# Supplementary material for: Do beaver dams reduce habitat connectivity and salmon productivity in expansive river floodplains?
Source: PeerJ. 2016 Sep 1;4:e2403. doi: 10.7717/peerj.2403 (PMC5012414; doi:10.7717/peerj.2403)
Supplement: Supplemental Information 1 [file peerj-04-2403-s001.xlsx]

## Sheet: Sorted
DATE	BiotopeName	StudyAreaName	SERIESNAME	LENGTH	WEIGHT	LIFESTAGE	River
2008-07-28	Main channel	Birch Hill	Cherry salmon	45	1.4	YOY	Kol
2008-07-28	Main channel	Birch Hill	Cherry salmon	43	0.8	YOY	Kol
2008-07-28	Main channel	Birch Hill	Cherry salmon	54	2.1	YOY	Kol
2008-07-28	Main channel	Birch Hill	Cherry salmon	51	1.7	YOY	Kol
2008-07-28	Main channel	Birch Hill	Cherry salmon	48	1.3	YOY	Kol
2008-07-28	Main channel	Birch Hill	Cherry salmon	42	1	YOY	Kol
2008-07-28	Main channel	Birch Hill	Cherry salmon	62	3	Parr	Kol
2008-07-28	Main channel	Birch Hill	Cherry salmon	57	3	Parr	Kol
2008-07-28	Main channel	Birch Hill	Cherry salmon	55	2.4	Parr	Kol
2008-07-28	Main channel	Birch Hill	Cherry salmon	55	2	Parr	Kol
2008-07-28	Main channel	Birch Hill	Cherry salmon	55	2.4	Parr	Kol
2008-07-28	Main channel	Birch Hill	Cherry salmon	44	1.1	YOY	Kol
2008-07-28	Main channel	Birch Hill	Cherry salmon	58	3	YOY	Kol
2008-07-28	Main channel	Birch Hill	Cherry salmon	43	1.1	YOY	Kol
2008-07-28	Main channel	Birch Hill	Cherry salmon	53	2.1	YOY	Kol
2008-07-28	Main channel	Birch Hill	Cherry salmon	65	3.4	Parr	Kol
2008-07-28	Main channel	Birch Hill	Cherry salmon	53	3.7	Parr	Kol
2008-07-28	Main channel	Birch Hill	Chinook salmon	52	2.1	Parr	Kol
2008-07-28	Main channel	Birch Hill	Chinook salmon	66	4.4	Parr	Kol
2008-07-28	Main channel	Birch Hill	Chinook salmon	62	3.1	YOY	Kol
2008-07-28	Main channel	Birch Hill	Chinook salmon	58	2.8	YOY	Kol
2008-07-28	Main channel	Birch Hill	Chinook salmon	58	2.6	YOY	Kol
2008-07-28	Main channel	Birch Hill	Chinook salmon	60	2.5	YOY	Kol
2008-07-28	Main channel	Birch Hill	Chinook salmon	50	1.5	YOY	Kol
2008-07-28	Main channel	Birch Hill	Chinook salmon	48	1.5	YOY	Kol
2008-07-28	Main channel	Birch Hill	Chinook salmon	42	0.9	YOY	Kol
2008-07-28	Main channel	Birch Hill	Chinook salmon	41	0.7	YOY	Kol
2008-07-28	Main channel	Birch Hill	Chinook salmon	44	0.8	YOY	Kol
2008-07-28	Main channel	Birch Hill	Chinook salmon	63	3.5	YOY	Kol
2008-07-28	Main channel	Birch Hill	Chinook salmon	48	1.2	YOY	Kol
2008-07-28	Main channel	Birch Hill	Chinook salmon	53	1.7	YOY	Kol
2008-07-28	Main channel	Birch Hill	Chinook salmon	50	2	YOY	Kol
2008-07-28	Main channel	Birch Hill	Chinook salmon	42	0.9	YOY	Kol
2008-07-28	Main channel	Birch Hill	Chinook salmon	60	2.6	YOY	Kol
2008-07-28	Main channel	Birch Hill	Chinook salmon	55	2.2	YOY	Kol
2008-07-28	Main channel	Birch Hill	Chinook salmon	49	1.7	YOY	Kol
2008-07-28	Main channel	Birch Hill	Chinook salmon	40	1	YOY	Kol
2008-07-28	Main channel	Birch Hill	Chinook salmon	57	2.7	YOY	Kol
2008-07-28	Main channel	Birch Hill	Chinook salmon	53	1.7	YOY	Kol
2008-07-28	Main channel	Birch Hill	Chinook salmon	54	2.1	YOY	Kol
2008-07-28	Main channel	Birch Hill	Chinook salmon	57	2.1	YOY	Kol
2008-07-28	Main channel	Birch Hill	Chinook salmon	67	3.7	YOY	Kol
2008-07-28	Main channel	Birch Hill	Chinook salmon	60	3.4	YOY	Kol
2008-07-28	Main channel	Birch Hill	Chinook salmon	50	1.8	YOY	Kol
2008-07-28	Main channel	Birch Hill	Chinook salmon	43	1.2	YOY	Kol
2008-07-28	Main channel	Birch Hill	Chinook salmon	43	1.1	YOY	Kol
2008-07-28	Main channel	Birch Hill	Chinook salmon	55	2	YOY	Kol
2008-07-28	Main channel	Birch Hill	Chinook salmon	49	1.7	YOY	Kol
2008-07-28	Main channel	Birch Hill	Chinook salmon	51	2	YOY	Kol
2008-07-28	Main channel	Birch Hill	Chinook salmon	48	1.3	YOY	Kol
2008-07-28	Main channel	Birch Hill	Chinook salmon	49	1.6	YOY	Kol
2008-07-28	Main channel	Birch Hill	Chinook salmon	58	2.7	YOY	Kol
2008-07-28	Main channel	Birch Hill	Chinook salmon	56	2.4	YOY	Kol
2008-07-28	Main channel	Birch Hill	Chinook salmon	49	1.5	YOY	Kol
2008-07-28	Main channel	Birch Hill	Chinook salmon	42	0.8	YOY	Kol
2008-07-28	Main channel	Birch Hill	Chinook salmon	39	0.8	YOY	Kol
2008-07-28	Main channel	Birch Hill	Chinook salmon	64	3.9	YOY	Kol
2008-07-28	Main channel	Birch Hill	Chinook salmon	53	2	YOY	Kol
2008-07-28	Main channel	Birch Hill	Chinook salmon	42	0.6	YOY	Kol
2008-07-28	Main channel	Birch Hill	Chinook salmon	49	1.4	YOY	Kol
2008-07-28	Main channel	Birch Hill	Chinook salmon	42	1.1	YOY	Kol
2008-07-28	Main channel	Birch Hill	Chinook salmon	46	1.2	YOY	Kol
2008-07-28	Main channel	Birch Hill	Chinook salmon	50	1.2	YOY	Kol
2008-07-28	Main channel	Birch Hill	Chinook salmon	50	1.9	YOY	Kol
2008-07-28	Main channel	Birch Hill	Chinook salmon	49	1.5	YOY	Kol
2008-07-28	Main channel	Birch Hill	Chinook salmon	57	2.6	YOY	Kol
2008-07-28	Main channel	Birch Hill	Chinook salmon	68	4.2	YOY	Kol
2008-07-28	Main channel	Birch Hill	Chinook salmon	59	3.1	YOY	Kol
2008-07-28	Main channel	Birch Hill	Chinook salmon	67	4.7	YOY	Kol
2008-07-28	Main channel	Birch Hill	Chinook salmon	57	2.2	YOY	Kol
2008-07-28	Main channel	Birch Hill	Chinook salmon	49	1.5	YOY	Kol
2008-07-28	Main channel	Birch Hill	Chinook salmon	67	4.6	YOY	Kol
2008-07-28	Main channel	Birch Hill	Chinook salmon	71	5	YOY	Kol
2008-07-28	Main channel	Birch Hill	Chinook salmon	63	3.5	YOY	Kol
2008-07-28	Main channel	Birch Hill	Chinook salmon	60	3	YOY	Kol
2008-07-28	Main channel	Birch Hill	Chinook salmon	58	2.8	YOY	Kol
2008-07-28	Main channel	Birch Hill	Chinook salmon	52	1.7	YOY	Kol
2008-07-28	Main channel	Birch Hill	Chinook salmon	49	1.6	YOY	Kol
2008-07-28	Main channel	Birch Hill	Chinook salmon	48	1.3	YOY	Kol
2008-07-28	Main channel	Birch Hill	Chinook salmon	46	1.2	YOY	Kol
2008-07-28	Main channel	Birch Hill	Chinook salmon	57	2.4	YOY	Kol
2008-07-28	Main channel	Birch Hill	Chinook salmon	52	1.7	YOY	Kol
2008-07-28	Main channel	Birch Hill	Chinook salmon	67	3.2	YOY	Kol
2008-07-28	Main channel	Birch Hill	Chinook salmon	57	2.8	YOY	Kol
2008-07-28	Main channel	Birch Hill	Chinook salmon	62	3.1	YOY	Kol
2008-07-28	Main channel	Birch Hill	Chinook salmon	54	1.8	YOY	Kol
2008-07-28	Main channel	Birch Hill	Chinook salmon	63	3.7	YOY	Kol
2008-07-28	Main channel	Birch Hill	Chinook salmon	58	2.8	YOY	Kol
2008-07-28	Main channel	Birch Hill	Chinook salmon	56	2.7	YOY	Kol
2008-07-28	Main channel	Birch Hill	Chinook salmon	53	1.8	YOY	Kol
2008-07-28	Main channel	Birch Hill	Chinook salmon	56	2.8	YOY	Kol
2008-07-28	Main channel	Birch Hill	Chinook salmon	47	1.6	YOY	Kol
2008-07-28	Main channel	Birch Hill	Chinook salmon	49	1.9	YOY	Kol
2008-07-28	Main channel	Birch Hill	Chinook salmon	48	1.4	YOY	Kol
2008-07-28	Main channel	Birch Hill	Chinook salmon	40	0.8	YOY	Kol
2008-07-28	Main channel	Birch Hill	Chinook salmon	44	1.1	YOY	Kol
2008-07-28	Main channel	Birch Hill	Chinook salmon	45	1.3	YOY	Kol
2008-07-28	Main channel	Birch Hill	Chinook salmon	50	1.6	YOY	Kol
2008-07-28	Main channel	Birch Hill	Chinook salmon	56	2.7	YOY	Kol
2008-07-28	Main channel	Birch Hill	Chinook salmon	56	2.5	YOY	Kol
2008-07-28	Main channel	Birch Hill	Chinook salmon	53	2.5	YOY	Kol
2008-07-28	Main channel	Birch Hill	Chinook salmon	56	2.4	YOY	Kol
2008-07-28	Main channel	Birch Hill	Chinook salmon	73	4.6	YOY	Kol
2008-07-28	Main channel	Birch Hill	Chinook salmon	63	3.7	YOY	Kol
2008-07-28	Main channel	Birch Hill	Chinook salmon	62	3.1	YOY	Kol
2008-07-28	Main channel	Birch Hill	Chinook salmon	47	1.3	YOY	Kol
2008-07-28	Main channel	Birch Hill	Chinook salmon	49	1.5	YOY	Kol
2008-07-28	Main channel	Birch Hill	Chinook salmon	60	3.1	YOY	Kol
2008-07-28	Main channel	Birch Hill	Chinook salmon	53	2	YOY	Kol
2008-07-28	Main channel	Birch Hill	Chinook salmon	54	2	YOY	Kol
2008-07-28	Main channel	Birch Hill	Chinook salmon	47	1.3	YOY	Kol
2008-07-28	Main channel	Birch Hill	Chinook salmon	58	2.2	YOY	Kol
2008-07-28	Main channel	Birch Hill	Chinook salmon	48	1.6	YOY	Kol
2008-07-28	Main channel	Birch Hill	Chinook salmon	52	1.8	YOY	Kol
2008-07-28	Main channel	Birch Hill	Chinook salmon	60	2.8	YOY	Kol
2008-07-28	Main channel	Birch Hill	Chinook salmon	53	2	YOY	Kol
2008-07-28	Main channel	Birch Hill	Chinook salmon	53	2	YOY	Kol
2008-07-28	Main channel	Birch Hill	Chinook salmon	61	2.9	YOY	Kol
2008-07-28	Main channel	Birch Hill	Chinook salmon	58	2.3	YOY	Kol
2008-07-28	Main channel	Birch Hill	Chinook salmon	48	1.5	YOY	Kol
2008-07-28	Main channel	Birch Hill	Chinook salmon	53	2.1	YOY	Kol
2008-07-28	Main channel	Birch Hill	Chinook salmon	57	2.2	YOY	Kol
2008-07-28	Main channel	Birch Hill	Chinook salmon	57	2.8	YOY	Kol
2008-07-28	Main channel	Birch Hill	Chinook salmon	55	2	YOY	Kol
2008-07-28	Main channel	Birch Hill	Chinook salmon	65	4.5	YOY	Kol
2008-07-28	Main channel	Birch Hill	Chinook salmon	57	2.3	YOY	Kol
2008-07-28	Main channel	Birch Hill	Chinook salmon	58	2.8	YOY	Kol
2008-07-28	Main channel	Birch Hill	Chinook salmon	58	2.8	YOY	Kol
2008-07-28	Main channel	Birch Hill	Chinook salmon	52	1.7	YOY	Kol
2008-07-28	Main channel	Birch Hill	Chinook salmon	60	3.2	YOY	Kol
2008-07-28	Main channel	Birch Hill	Chinook salmon	67	4.3	YOY	Kol
2008-07-28	Main channel	Birch Hill	Chinook salmon	63	3.8	YOY	Kol
2008-07-28	Main channel	Birch Hill	Chinook salmon	64	4	YOY	Kol
2008-07-28	Main channel	Birch Hill	Chinook salmon	72	4.8	YOY	Kol
2008-07-28	Main channel	Birch Hill	Chinook salmon	51	1.7	YOY	Kol
2008-07-28	Main channel	Birch Hill	Chinook salmon	52	1.9	YOY	Kol
2008-07-28	Main channel	Birch Hill	Chinook salmon	62	3.3	YOY	Kol
2008-07-28	Main channel	Birch Hill	Chinook salmon	52	1.6	YOY	Kol
2008-07-28	Main channel	Birch Hill	Chinook salmon	77	5.5	YOY	Kol
2008-07-28	Main channel	Birch Hill	Chinook salmon	51	1.6	YOY	Kol
2008-07-28	Main channel	Birch Hill	Chinook salmon	63	4.3	YOY	Kol
2008-07-28	Main channel	Birch Hill	Chinook salmon	55	2.4	YOY	Kol
2008-07-28	Main channel	Birch Hill	Chinook salmon	53	2.1	YOY	Kol
2008-07-28	Main channel	Birch Hill	Chinook salmon	57	2.3	YOY	Kol
2008-07-28	Main channel	Birch Hill	Chinook salmon	57	2.4	YOY	Kol
2008-07-28	Main channel	Birch Hill	Chinook salmon	55	2.2	YOY	Kol
2008-07-28	Main channel	Birch Hill	Chinook salmon	68	4.8	YOY	Kol
2008-07-28	Main channel	Birch Hill	Chinook salmon	58	3	YOY	Kol
2008-07-28	Main channel	Birch Hill	Chinook salmon	68	4.1	YOY	Kol
2008-07-28	Main channel	Birch Hill	Chinook salmon	53	1.6	YOY	Kol
2008-07-28	Main channel	Birch Hill	Chinook salmon	53	1.7	YOY	Kol
2008-07-28	Main channel	Birch Hill	Chinook salmon	53	2.2	YOY	Kol
2008-07-28	Main channel	Birch Hill	Chinook salmon	53	1.8	YOY	Kol
2008-07-28	Main channel	Birch Hill	Chinook salmon	56	2.1	YOY	Kol
2008-07-28	Main channel	Birch Hill	Chinook salmon	52	2	YOY	Kol
2008-07-28	Main channel	Birch Hill	Chinook salmon	47	1.3	YOY	Kol
2008-07-28	Main channel	Birch Hill	Chinook salmon	47	1.3	YOY	Kol
2008-07-28	Main channel	Birch Hill	Chinook salmon	43	0.8	YOY	Kol
2008-07-28	Main channel	Birch Hill	Chinook salmon	46	1.5	YOY	Kol
2008-07-28	Main channel	Birch Hill	Chinook salmon	60	3.2	YOY	Kol
2008-07-28	Main channel	Birch Hill	Chinook salmon	53	2.1	YOY	Kol
2008-07-28	Main channel	Birch Hill	Chinook salmon	61	3	YOY	Kol
2008-07-28	Main channel	Birch Hill	Chinook salmon	60	2.8	YOY	Kol
2008-07-28	Main channel	Birch Hill	Chinook salmon	52	2	YOY	Kol
2008-07-28	Main channel	Birch Hill	Chinook salmon	55	2.2	YOY	Kol
2008-07-28	Main channel	Birch Hill	Chinook salmon	61	3	YOY	Kol
2008-07-28	Main channel	Birch Hill	Chinook salmon	57	2.6	YOY	Kol
2008-07-28	Main channel	Birch Hill	Chinook salmon	41	0.8	YOY	Kol
2008-07-28	Main channel	Birch Hill	Chinook salmon	51	1.7	YOY	Kol
2008-07-28	Main channel	Birch Hill	Chinook salmon	42	0.8	YOY	Kol
2008-07-28	Main channel	Birch Hill	Chinook salmon	47	1.3	YOY	Kol
2008-07-28	Main channel	Birch Hill	Chinook salmon	59	3.1	YOY	Kol
2008-07-28	Main channel	Birch Hill	Chinook salmon	52	1.9	YOY	Kol
2008-07-28	Main channel	Birch Hill	Chinook salmon	58	2.9	YOY	Kol
2008-07-28	Main channel	Birch Hill	Chinook salmon	50	2.2	YOY	Kol
2008-07-28	Main channel	Birch Hill	Chinook salmon	52	1.7	YOY	Kol
2008-07-28	Main channel	Birch Hill	Chinook salmon	62	3.6	YOY	Kol
2008-07-28	Main channel	Birch Hill	Chinook salmon	55	2.4	YOY	Kol
2008-07-28	Main channel	Birch Hill	Chinook salmon	55	2.9	YOY	Kol
2008-07-28	Main channel	Birch Hill	Chinook salmon	61	3.2	YOY	Kol
2008-07-28	Main channel	Birch Hill	Chinook salmon	53	2.3	YOY	Kol
2008-07-28	Main channel	Birch Hill	Chinook salmon	57	2.7	YOY	Kol
2008-07-28	Main channel	Birch Hill	Chinook salmon	48	1.9	YOY	Kol
2008-07-28	Main channel	Birch Hill	Chinook salmon	61	3.5	YOY	Kol
2008-07-28	Main channel	Birch Hill	Chinook salmon	44	1.3	YOY	Kol
2008-07-28	Main channel	Birch Hill	Chinook salmon	56	2	YOY	Kol
2008-07-28	Main channel	Birch Hill	Chinook salmon	47	1.4	YOY	Kol
2008-07-28	Main channel	Birch Hill	Chum Salmon	53	1.5	YOY	Kol
2008-07-28	Main channel	Birch Hill	Chum Salmon	52	1.3	YOY	Kol
2008-07-28	Main channel	Birch Hill	Chum Salmon	51	1.3	YOY	Kol
2008-07-28	Main channel	Birch Hill	Chum Salmon	52	1.7	YOY	Kol
2008-07-28	Main channel	Birch Hill	Chum Salmon	49	1	YOY	Kol
2008-07-28	Main channel	Birch Hill	Chum Salmon	57	2	YOY	Kol
2008-07-28	Main channel	Birch Hill	Chum Salmon	46	0.8	YOY	Kol
2008-07-28	Main channel	Birch Hill	Chum Salmon	50	1.2	YOY	Kol
2008-07-28	Main channel	Birch Hill	Chum Salmon	53	1.4	YOY	Kol
2008-07-28	Main channel	Birch Hill	Chum Salmon	53	1.4	YOY	Kol
2008-07-28	Main channel	Birch Hill	Chum Salmon	54	1.7	YOY	Kol
2008-07-28	Main channel	Birch Hill	Chum Salmon	58	1.8	YOY	Kol
2008-07-28	Main channel	Birch Hill	Chum Salmon	47	0.9	YOY	Kol
2008-07-28	Main channel	Birch Hill	Chum Salmon	58	1.8	YOY	Kol
2008-07-28	Main channel	Birch Hill	Coho Salmon	36	0.5	YOY	Kol
2008-07-28	Main channel	Birch Hill	Coho Salmon	34	0.3	YOY	Kol
2008-07-28	Main channel	Birch Hill	Coho Salmon	37	0.6	YOY	Kol
2008-07-28	Main channel	Birch Hill	Coho Salmon	34	0.2	YOY	Kol
2008-07-28	Main channel	Birch Hill	Coho Salmon	33	0.6	YOY	Kol
2008-07-28	Main channel	Birch Hill	Coho Salmon	32	0.3	YOY	Kol
2008-07-28	Main channel	Birch Hill	Coho Salmon	35	0.4	YOY	Kol
2008-07-28	Main channel	Birch Hill	Coho Salmon	34	0.4	YOY	Kol
2008-07-28	Main channel	Birch Hill	Coho Salmon	50	1.8	YOY	Kol
2008-07-28	Main channel	Birch Hill	Coho Salmon	54	2.5	YOY	Kol
2008-07-28	Main channel	Birch Hill	Coho Salmon	48	1.4	YOY	Kol
2008-07-28	Main channel	Birch Hill	Coho Salmon	51	1.8	YOY	Kol
2008-07-28	Main channel	Birch Hill	Coho Salmon	49	1.8	YOY	Kol
2008-07-28	Main channel	Birch Hill	Coho Salmon	55	2.1	YOY	Kol
2008-07-28	Main channel	Birch Hill	Coho Salmon	53	2	YOY	Kol
2008-07-28	Main channel	Birch Hill	Coho Salmon	49	1.5	YOY	Kol
2008-07-28	Main channel	Birch Hill	Coho Salmon	38	0.7	YOY	Kol
2008-07-28	Main channel	Birch Hill	Coho Salmon	44	1	YOY	Kol
2008-07-28	Main channel	Birch Hill	Coho Salmon	33	0.4	YOY	Kol
2008-07-28	Main channel	Birch Hill	Coho Salmon	39	0.6	YOY	Kol
2008-07-28	Main channel	Birch Hill	Coho Salmon	39	0.6	YOY	Kol
2008-07-28	Main channel	Birch Hill	Coho Salmon	35	0.5	YOY	Kol
2008-07-28	Main channel	Birch Hill	Coho Salmon	33	0.4	YOY	Kol
2008-07-28	Main channel	Birch Hill	Coho Salmon	53	2	YOY	Kol
2008-07-28	Main channel	Birch Hill	Coho Salmon	39	0.9	YOY	Kol
2008-07-28	Main channel	Birch Hill	Coho Salmon	44	1.1	YOY	Kol
2008-07-28	Main channel	Birch Hill	Coho Salmon	41	0.9	YOY	Kol
2008-07-28	Main channel	Birch Hill	Coho Salmon	33	0.2	YOY	Kol
2008-07-28	Main channel	Birch Hill	Coho Salmon	34	0.4	YOY	Kol
2008-07-28	Main channel	Birch Hill	Coho Salmon	45	1.2	YOY	Kol
2008-07-28	Main channel	Birch Hill	Coho Salmon	33	0.3	YOY	Kol
2008-07-28	Main channel	Birch Hill	Coho Salmon	33	0.3	YOY	Kol
2008-07-28	Main channel	Birch Hill	Coho Salmon	42	0.9	YOY	Kol
2008-07-28	Main channel	Birch Hill	Coho Salmon	50	1.7	YOY	Kol
2008-07-28	Main channel	Birch Hill	Coho Salmon	32	0.3	YOY	Kol
2008-07-28	Main channel	Birch Hill	Coho Salmon	37	0.6	YOY	Kol
2008-07-28	Main channel	Birch Hill	Coho Salmon	37	0.8	YOY	Kol
2008-07-28	Main channel	Birch Hill	Coho Salmon	38	0.7	YOY	Kol
2008-07-28	Main channel	Birch Hill	Coho Salmon	34	0.6	YOY	Kol
2008-07-28	Main channel	Birch Hill	Coho Salmon	32	0.3	YOY	Kol
2008-07-28	Main channel	Birch Hill	Coho Salmon	31	0.2	YOY	Kol
2008-07-28	Main channel	Birch Hill	Coho Salmon	33	0.4	YOY	Kol
2008-07-28	Main channel	Birch Hill	Coho Salmon	41	0.9	YOY	Kol
2008-07-28	Main channel	Birch Hill	Coho Salmon	33	0.4	YOY	Kol
2008-07-28	Main channel	Birch Hill	Coho Salmon	36	0.7	YOY	Kol
2008-07-28	Main channel	Birch Hill	Coho Salmon	34	0.6	YOY	Kol
2008-07-28	Main channel	Birch Hill	Coho Salmon	36	0.7	YOY	Kol
2008-07-28	Main channel	Birch Hill	Coho Salmon	30	0.2	YOY	Kol
2008-07-28	Main channel	Birch Hill	Coho Salmon	39	0.9	YOY	Kol
2008-07-28	Main channel	Birch Hill	Coho Salmon	48	1.5	YOY	Kol
2008-07-28	Main channel	Birch Hill	Coho Salmon	41	0.8	YOY	Kol
2008-07-28	Main channel	Birch Hill	Coho Salmon	33	0.4	YOY	Kol
2008-07-28	Main channel	Birch Hill	Coho Salmon	35	0.6	YOY	Kol
2008-07-28	Main channel	Birch Hill	Coho Salmon	38	0.8	YOY	Kol
2008-07-28	Main channel	Birch Hill	Coho Salmon	43	1	YOY	Kol
2008-07-28	Main channel	Birch Hill	Coho Salmon	34	0.4	YOY	Kol
2008-07-28	Main channel	Birch Hill	Coho Salmon	37	0.6	YOY	Kol
2008-07-28	Main channel	Birch Hill	Coho Salmon	40	0.7	YOY	Kol
2008-07-28	Main channel	Birch Hill	Coho Salmon	41	0.9	YOY	Kol
2008-07-28	Main channel	Birch Hill	Coho Salmon	36	0.5	YOY	Kol
2008-07-28	Main channel	Birch Hill	Coho Salmon	41	0.9	YOY	Kol
2008-07-28	Main channel	Birch Hill	Coho Salmon	33	0.3	YOY	Kol
2008-07-28	Main channel	Birch Hill	Coho Salmon	32	0.3	YOY	Kol
2008-07-28	Main channel	Birch Hill	Coho Salmon	33	0.3	YOY	Kol
2008-07-28	Main channel	Birch Hill	Coho Salmon	47	1.2	YOY	Kol
2008-07-28	Main channel	Birch Hill	Coho Salmon	37	0.7	YOY	Kol
2008-07-28	Main channel	Birch Hill	Coho Salmon	47	1.5	YOY	Kol
2008-07-28	Main channel	Birch Hill	Coho Salmon	59	3	YOY	Kol
2008-07-28	Main channel	Birch Hill	Coho Salmon	40	0.6	YOY	Kol
2008-07-28	Main channel	Birch Hill	Coho Salmon	40	0.9	YOY	Kol
2008-07-28	Main channel	Birch Hill	Coho Salmon	43	1.2	YOY	Kol
2008-07-28	Main channel	Birch Hill	Coho Salmon	39	0.7	YOY	Kol
2008-07-28	Main channel	Birch Hill	Coho Salmon	57	2.7	YOY	Kol
2008-07-28	Main channel	Birch Hill	Coho Salmon	33	0.4	YOY	Kol
2008-07-28	Main channel	Birch Hill	Coho Salmon	41	0.9	YOY	Kol
2008-07-28	Main channel	Birch Hill	Coho Salmon	35	0.5	YOY	Kol
2008-07-28	Main channel	Birch Hill	Coho Salmon	47	1.6	YOY	Kol
2008-07-28	Main channel	Birch Hill	Coho Salmon	33	0.4	YOY	Kol
2008-07-28	Main channel	Birch Hill	Coho Salmon	43	0.8	YOY	Kol
2008-07-28	Main channel	Birch Hill	Coho Salmon	36	0.4	YOY	Kol
2008-07-28	Main channel	Birch Hill	Coho Salmon	35	0.4	YOY	Kol
2008-07-28	Main channel	Birch Hill	Coho Salmon	32	0.2	YOY	Kol
2008-07-28	Main channel	Birch Hill	Coho Salmon	28	0.4	YOY	Kol
2008-07-28	Main channel	Birch Hill	Coho Salmon	33	0.3	YOY	Kol
2008-07-28	Main channel	Birch Hill	Coho Salmon	36	0.5	YOY	Kol
2008-07-28	Main channel	Birch Hill	Coho Salmon	35	0.3	YOY	Kol
2008-07-28	Main channel	Birch Hill	Coho Salmon	35	0.7	YOY	Kol
2008-07-28	Main channel	Birch Hill	Coho Salmon	36	0.5	YOY	Kol
2008-07-28	Main channel	Birch Hill	Coho Salmon	33	0.4	YOY	Kol
2008-07-28	Main channel	Birch Hill	Coho Salmon	30	0.2	YOY	Kol
2008-07-28	Main channel	Birch Hill	Coho Salmon	33	0.4	YOY	Kol
2008-07-28	Main channel	Birch Hill	Coho Salmon	28	0.2	YOY	Kol
2008-07-28	Main channel	Birch Hill	Coho Salmon	31	0.3	YOY	Kol
2008-07-28	Main channel	Birch Hill	Coho Salmon	37	0.6	YOY	Kol
2008-07-28	Main channel	Birch Hill	Coho Salmon	49	1.6	YOY	Kol
2008-07-28	Main channel	Birch Hill	Coho Salmon	47	1.5	YOY	Kol
2008-07-28	Main channel	Birch Hill	Coho Salmon	38	1	YOY	Kol
2008-07-28	Main channel	Birch Hill	Coho Salmon	35	0.4	YOY	Kol
2008-07-28	Main channel	Birch Hill	Coho Salmon	33	0.3	YOY	Kol
2008-07-28	Main channel	Birch Hill	Coho Salmon	33	0.3	YOY	Kol
2008-07-28	Main channel	Birch Hill	Coho Salmon	37	0.5	YOY	Kol
2008-07-28	Main channel	Birch Hill	Coho Salmon	45	1.1	YOY	Kol
2008-07-28	Main channel	Birch Hill	Coho Salmon	39	0.9	YOY	Kol
2008-07-28	Main channel	Birch Hill	Coho Salmon	38	0.8	YOY	Kol
2008-07-28	Main channel	Birch Hill	Coho Salmon	32	0.3	YOY	Kol
2008-07-28	Main channel	Birch Hill	Coho Salmon	35	0.7	YOY	Kol
2008-07-28	Main channel	Birch Hill	Coho Salmon	35	0.7	YOY	Kol
2008-07-28	Main channel	Birch Hill	Coho Salmon	32	0.2	YOY	Kol
2008-07-28	Main channel	Birch Hill	Coho Salmon	33	0.3	YOY	Kol
2008-07-28	Main channel	Birch Hill	Coho Salmon	48	1.6	YOY	Kol
2008-07-28	Main channel	Birch Hill	Coho Salmon	33	0.4	YOY	Kol
2008-07-28	Main channel	Birch Hill	Coho Salmon	37	0.7	YOY	Kol
2008-07-28	Main channel	Birch Hill	Coho Salmon	42	1.1	YOY	Kol
2008-07-28	Main channel	Birch Hill	Coho Salmon	34	0.4	YOY	Kol
2008-07-28	Main channel	Birch Hill	Coho Salmon	35	0.5	YOY	Kol
2008-07-28	Main channel	Birch Hill	Coho Salmon	33	0.5	YOY	Kol
2008-07-28	Main channel	Birch Hill	Coho Salmon	45	1.2	YOY	Kol
2008-07-28	Main channel	Birch Hill	Coho Salmon	37	0.5	YOY	Kol
2008-07-28	Main channel	Birch Hill	Coho Salmon	41	1.1	YOY	Kol
2008-07-28	Main channel	Birch Hill	Coho Salmon	41	0.9	YOY	Kol
2008-07-28	Main channel	Birch Hill	Coho Salmon	33	0.4	YOY	Kol
2008-07-28	Main channel	Birch Hill	Coho Salmon	38	0.6	YOY	Kol
2008-07-28	Main channel	Birch Hill	Coho Salmon	36	0.7	YOY	Kol
2008-07-28	Main channel	Birch Hill	Coho Salmon	41	1	YOY	Kol
2008-07-28	Main channel	Birch Hill	Coho Salmon	34	0.4	YOY	Kol
2008-07-28	Main channel	Birch Hill	Coho Salmon	37	0.6	YOY	Kol
2008-07-28	Main channel	Birch Hill	Coho Salmon	30	0.2	YOY	Kol
2008-07-28	Main channel	Birch Hill	Coho Salmon	37	0.7	YOY	Kol
2008-07-28	Main channel	Birch Hill	Coho Salmon	38	0.7	YOY	Kol
2008-07-28	Main channel	Birch Hill	Coho Salmon	41	0.8	YOY	Kol
2008-07-28	Main channel	Birch Hill	Coho Salmon	35	0.6	YOY	Kol
2008-07-28	Main channel	Birch Hill	Coho Salmon	35	0.4	YOY	Kol
2008-07-28	Main channel	Birch Hill	Coho Salmon	45	1.1	YOY	Kol
2008-07-28	Main channel	Birch Hill	Coho Salmon	33	0.4	YOY	Kol
2008-07-28	Main channel	Birch Hill	Coho Salmon	33	0.2	YOY	Kol
2008-07-28	Main channel	Birch Hill	Coho Salmon	30	0.4	YOY	Kol
2008-07-28	Main channel	Birch Hill	Coho Salmon	46	1.2	YOY	Kol
2008-07-28	Main channel	Birch Hill	Coho Salmon	42	1.1	YOY	Kol
2008-07-28	Main channel	Birch Hill	Coho Salmon	42	0.8	YOY	Kol
2008-07-28	Main channel	Birch Hill	Coho Salmon	44	1.2	YOY	Kol
2008-07-28	Main channel	Birch Hill	Coho Salmon	36	0.4	YOY	Kol
2008-07-28	Main channel	Birch Hill	Coho Salmon	32	0.3	YOY	Kol
2008-07-28	Main channel	Birch Hill	Coho Salmon	34	0.4	YOY	Kol
2008-07-28	Main channel	Birch Hill	Coho Salmon	48	1.7	YOY	Kol
2008-07-28	Main channel	Birch Hill	Coho Salmon	34	0.3	YOY	Kol
2008-07-28	Main channel	Birch Hill	Coho Salmon	49	1.9	YOY	Kol
2008-07-28	Main channel	Birch Hill	Coho Salmon	44	1.1	YOY	Kol
2008-07-28	Main channel	Birch Hill	Coho Salmon	31	0.3	YOY	Kol
2008-07-28	Main channel	Birch Hill	Coho Salmon	42	1	YOY	Kol
2008-07-28	Main channel	Birch Hill	Coho Salmon	31	0.3	YOY	Kol
2008-07-28	Main channel	Birch Hill	Coho Salmon	41	0.8	YOY	Kol
2008-07-28	Main channel	Birch Hill	Coho Salmon	34	0.5	YOY	Kol
2008-07-28	Main channel	Birch Hill	Coho Salmon	36	0.3	YOY	Kol
2008-07-28	Main channel	Birch Hill	Coho Salmon	46	1.1	YOY	Kol
2008-07-28	Main channel	Birch Hill	Coho Salmon	37	0.6	YOY	Kol
2008-07-28	Main channel	Birch Hill	Coho Salmon	37	0.5	YOY	Kol
2008-07-28	Main channel	Birch Hill	Coho Salmon	33	0.4	YOY	Kol
2008-07-28	Main channel	Birch Hill	Coho Salmon	36	0.6	YOY	Kol
2008-07-28	Main channel	Birch Hill	Coho Salmon	38	0.7	YOY	Kol
2008-07-28	Main channel	Birch Hill	Coho Salmon	42	1	YOY	Kol
2008-07-28	Main channel	Birch Hill	Coho Salmon	35	0.5	YOY	Kol
2008-07-28	Main channel	Birch Hill	Coho Salmon	33	0.4	YOY	Kol
2008-07-28	Main channel	Birch Hill	Coho Salmon	38	0.6	YOY	Kol
2008-07-28	Main channel	Birch Hill	Coho Salmon	34	0.5	YOY	Kol
2008-07-28	Main channel	Birch Hill	Coho Salmon	42	0.9	YOY	Kol
2008-07-28	Main channel	Birch Hill	Coho Salmon	34	0.5	YOY	Kol
2008-07-28	Main channel	Birch Hill	Coho Salmon	59	2.6	YOY	Kol
2008-07-28	Main channel	Birch Hill	Coho Salmon	48	1.6	YOY	Kol
2008-07-28	Main channel	Birch Hill	Coho Salmon	38	0.7	YOY	Kol
2008-07-28	Main channel	Birch Hill	Coho Salmon	39	0.7	YOY	Kol
2008-07-28	Main channel	Birch Hill	Coho Salmon	33	0.3	YOY	Kol
2008-07-28	Main channel	Birch Hill	Coho Salmon	33	0.4	YOY	Kol
2008-07-28	Main channel	Birch Hill	Coho Salmon	34	0.5	YOY	Kol
2008-07-28	Main channel	Birch Hill	Coho Salmon	32	0.3	YOY	Kol
2008-07-28	Main channel	Birch Hill	Coho Salmon	33	0.3	YOY	Kol
2008-07-28	Main channel	Birch Hill	Coho Salmon	33	0.3	YOY	Kol
2008-07-28	Main channel	Birch Hill	Coho Salmon	37	0.7	YOY	Kol
2008-07-28	Main channel	Birch Hill	Coho Salmon	39	0.6	YOY	Kol
2008-07-28	Main channel	Birch Hill	Coho Salmon	35	0.4	YOY	Kol
2008-07-28	Main channel	Birch Hill	Coho Salmon	46	1.3	YOY	Kol
2008-07-28	Main channel	Birch Hill	Coho Salmon	58	3	YOY	Kol
2008-07-28	Main channel	Birch Hill	Coho Salmon	33	0.3	YOY	Kol
2008-07-28	Main channel	Birch Hill	Coho Salmon	31	0.3	YOY	Kol
2008-07-28	Main channel	Birch Hill	Coho Salmon	39	0.7	YOY	Kol
2008-07-28	Main channel	Birch Hill	Coho Salmon	35	0.4	YOY	Kol
2008-07-28	Main channel	Birch Hill	Coho Salmon	38	0.6	YOY	Kol
2008-07-28	Main channel	Birch Hill	Coho Salmon	36	0.6	YOY	Kol
2008-07-28	Main channel	Birch Hill	Coho Salmon	52	2.1	YOY	Kol
2008-07-28	Main channel	Birch Hill	Coho Salmon	38	0.7	YOY	Kol
2008-07-28	Main channel	Birch Hill	Coho Salmon	49	1.6	YOY	Kol
2008-07-28	Main channel	Birch Hill	Coho Salmon	33	0.4	YOY	Kol
2008-07-28	Main channel	Birch Hill	Coho Salmon	33	0.3	YOY	Kol
2008-07-28	Main channel	Birch Hill	Coho Salmon	32	0.4	YOY	Kol
2008-07-28	Main channel	Birch Hill	Coho Salmon	33	0.3	YOY	Kol
2008-07-28	Main channel	Birch Hill	Coho Salmon	33	0.4	YOY	Kol
2008-07-28	Main channel	Birch Hill	Coho Salmon	33	0.3	YOY	Kol
2008-07-28	Main channel	Birch Hill	Coho Salmon	34	0.3	YOY	Kol
2008-07-28	Main channel	Birch Hill	Coho Salmon	49	1.8	YOY	Kol
2008-07-28	Main channel	Birch Hill	Coho Salmon	41	0.8	YOY	Kol
2008-07-28	Main channel	Birch Hill	Coho Salmon	41	1.4	YOY	Kol
2008-07-28	Main channel	Birch Hill	Coho Salmon	40	0.7	YOY	Kol
2008-07-28	Main channel	Birch Hill	Coho Salmon	33	0.5	YOY	Kol
2008-07-28	Main channel	Birch Hill	Coho Salmon	33	0.3	YOY	Kol
2008-07-28	Main channel	Birch Hill	Coho Salmon	32	0.3	YOY	Kol
2008-07-28	Main channel	Birch Hill	Coho Salmon	35	0.5	YOY	Kol
2008-07-28	Main channel	Birch Hill	Coho Salmon	34	0.4	YOY	Kol
2008-07-28	Main channel	Birch Hill	Coho Salmon	34	0.5	YOY	Kol
2008-07-28	Main channel	Birch Hill	Coho Salmon	33	0.4	YOY	Kol
2008-07-28	Main channel	Birch Hill	Coho Salmon	40	0.9	YOY	Kol
2008-07-28	Main channel	Birch Hill	Coho Salmon	41	0.9	YOY	Kol
2008-07-28	Main channel	Birch Hill	Coho Salmon	46	1.4	YOY	Kol
2008-07-28	Main channel	Birch Hill	Coho Salmon	32	0.3	YOY	Kol
2008-07-28	Main channel	Birch Hill	Coho Salmon	38	0.7	YOY	Kol
2008-07-28	Main channel	Birch Hill	Coho Salmon	35	0.5	YOY	Kol
2008-07-28	Main channel	Birch Hill	Coho Salmon	33	0.4	YOY	Kol
2008-07-28	Main channel	Birch Hill	Coho Salmon	33	0.4	YOY	Kol
2008-07-28	Main channel	Birch Hill	Coho Salmon	37	0.7	YOY	Kol
2008-07-28	Main channel	Birch Hill	Coho Salmon	33	0.5	YOY	Kol
2008-07-28	Main channel	Birch Hill	Coho Salmon	33	0.2	YOY	Kol
2008-07-28	Main channel	Birch Hill	Coho Salmon	31	0.3	YOY	Kol
2008-07-28	Main channel	Birch Hill	Coho Salmon	29	0.2	YOY	Kol
2008-07-28	Main channel	Birch Hill	Coho Salmon	50	1.7	YOY	Kol
2008-07-28	Main channel	Birch Hill	Coho Salmon	39	1	YOY	Kol
2008-07-28	Main channel	Birch Hill	Coho Salmon	33	0.4	YOY	Kol
2008-07-28	Main channel	Birch Hill	Coho Salmon	38	0.7	YOY	Kol
2008-07-28	Main channel	Birch Hill	Coho Salmon	37	0.5	YOY	Kol
2008-07-28	Main channel	Birch Hill	Coho Salmon	43	1.1	YOY	Kol
2008-07-28	Main channel	Birch Hill	Coho Salmon	43	1.1	YOY	Kol
2008-07-28	Main channel	Birch Hill	Coho Salmon	43	1.1	YOY	Kol
2008-07-28	Main channel	Birch Hill	Coho Salmon	37	0.6	YOY	Kol
2008-07-28	Main channel	Birch Hill	Coho Salmon	39	0.9	YOY	Kol
2008-07-28	Main channel	Birch Hill	Coho Salmon	36	0.4	YOY	Kol
2008-07-28	Main channel	Birch Hill	Coho Salmon	38	0.8	YOY	Kol
2008-07-28	Main channel	Birch Hill	Coho Salmon	43	1	YOY	Kol
2008-07-28	Main channel	Birch Hill	Coho Salmon	33	0.5	YOY	Kol
2008-07-28	Main channel	Birch Hill	Coho Salmon	37	0.6	YOY	Kol
2008-07-28	Main channel	Birch Hill	Coho Salmon	54	2.3	YOY	Kol
2008-07-28	Main channel	Birch Hill	Coho Salmon	35	0.6	YOY	Kol
2008-07-28	Main channel	Birch Hill	Coho Salmon	33	0.5	YOY	Kol
2008-07-28	Main channel	Birch Hill	Coho Salmon	32	0.3	YOY	Kol
2008-07-28	Main channel	Birch Hill	Coho Salmon	33	0.4	YOY	Kol
2008-07-28	Main channel	Birch Hill	Coho Salmon	49	1.6	YOY	Kol
2008-07-28	Main channel	Birch Hill	Coho Salmon	55	1.8	YOY	Kol
2008-07-28	Main channel	Birch Hill	Coho Salmon	50	1.8	YOY	Kol
2008-07-28	Main channel	Birch Hill	Coho Salmon	32	0.4	YOY	Kol
2008-07-28	Main channel	Birch Hill	Coho Salmon	34	0.5	YOY	Kol
2008-07-28	Main channel	Birch Hill	Coho Salmon	34	0.4	YOY	Kol
2008-07-28	Main channel	Birch Hill	Coho Salmon	44	1.4	YOY	Kol
2008-07-28	Main channel	Birch Hill	Coho Salmon	47	1.2	YOY	Kol
2008-07-28	Main channel	Birch Hill	Coho Salmon	49	1.8	YOY	Kol
2008-07-28	Main channel	Birch Hill	Coho Salmon	49	1.5	YOY	Kol
2008-07-28	Main channel	Birch Hill	Coho Salmon	49	1.6	YOY	Kol
2008-07-28	Main channel	Birch Hill	Coho Salmon	53	2.4	YOY	Kol
2008-07-28	Main channel	Birch Hill	Coho Salmon	44	1.1	YOY	Kol
2008-07-28	Main channel	Birch Hill	Coho Salmon	40	0.8	YOY	Kol
2008-07-28	Main channel	Birch Hill	Coho Salmon	35	0.5	YOY	Kol
2008-07-28	Main channel	Birch Hill	Coho Salmon	40	0.6	YOY	Kol
2008-07-28	Main channel	Birch Hill	Coho Salmon	39	0.8	YOY	Kol
2008-07-28	Main channel	Birch Hill	Coho Salmon	33	0.3	YOY	Kol
2008-07-28	Main channel	Birch Hill	Coho Salmon	37	0.8	YOY	Kol
2008-07-28	Main channel	Birch Hill	Coho Salmon	37	0.7	YOY	Kol
2008-07-28	Main channel	Birch Hill	Coho Salmon	38	0.7	YOY	Kol
2008-07-28	Main channel	Birch Hill	Coho Salmon	37	0.7	YOY	Kol
2008-07-28	Main channel	Birch Hill	Coho Salmon	38	0.7	YOY	Kol
2008-07-28	Main channel	Birch Hill	Coho Salmon	33	0.3	YOY	Kol
2008-07-28	Main channel	Birch Hill	Coho Salmon	31	0.2	YOY	Kol
2008-07-28	Main channel	Birch Hill	Coho Salmon	50	1.7	YOY	Kol
2008-07-28	Main channel	Birch Hill	Coho Salmon	42	1.1	YOY	Kol
2008-07-28	Main channel	Birch Hill	Coho Salmon	53	1.9	YOY	Kol
2008-07-28	Main channel	Birch Hill	Coho Salmon	44	1.1	YOY	Kol
2008-07-28	Main channel	Birch Hill	Coho Salmon	37	0.6	YOY	Kol
2008-07-28	Main channel	Birch Hill	Coho Salmon	34	0.5	YOY	Kol
2008-07-28	Main channel	Birch Hill	Coho Salmon	31	0.2	YOY	Kol
2008-07-28	Main channel	Birch Hill	Coho Salmon	30	0.2	YOY	Kol
2008-07-28	Main channel	Birch Hill	Coho Salmon	30	0.2	YOY	Kol
2008-07-28	Main channel	Birch Hill	Coho Salmon	33	0.4	YOY	Kol
2008-07-28	Main channel	Birch Hill	Coho Salmon	42	0.9	YOY	Kol
2008-07-28	Main channel	Birch Hill	Coho Salmon	37	0.7	YOY	Kol
2008-07-28	Main channel	Birch Hill	Coho Salmon	40	0.8	YOY	Kol
2008-07-28	Main channel	Birch Hill	Coho Salmon	35	0.5	YOY	Kol
2008-07-28	Main channel	Birch Hill	Coho Salmon	34	0.5	YOY	Kol
2008-07-28	Main channel	Birch Hill	Coho Salmon	55	2.2	YOY	Kol
2008-07-28	Main channel	Birch Hill	Coho Salmon	43	0.9	YOY	Kol
2008-07-28	Main channel	Birch Hill	Coho Salmon	34	0.2	YOY	Kol
2008-07-28	Main channel	Birch Hill	Coho Salmon	33	0.3	YOY	Kol
2008-07-28	Main channel	Birch Hill	Coho Salmon	36	0.4	YOY	Kol
2008-07-28	Main channel	Birch Hill	Coho Salmon	38	0.6	YOY	Kol
2008-07-28	Main channel	Birch Hill	Coho Salmon	49	1.6	YOY	Kol
2008-07-28	Main channel	Birch Hill	Coho Salmon	38	0.7	YOY	Kol
2008-07-28	Main channel	Birch Hill	Coho Salmon	39	1	YOY	Kol
2008-07-28	Main channel	Birch Hill	Coho Salmon	34	0.4	YOY	Kol
2008-07-28	Main channel	Birch Hill	Coho Salmon	35	0.5	YOY	Kol
2008-07-28	Main channel	Birch Hill	Coho Salmon	34	0.5	YOY	Kol
2008-07-28	Main channel	Birch Hill	Coho Salmon	41	0.9	YOY	Kol
2008-07-28	Main channel	Birch Hill	Coho Salmon	42	0.8	YOY	Kol
2008-07-28	Main channel	Birch Hill	Coho Salmon	41	0.8	YOY	Kol
2008-07-28	Main channel	Birch Hill	Coho Salmon	33	0.4	YOY	Kol
2008-07-28	Main channel	Birch Hill	Coho Salmon	35	0.4	YOY	Kol
2008-07-28	Main channel	Birch Hill	Coho Salmon	34	0.5	YOY	Kol
2008-07-28	Main channel	Birch Hill	Coho Salmon	35	0.3	YOY	Kol
2008-07-28	Main channel	Birch Hill	Coho Salmon	40	0.7	YOY	Kol
2008-07-28	Main channel	Birch Hill	Coho Salmon	37	0.7	YOY	Kol
2008-07-28	Main channel	Birch Hill	Coho Salmon	34	0.4	YOY	Kol
2008-07-28	Main channel	Birch Hill	Coho Salmon	30	0.2	YOY	Kol
2008-07-28	Main channel	Birch Hill	Coho Salmon	36	0.5	YOY	Kol
2008-07-28	Main channel	Birch Hill	Coho Salmon	37	0.5	YOY	Kol
2008-07-28	Main channel	Birch Hill	Coho Salmon	35	0.5	YOY	Kol
2008-07-28	Main channel	Birch Hill	Coho Salmon	40	0.7	YOY	Kol
2008-07-28	Main channel	Birch Hill	Coho Salmon	37	0.5	YOY	Kol
2008-07-28	Main channel	Birch Hill	Coho Salmon	33	0.3	YOY	Kol
2008-07-28	Main channel	Birch Hill	Coho Salmon	38	0.7	YOY	Kol
2008-07-28	Main channel	Birch Hill	Coho Salmon	72	5.2	YOY	Kol
2008-07-28	Main channel	Birch Hill	Coho Salmon	51	2	YOY	Kol
2008-07-28	Main channel	Birch Hill	Coho Salmon	57	2.5	YOY	Kol
2008-07-28	Main channel	Birch Hill	Coho Salmon	51	2.2	YOY	Kol
2008-07-28	Main channel	Birch Hill	Coho Salmon	45	1.6	YOY	Kol
2008-07-28	Main channel	Birch Hill	Coho Salmon	40	0.9	YOY	Kol
2008-07-28	Main channel	Birch Hill	Coho Salmon	36	0.5	YOY	Kol
2008-07-28	Main channel	Birch Hill	Coho Salmon	33	0.4	YOY	Kol
2008-07-28	Main channel	Birch Hill	Coho Salmon	48	1.4	YOY	Kol
2008-07-28	Main channel	Birch Hill	Coho Salmon	34	0.5	YOY	Kol
2008-07-28	Main channel	Birch Hill	Coho Salmon	46	1.3	YOY	Kol
2008-07-28	Main channel	Birch Hill	Coho Salmon	47	1.4	YOY	Kol
2008-07-28	Main channel	Birch Hill	Coho Salmon	39	0.7	YOY	Kol
2008-07-28	Main channel	Birch Hill	Coho Salmon	34	0.4	YOY	Kol
2008-07-28	Main channel	Birch Hill	Coho Salmon	38	0.6	YOY	Kol
2008-07-28	Main channel	Birch Hill	Coho Salmon	34	0.6	YOY	Kol
2008-07-28	Main channel	Birch Hill	Coho Salmon	36	0.5	YOY	Kol
2008-07-28	Main channel	Birch Hill	Coho Salmon	30	0.2	YOY	Kol
2008-07-28	Main channel	Birch Hill	Coho Salmon	61	2.8	YOY	Kol
2008-07-28	Main channel	Birch Hill	Coho Salmon	39	0.7	YOY	Kol
2008-07-28	Main channel	Birch Hill	Coho Salmon	37	0.5	YOY	Kol
2008-07-28	Main channel	Birch Hill	Coho Salmon	32	0.3	YOY	Kol
2008-07-28	Main channel	Birch Hill	Coho Salmon	34	0.5	YOY	Kol
2008-07-28	Main channel	Birch Hill	Coho Salmon	37	0.7	YOY	Kol
2008-07-28	Main channel	Birch Hill	Coho Salmon	39	0.8	YOY	Kol
2008-07-28	Main channel	Birch Hill	Coho Salmon	38	0.5	YOY	Kol
2008-07-28	Main channel	Birch Hill	Coho Salmon	38	0.6	YOY	Kol
2008-07-28	Main channel	Birch Hill	Coho Salmon	37	0.7	YOY	Kol
2008-07-28	Main channel	Birch Hill	Coho Salmon	34	0.5	YOY	Kol
2008-07-28	Main channel	Birch Hill	Coho Salmon	37	0.6	YOY	Kol
2008-07-28	Main channel	Birch Hill	Coho Salmon	39	0.6	YOY	Kol
2008-07-28	Main channel	Birch Hill	Coho Salmon	35	0.6	YOY	Kol
2008-07-28	Main channel	Birch Hill	Coho Salmon	36	0.5	YOY	Kol
2008-07-28	Main channel	Birch Hill	Coho Salmon	33	0.5	YOY	Kol
2008-07-28	Main channel	Birch Hill	Coho Salmon	53	1.9	YOY	Kol
2008-07-28	Main channel	Birch Hill	Coho Salmon	47	1.6	YOY	Kol
2008-07-28	Main channel	Birch Hill	Coho Salmon	32	0.3	YOY	Kol
2008-07-28	Main channel	Birch Hill	Coho Salmon	39	0.9	YOY	Kol
2008-07-28	Main channel	Birch Hill	Coho Salmon	34	0.6	YOY	Kol
2008-07-28	Main channel	Birch Hill	Coho Salmon	34	0.7	YOY	Kol
2008-07-28	Main channel	Birch Hill	Coho Salmon	35	0.6	YOY	Kol
2008-07-28	Main channel	Birch Hill	Coho Salmon	55	2.5	YOY	Kol
2008-07-28	Main channel	Birch Hill	Coho Salmon	33	0.5	YOY	Kol
2008-07-28	Main channel	Birch Hill	Coho Salmon	29	0.2	YOY	Kol
2008-07-28	Main channel	Birch Hill	Coho Salmon	48	1.7	YOY	Kol
2008-07-28	Main channel	Birch Hill	Coho Salmon	33	0.5	YOY	Kol
2008-07-28	Main channel	Birch Hill	Coho Salmon	46	1.7	YOY	Kol
2008-07-28	Main channel	Birch Hill	Coho Salmon	53	2.1	YOY	Kol
2008-07-28	Main channel	Birch Hill	Coho Salmon	47	1.5	YOY	Kol
2008-07-28	Main channel	Birch Hill	Coho Salmon	34	0.5	YOY	Kol
2008-07-28	Main channel	Birch Hill	Coho Salmon	33	0.3	YOY	Kol
2008-07-28	Main channel	Birch Hill	Coho Salmon	34	0.5	YOY	Kol
2008-07-28	Main channel	Birch Hill	Coho Salmon	34	0.4	YOY	Kol
2008-07-28	Main channel	Birch Hill	Coho Salmon	36	0.6	YOY	Kol
2008-07-28	Main channel	Birch Hill	Coho Salmon	43	1.1	YOY	Kol
2008-07-28	Main channel	Birch Hill	Coho Salmon	51	1.9	YOY	Kol
2008-07-28	Main channel	Birch Hill	Coho Salmon	33	0.3	YOY	Kol
2008-07-28	Main channel	Birch Hill	Coho Salmon	52	2.1	YOY	Kol
2008-07-28	Main channel	Birch Hill	Coho Salmon	32	0.4	YOY	Kol
2008-07-28	Main channel	Birch Hill	Coho Salmon	52	1.9	YOY	Kol
2008-07-28	Main channel	Birch Hill	Coho Salmon	48	1.7	YOY	Kol
2008-07-28	Main channel	Birch Hill	Coho Salmon	37	0.7	YOY	Kol
2008-07-28	Main channel	Birch Hill	Coho Salmon	48	1.5	YOY	Kol
2008-07-28	Main channel	Birch Hill	Coho Salmon	35	0.4	YOY	Kol
2008-07-28	Main channel	Birch Hill	Coho Salmon	43	1.2	YOY	Kol
2008-07-28	Main channel	Birch Hill	Coho Salmon	58	2.6	YOY	Kol
2008-07-28	Main channel	Birch Hill	Coho Salmon	56	2.4	YOY	Kol
2008-07-28	Main channel	Birch Hill	Coho Salmon	44	1.3	YOY	Kol
2008-07-28	Main channel	Birch Hill	Coho Salmon	49	1.7	YOY	Kol
2008-07-28	Main channel	Birch Hill	Coho Salmon	58	2.7	YOY	Kol
2008-07-28	Main channel	Birch Hill	Coho Salmon	48	1.7	YOY	Kol
2008-07-28	Main channel	Birch Hill	Coho Salmon	47	1.4	YOY	Kol
2008-07-28	Main channel	Birch Hill	Coho Salmon	53	1.8	YOY	Kol
2008-07-28	Main channel	Birch Hill	Coho Salmon	39	0.7	YOY	Kol
2008-07-28	Main channel	Birch Hill	Coho Salmon	46	1.4	YOY	Kol
2008-07-28	Main channel	Birch Hill	Coho Salmon	45	1.3	YOY	Kol
2008-07-28	Main channel	Birch Hill	Coho Salmon	40	0.6	YOY	Kol
2008-07-28	Main channel	Birch Hill	Coho Salmon	36	0.5	YOY	Kol
2008-07-28	Main channel	Birch Hill	Coho Salmon	43	0.9	YOY	Kol
2008-07-28	Main channel	Birch Hill	Coho Salmon	52	2.4	YOY	Kol
2008-07-28	Main channel	Birch Hill	Coho Salmon	40	0.9	YOY	Kol
2008-07-28	Main channel	Birch Hill	Coho Salmon	61	3.2	YOY	Kol
2008-07-28	Main channel	Birch Hill	Coho Salmon	37	0.5	YOY	Kol
2008-07-28	Main channel	Birch Hill	Coho Salmon	38	0.7	YOY	Kol
2008-07-28	Main channel	Birch Hill	Coho Salmon	42	1.1	YOY	Kol
2008-07-28	Main channel	Birch Hill	Coho Salmon	40	0.8	YOY	Kol
2008-07-28	Main channel	Birch Hill	Coho Salmon	48	1.6	YOY	Kol
2008-07-28	Main channel	Birch Hill	Coho Salmon	38	0.7	YOY	Kol
2008-07-28	Main channel	Birch Hill	Coho Salmon	33	0.3	YOY	Kol
2008-07-28	Main channel	Birch Hill	Coho Salmon	37	0.6	YOY	Kol
2008-07-28	Main channel	Birch Hill	Coho Salmon	36	0.6	YOY	Kol
2008-07-28	Main channel	Birch Hill	Coho Salmon	39	0.9	YOY	Kol
2008-07-28	Main channel	Birch Hill	Coho Salmon	38	0.7	YOY	Kol
2008-07-28	Main channel	Birch Hill	Coho Salmon	38	0.6	YOY	Kol
2008-07-28	Main channel	Birch Hill	Coho Salmon	40	0.9	YOY	Kol
2008-07-28	Main channel	Birch Hill	Coho Salmon	33	0.3	YOY	Kol
2008-07-28	Main channel	Birch Hill	Coho Salmon	32	0.3	YOY	Kol
2008-07-28	Main channel	Birch Hill	Coho Salmon	33	0.3	YOY	Kol
2008-07-28	Main channel	Birch Hill	Coho Salmon	42	1	YOY	Kol
2008-07-28	Main channel	Birch Hill	Coho Salmon	39	0.8	YOY	Kol
2008-07-28	Main channel	Birch Hill	Coho Salmon	51	1.9	YOY	Kol
2008-07-28	Main channel	Birch Hill	Coho Salmon	43	1.1	YOY	Kol
2008-07-28	Main channel	Birch Hill	Coho Salmon	48	1.6	YOY	Kol
2008-07-28	Main channel	Birch Hill	Coho Salmon	43	1.2	YOY	Kol
2008-07-28	Main channel	Birch Hill	Coho Salmon	38	0.6	YOY	Kol
2008-07-28	Main channel	Birch Hill	Coho Salmon	36	0.4	YOY	Kol
2008-07-28	Main channel	Birch Hill	Coho Salmon	36	0.6	YOY	Kol
2008-07-28	Main channel	Birch Hill	Coho Salmon	32	0.4	YOY	Kol
2008-07-28	Main channel	Birch Hill	Coho Salmon	40	0.9	YOY	Kol
2008-07-28	Main channel	Birch Hill	Coho Salmon	34	0.5	YOY	Kol
2008-07-28	Main channel	Birch Hill	Coho Salmon	37	0.5	YOY	Kol
2008-07-28	Main channel	Birch Hill	Coho Salmon	38	0.7	YOY	Kol
2008-07-28	Main channel	Birch Hill	Coho Salmon	33	0.2	YOY	Kol
2008-07-28	Main channel	Birch Hill	Coho Salmon	36	0.4	YOY	Kol
2008-07-28	Main channel	Birch Hill	Coho Salmon	38	0.8	YOY	Kol
2008-07-28	Main channel	Birch Hill	Coho Salmon	45	1.4	YOY	Kol
2008-07-28	Main channel	Birch Hill	Coho Salmon	39	0.9	YOY	Kol
2008-07-28	Main channel	Birch Hill	Coho Salmon	42	1	YOY	Kol
2008-07-28	Main channel	Birch Hill	Coho Salmon	33	0.4	YOY	Kol
2008-07-28	Main channel	Birch Hill	Coho Salmon	33	0.3	YOY	Kol
2008-07-28	Main channel	Birch Hill	Coho Salmon	47	1.2	YOY	Kol
2008-07-28	Main channel	Birch Hill	Coho Salmon	46	1.4	YOY	Kol
2008-07-28	Main channel	Birch Hill	Coho Salmon	35	0.5	YOY	Kol
2008-07-28	Main channel	Birch Hill	Coho Salmon	36	0.4	YOY	Kol
2008-07-28	Main channel	Birch Hill	Coho Salmon	43	1	YOY	Kol
2008-07-28	Main channel	Birch Hill	Coho Salmon	35	0.5	YOY	Kol
2008-07-28	Main channel	Birch Hill	Coho Salmon	37	0.6	YOY	Kol
2008-07-28	Main channel	Birch Hill	Coho Salmon	33	0.3	YOY	Kol
2008-07-28	Main channel	Birch Hill	Coho Salmon	33	0.3	YOY	Kol
2008-07-28	Main channel	Birch Hill	Coho Salmon	33	0.5	YOY	Kol
2008-07-28	Main channel	Birch Hill	Coho Salmon	43	1	YOY	Kol
2008-07-28	Main channel	Birch Hill	Coho Salmon	37	0.6	YOY	Kol
2008-07-28	Main channel	Birch Hill	Coho Salmon	42	1.2	YOY	Kol
2008-07-28	Main channel	Birch Hill	Coho Salmon	37	0.5	YOY	Kol
2008-07-28	Main channel	Birch Hill	Coho Salmon	36	0.4	YOY	Kol
2008-07-28	Main channel	Birch Hill	Coho Salmon	31	0.2	YOY	Kol
2008-07-28	Main channel	Birch Hill	Coho Salmon	32	0.3	YOY	Kol
2008-07-28	Main channel	Birch Hill	Coho Salmon	31	0.2	YOY	Kol
2008-07-28	Main channel	Birch Hill	Coho Salmon	36	0.6	YOY	Kol
2008-07-28	Main channel	Birch Hill	Coho Salmon	43	1	YOY	Kol
2008-07-28	Main channel	Birch Hill	Coho Salmon	32	0.3	YOY	Kol
2008-07-28	Main channel	Birch Hill	Coho Salmon	43	1	YOY	Kol
2008-07-28	Main channel	Birch Hill	Coho Salmon	42	0.9	YOY	Kol
2008-07-28	Main channel	Birch Hill	Coho Salmon	39	0.7	YOY	Kol
2008-07-28	Main channel	Birch Hill	Coho Salmon	42	1	YOY	Kol
2008-07-28	Main channel	Birch Hill	Coho Salmon	33	0.2	YOY	Kol
2008-07-28	Main channel	Birch Hill	Coho Salmon	38	0.7	YOY	Kol
2008-07-28	Main channel	Birch Hill	Coho Salmon	38	0.7	YOY	Kol
2008-07-28	Main channel	Birch Hill	Coho Salmon	46	1.5	YOY	Kol
2008-07-28	Main channel	Birch Hill	Coho Salmon	53	1.9	YOY	Kol
2008-07-28	Main channel	Birch Hill	Coho Salmon	56	2.4	YOY	Kol
2008-07-28	Main channel	Birch Hill	Coho Salmon	49	1.5	YOY	Kol
2008-07-28	Main channel	Birch Hill	Coho Salmon	51	1.9	YOY	Kol
2008-07-28	Main channel	Birch Hill	Coho Salmon	39	0.8	YOY	Kol
2008-07-28	Main channel	Birch Hill	Coho Salmon	50	1.4	YOY	Kol
2008-07-28	Main channel	Birch Hill	Coho Salmon	43	1.1	YOY	Kol
2008-07-28	Main channel	Birch Hill	Coho Salmon	38	0.7	YOY	Kol
2008-07-28	Main channel	Birch Hill	Coho Salmon	36	0.6	YOY	Kol
2008-07-28	Main channel	Birch Hill	Coho Salmon	32	0.3	YOY	Kol
2008-07-28	Main channel	Birch Hill	Coho Salmon	37	0.7	YOY	Kol
2008-07-28	Main channel	Birch Hill	Coho Salmon	33	0.4	YOY	Kol
2008-07-28	Main channel	Birch Hill	Coho Salmon	38	0.4	YOY	Kol
2008-07-28	Main channel	Birch Hill	Coho Salmon	38	0.7	YOY	Kol
2008-07-28	Main channel	Birch Hill	Coho Salmon	35	0.6	YOY	Kol
2008-07-28	Main channel	Birch Hill	Coho Salmon	51	2.2	YOY	Kol
2008-07-28	Main channel	Birch Hill	Coho Salmon	48	1.6	YOY	Kol
2008-07-28	Main channel	Birch Hill	Coho Salmon	43	0.9	YOY	Kol
2008-07-28	Main channel	Birch Hill	Coho Salmon	44	1.2	YOY	Kol
2008-07-28	Main channel	Birch Hill	Coho Salmon	57	2	YOY	Kol
2008-07-28	Main channel	Birch Hill	Coho Salmon	47	1.2	YOY	Kol
2008-07-28	Main channel	Birch Hill	Coho Salmon	44	0.8	YOY	Kol
2008-07-28	Main channel	Birch Hill	Coho Salmon	40	0.8	YOY	Kol
2008-07-28	Main channel	Birch Hill	Coho Salmon	31	0.3	YOY	Kol
2008-07-28	Main channel	Birch Hill	Coho Salmon	88	9.5	Parr	Kol
2008-07-28	Main channel	Birch Hill	Coho Salmon	82	8.2	Parr	Kol
2008-07-28	Main channel	Birch Hill	Coho Salmon	75	6.8	Parr	Kol
2008-07-28	Main channel	Birch Hill	Coho Salmon	73	6.1	Parr	Kol
2008-07-28	Main channel	Birch Hill	Coho Salmon	74	6.9	Parr	Kol
2008-07-28	Main channel	Birch Hill	Coho Salmon	72	5.3	Parr	Kol
2008-07-28	Main channel	Birch Hill	Coho Salmon	94	9.9	Parr	Kol
2008-07-28	Main channel	Birch Hill	Coho Salmon	77	6	Parr	Kol
2008-07-28	Main channel	Birch Hill	Coho Salmon	85	8.4	Parr	Kol
2008-07-28	Main channel	Birch Hill	Coho Salmon	69	5.7	Parr	Kol
2008-07-28	Main channel	Birch Hill	Coho Salmon	83	8.8	Parr	Kol
2008-07-28	Main channel	Birch Hill	Coho Salmon	98	13	Parr	Kol
2008-07-28	Main channel	Birch Hill	Coho Salmon	63	3.2	Parr	Kol
2008-07-28	Main channel	Birch Hill	Coho Salmon	105	13.1	Parr	Kol
2008-07-28	Main channel	Birch Hill	Coho Salmon	75	6.3	Parr	Kol
2008-07-28	Main channel	Birch Hill	Coho Salmon	85	8.8	Parr	Kol
2008-07-28	Main channel	Birch Hill	Coho Salmon	57	2.7	Parr	Kol
2008-07-28	Main channel	Birch Hill	Coho Salmon	78	7.2	Parr	Kol
2008-07-28	Main channel	Birch Hill	Coho Salmon	57	2.3	Parr	Kol
2008-07-28	Main channel	Birch Hill	Coho Salmon	70	5.1	Parr	Kol
2008-07-28	Main channel	Birch Hill	Coho Salmon	89	12	Parr	Kol
2008-07-28	Main channel	Birch Hill	Coho Salmon	63	3.5	Parr	Kol
2008-07-28	Main channel	Birch Hill	Coho Salmon	71	5.2	Parr	Kol
2008-07-28	Main channel	Birch Hill	Coho Salmon	58	2.8	Parr	Kol
2008-07-28	Main channel	Birch Hill	Coho Salmon	69	3.9	Parr	Kol
2008-07-28	Main channel	Birch Hill	Coho Salmon	85	7.1	Parr	Kol
2008-07-28	Main channel	Birch Hill	Coho Salmon	77	6.8	Parr	Kol
2008-07-28	Main channel	Birch Hill	Coho Salmon	79	8.3	Parr	Kol
2008-07-28	Main channel	Birch Hill	Coho Salmon	83	9.2	Parr	Kol
2008-07-28	Main channel	Birch Hill	Coho Salmon	81	8.4	Parr	Kol
2008-07-28	Main channel	Birch Hill	Coho Salmon	79	7.1	Parr	Kol
2008-07-28	Main channel	Birch Hill	Coho Salmon	97	10.1	Parr	Kol
2008-07-28	Main channel	Birch Hill	Coho Salmon	94	11.6	Parr	Kol
2008-07-28	Main channel	Birch Hill	Coho Salmon	66	4.3	Parr	Kol
2008-07-28	Main channel	Birch Hill	Coho Salmon	67	3.6	Parr	Kol
2008-07-28	Main channel	Birch Hill	Coho Salmon	56	2.1	Parr	Kol
2008-07-28	Main channel	Birch Hill	Coho Salmon	57	2.3	Parr	Kol
2008-07-28	Main channel	Birch Hill	Coho Salmon	55	2.4	Parr	Kol
2008-07-28	Main channel	Birch Hill	Coho Salmon	58	2.4	Parr	Kol
2008-07-28	Main channel	Birch Hill	Coho Salmon	61	3.1	Parr	Kol
2008-07-28	Main channel	Birch Hill	Coho Salmon	97	10.5	Parr	Kol
2008-07-28	Main channel	Birch Hill	Coho Salmon	82	8.2	Parr	Kol
2008-07-28	Main channel	Birch Hill	Coho Salmon	85	9.6	Parr	Kol
2008-07-28	Main channel	Birch Hill	Coho Salmon	65	3.8	Parr	Kol
2008-07-28	Main channel	Birch Hill	Coho Salmon	53	2.3	Parr	Kol
2008-07-28	Main channel	Birch Hill	Coho Salmon	87	8.3	Parr	Kol
2008-07-28	Main channel	Birch Hill	Coho Salmon	54	2.4	Parr	Kol
2008-07-28	Main channel	Birch Hill	Coho Salmon	65	4.8	Parr	Kol
2008-07-28	Main channel	Birch Hill	Coho Salmon	86	10.6	Parr	Kol
2008-07-28	Main channel	Birch Hill	Coho Salmon	80	8.2	Parr	Kol
2008-07-28	Main channel	Birch Hill	Coho Salmon	74	5	Parr	Kol
2008-07-28	Main channel	Birch Hill	Coho Salmon	69	6.1	Parr	Kol
2008-07-28	Main channel	Birch Hill	Coho Salmon	74	6	Parr	Kol
2008-07-28	Main channel	Birch Hill	Coho Salmon	73	5.9	Parr	Kol
2008-07-28	Main channel	Birch Hill	Coho Salmon	80	7.6	Parr	Kol
2008-07-28	Main channel	Birch Hill	Coho Salmon	82	7.7	Parr	Kol
2008-07-28	Main channel	Birch Hill	Coho Salmon	97	12.5	Parr	Kol
2008-07-28	Main channel	Birch Hill	Coho Salmon	85	7.8	Parr	Kol
2008-07-28	Main channel	Birch Hill	Coho Salmon	93	12	Parr	Kol
2008-07-28	Main channel	Birch Hill	Coho Salmon	79	6.8	Parr	Kol
2008-07-28	Main channel	Birch Hill	Coho Salmon	74	6.1	Parr	Kol
2008-07-28	Main channel	Birch Hill	Coho Salmon	56	2.1	Parr	Kol
2008-07-28	Main channel	Birch Hill	Coho Salmon	69	4.5	Parr	Kol
2008-07-28	Main channel	Birch Hill	Coho Salmon	64	3.3	Parr	Kol
2008-07-28	Main channel	Birch Hill	Coho Salmon	85	8.2	Parr	Kol
2008-07-28	Main channel	Birch Hill	Coho Salmon	71	5.5	Parr	Kol
2008-07-28	Main channel	Birch Hill	Coho Salmon	64	3.5	Parr	Kol
2008-07-28	Main channel	Birch Hill	Coho Salmon	63	3.8	Parr	Kol
2008-07-28	Main channel	Birch Hill	Coho Salmon	56	2.1	Parr	Kol
2008-07-28	Main channel	Birch Hill	Coho Salmon	53	2.1	Parr	Kol
2008-07-28	Main channel	Birch Hill	Coho Salmon	53	2.2	Parr	Kol
2008-07-28	Main channel	Birch Hill	Coho Salmon	83	7.7	Parr	Kol
2008-07-28	Main channel	Birch Hill	Coho Salmon	82	7.7	Parr	Kol
2008-07-28	Main channel	Birch Hill	Coho Salmon	79	6.1	Parr	Kol
2008-07-28	Main channel	Birch Hill	Coho Salmon	81	7.8	Parr	Kol
2008-07-28	Main channel	Birch Hill	Coho Salmon	57	2.9	Parr	Kol
2008-07-28	Main channel	Birch Hill	Coho Salmon	55	2.3	Parr	Kol
2008-07-28	Main channel	Birch Hill	Coho Salmon	76	6.4	Parr	Kol
2008-07-28	Main channel	Birch Hill	Coho Salmon	59	3	Parr	Kol
2008-07-28	Main channel	Birch Hill	Coho Salmon	77	6.9	Parr	Kol
2008-07-28	Main channel	Birch Hill	Coho Salmon	54	2.4	Parr	Kol
2008-07-28	Main channel	Birch Hill	Coho Salmon	57	2.7	Parr	Kol
2008-07-28	Main channel	Birch Hill	Coho Salmon	71	5.6	Parr	Kol
2008-07-28	Main channel	Birch Hill	Coho Salmon	69	4.7	Parr	Kol
2008-07-28	Main channel	Birch Hill	Coho Salmon	81	7.3	Parr	Kol
2008-07-28	Main channel	Birch Hill	Coho Salmon	90	11.3	Parr	Kol
2008-07-28	Main channel	Birch Hill	Coho Salmon	56	2.4	Parr	Kol
2008-07-28	Main channel	Birch Hill	Coho Salmon	58	2	Parr	Kol
2008-07-28	Main channel	Birch Hill	Coho Salmon	56	2.4	Parr	Kol
2008-07-28	Main channel	Birch Hill	Coho Salmon	73	4.5	Parr	Kol
2008-07-28	Main channel	Birch Hill	Coho Salmon	57	2.5	Parr	Kol
2008-07-28	Main channel	Birch Hill	Coho Salmon	32	0.5	YOY	Kol
2008-07-28	Main channel	Birch Hill	Coho Salmon	52	1.8	YOY	Kol
2008-07-28	Main channel	Birch Hill	Coho Salmon	48	1.6	YOY	Kol
2008-07-28	Main channel	Birch Hill	Coho Salmon	40	0.7	YOY	Kol
2008-07-28	Main channel	Birch Hill	Coho Salmon	38	0.6	YOY	Kol
2008-07-28	Main channel	Birch Hill	Coho Salmon	45	0.9	YOY	Kol
2008-07-28	Main channel	Birch Hill	Coho Salmon	40	1	YOY	Kol
2008-07-28	Main channel	Birch Hill	Coho Salmon	48	1.6	YOY	Kol
2008-07-28	Main channel	Birch Hill	Coho Salmon	41	0.9	YOY	Kol
2008-07-28	Main channel	Birch Hill	Coho Salmon	49	1.6	YOY	Kol
2008-07-28	Main channel	Birch Hill	Coho Salmon	45	1.5	YOY	Kol
2008-07-28	Main channel	Birch Hill	Coho Salmon	35	0.6	YOY	Kol
2008-07-28	Main channel	Birch Hill	Coho Salmon	33	0.4	YOY	Kol
2008-07-28	Main channel	Birch Hill	Coho Salmon	37	0.6	YOY	Kol
2008-07-28	Main channel	Birch Hill	Coho Salmon	28	0.2	YOY	Kol
2008-07-28	Main channel	Birch Hill	Coho Salmon	43	1.1	YOY	Kol
2008-07-28	Main channel	Birch Hill	Coho Salmon	43	0.8	YOY	Kol
2008-07-28	Main channel	Birch Hill	Coho Salmon	36	0.6	YOY	Kol
2008-07-28	Main channel	Birch Hill	Coho Salmon	37	0.5	YOY	Kol
2008-07-28	Main channel	Birch Hill	Coho Salmon	44	1.4	YOY	Kol
2008-07-28	Main channel	Birch Hill	Coho Salmon	35	0.6	YOY	Kol
2008-07-28	Main channel	Birch Hill	Coho Salmon	33	0.4	YOY	Kol
2008-07-28	Main channel	Birch Hill	Coho Salmon	31	0.3	YOY	Kol
2008-07-28	Main channel	Birch Hill	Coho Salmon	36	0.6	YOY	Kol
2008-07-28	Main channel	Birch Hill	Coho Salmon	35	0.6	YOY	Kol
2008-07-28	Main channel	Birch Hill	Coho Salmon	33	0.5	YOY	Kol
2008-07-28	Main channel	Birch Hill	Coho Salmon	35	0.4	YOY	Kol
2008-07-28	Main channel	Birch Hill	Coho Salmon	35	0.5	YOY	Kol
2008-07-28	Main channel	Birch Hill	Coho Salmon	36	0.7	YOY	Kol
2008-07-28	Main channel	Birch Hill	Coho Salmon	48	1.6	YOY	Kol
2008-07-28	Main channel	Birch Hill	Coho Salmon	46	1.5	YOY	Kol
2008-07-28	Main channel	Birch Hill	Coho Salmon	38	0.7	YOY	Kol
2008-07-28	Main channel	Birch Hill	Coho Salmon	41	0.8	YOY	Kol
2008-07-28	Main channel	Birch Hill	Coho Salmon	73	5.6	Parr	Kol
2008-07-28	Main channel	Birch Hill	Coho Salmon	66	4.2	Parr	Kol
2008-07-28	Main channel	Birch Hill	Coho Salmon	63	3.1	Parr	Kol
2008-07-28	Main channel	Birch Hill	Coho Salmon	58	2.9	Parr	Kol
2008-07-28	Main channel	Birch Hill	Coho Salmon	58	2.5	Parr	Kol
2008-07-28	Main channel	Birch Hill	Coho Salmon	60	3	Parr	Kol
2008-07-28	Main channel	Birch Hill	Coho Salmon	55	2.3	Parr	Kol
2008-07-28	Main channel	Birch Hill	Coho Salmon	59	2.8	Parr	Kol
2008-07-28	Main channel	Birch Hill	Coho Salmon	58	2.9	Parr	Kol
2008-07-28	Main channel	Birch Hill	Coho Salmon	58	3	Parr	Kol
2008-07-28	Main channel	Birch Hill	Coho Salmon	57	3.1	Parr	Kol
2008-07-28	Main channel	Birch Hill	Coho Salmon	70	4.9	Parr	Kol
2008-07-28	Main channel	Birch Hill	Coho Salmon	57	2.4	Parr	Kol
2008-07-28	Main channel	Birch Hill	Coho Salmon	61	3.6	Parr	Kol
2008-07-28	Main channel	Birch Hill	Coho Salmon	67	3.9	Parr	Kol
2008-07-28	Main channel	Birch Hill	Coho Salmon	66	4.6	Parr	Kol
2008-07-28	Main channel	Birch Hill	Coho Salmon	97	10.9	Parr	Kol
2008-07-28	Main channel	Birch Hill	Coho Salmon	64	2.8	Parr	Kol
2008-07-28	Main channel	Birch Hill	Coho Salmon	84	8.8	Parr	Kol
2008-07-28	Main channel	Birch Hill	Coho Salmon	55	2.4	Parr	Kol
2008-07-28	Main channel	Birch Hill	Coho Salmon	69	4.1	Parr	Kol
2008-07-28	Main channel	Birch Hill	Dolly Varden char	53	1.4	YOY	Kol
2008-07-28	Main channel	Birch Hill	Dolly Varden char	33	0.5	YOY	Kol
2008-07-28	Main channel	Birch Hill	Dolly Varden char	38	0.6	YOY	Kol
2008-07-28	Main channel	Birch Hill	Dolly Varden char	39	0.7	YOY	Kol
2008-07-28	Main channel	Birch Hill	Dolly Varden char	33	0.4	YOY	Kol
2008-07-28	Main channel	Birch Hill	Dolly Varden char	53	1.8	YOY	Kol
2008-07-28	Main channel	Birch Hill	Dolly Varden char	37	0.6	YOY	Kol
2008-07-28	Main channel	Birch Hill	Dolly Varden char	40	0.8	YOY	Kol
2008-07-28	Main channel	Birch Hill	Dolly Varden char	34	0.5	YOY	Kol
2008-07-28	Main channel	Birch Hill	Dolly Varden char	41	0.7	YOY	Kol
2008-07-28	Main channel	Birch Hill	Dolly Varden char	47	1.2	YOY	Kol
2008-07-28	Main channel	Birch Hill	Dolly Varden char	45	0.9	YOY	Kol
2008-07-28	Main channel	Birch Hill	Dolly Varden char	53	2	YOY	Kol
2008-07-28	Main channel	Birch Hill	Dolly Varden char	48	1.5	YOY	Kol
2008-07-28	Main channel	Birch Hill	Dolly Varden char	53	1.6	YOY	Kol
2008-07-28	Main channel	Birch Hill	Dolly Varden char	41	0.7	YOY	Kol
2008-07-28	Main channel	Birch Hill	Dolly Varden char	42	0.8	YOY	Kol
2008-07-28	Main channel	Birch Hill	Dolly Varden char	46	1.3	YOY	Kol
2008-07-28	Main channel	Birch Hill	Dolly Varden char	33	0.4	YOY	Kol
2008-07-28	Main channel	Birch Hill	Dolly Varden char	51	1.4	YOY	Kol
2008-07-28	Main channel	Birch Hill	Dolly Varden char	34	0.3	YOY	Kol
2008-07-28	Main channel	Birch Hill	Dolly Varden char	45	1	YOY	Kol
2008-07-28	Main channel	Birch Hill	Dolly Varden char	38	0.6	YOY	Kol
2008-07-28	Main channel	Birch Hill	Dolly Varden char	52	1.4	YOY	Kol
2008-07-28	Main channel	Birch Hill	Dolly Varden char	40	0.7	YOY	Kol
2008-07-28	Main channel	Birch Hill	Dolly Varden char	43	0.8	YOY	Kol
2008-07-28	Main channel	Birch Hill	Dolly Varden char	36	0.6	YOY	Kol
2008-07-28	Main channel	Birch Hill	Dolly Varden char	49	1.3	YOY	Kol
2008-07-28	Main channel	Birch Hill	Dolly Varden char	42	0.8	YOY	Kol
2008-07-28	Main channel	Birch Hill	Dolly Varden char	55	1.8	YOY	Kol
2008-07-28	Main channel	Birch Hill	Dolly Varden char	43	0.7	YOY	Kol
2008-07-28	Main channel	Birch Hill	Dolly Varden char	35	0.4	YOY	Kol
2008-07-28	Main channel	Birch Hill	Dolly Varden char	35	0.7	YOY	Kol
2008-07-28	Main channel	Birch Hill	Dolly Varden char	54	1.6	YOY	Kol
2008-07-28	Main channel	Birch Hill	Dolly Varden char	54	1.6	YOY	Kol
2008-07-28	Main channel	Birch Hill	Dolly Varden char	41	0.8	YOY	Kol
2008-07-28	Main channel	Birch Hill	Dolly Varden char	46	1.1	YOY	Kol
2008-07-28	Main channel	Birch Hill	Dolly Varden char	34	0.4	YOY	Kol
2008-07-28	Main channel	Birch Hill	Dolly Varden char	33	0.3	YOY	Kol
2008-07-28	Main channel	Birch Hill	Dolly Varden char	28	0.2	YOY	Kol
2008-07-28	Main channel	Birch Hill	Dolly Varden char	38	0.5	YOY	Kol
2008-07-28	Main channel	Birch Hill	Dolly Varden char	46	1.2	YOY	Kol
2008-07-28	Main channel	Birch Hill	Dolly Varden char	52	1.3	YOY	Kol
2008-07-28	Main channel	Birch Hill	Dolly Varden char	50	1.5	YOY	Kol
2008-07-28	Main channel	Birch Hill	Dolly Varden char	49	1.4	YOY	Kol
2008-07-28	Main channel	Birch Hill	Dolly Varden char	34	0.4	YOY	Kol
2008-07-28	Main channel	Birch Hill	Dolly Varden char	28	0.2	YOY	Kol
2008-07-28	Main channel	Birch Hill	Dolly Varden char	38	0.5	YOY	Kol
2008-07-28	Main channel	Birch Hill	Dolly Varden char	37	0.6	YOY	Kol
2008-07-28	Main channel	Birch Hill	Dolly Varden char	37	0.5	YOY	Kol
2008-07-28	Main channel	Birch Hill	Dolly Varden char	42	0.7	YOY	Kol
2008-07-28	Main channel	Birch Hill	Dolly Varden char	53	1.2	YOY	Kol
2008-07-28	Main channel	Birch Hill	Dolly Varden char	50	1.3	YOY	Kol
2008-07-28	Main channel	Birch Hill	Dolly Varden char	41	0.8	YOY	Kol
2008-07-28	Main channel	Birch Hill	Dolly Varden char	40	0.5	YOY	Kol
2008-07-28	Main channel	Birch Hill	Dolly Varden char	32	0.2	YOY	Kol
2008-07-28	Main channel	Birch Hill	Dolly Varden char	38	0.4	YOY	Kol
2008-07-28	Main channel	Birch Hill	Dolly Varden char	49	1.4	YOY	Kol
2008-07-28	Main channel	Birch Hill	Dolly Varden char	49	1.4	YOY	Kol
2008-07-28	Main channel	Birch Hill	Dolly Varden char	32	0.3	YOY	Kol
2008-07-28	Main channel	Birch Hill	Dolly Varden char	38	0.6	YOY	Kol
2008-07-28	Main channel	Birch Hill	Dolly Varden char	37	0.4	YOY	Kol
2008-07-28	Main channel	Birch Hill	Dolly Varden char	33	0.4	YOY	Kol
2008-07-28	Main channel	Birch Hill	Dolly Varden char	32	0.3	YOY	Kol
2008-07-28	Main channel	Birch Hill	Dolly Varden char	38	0.6	YOY	Kol
2008-07-28	Main channel	Birch Hill	Dolly Varden char	78	5.2	YOY	Kol
2008-07-28	Main channel	Birch Hill	Dolly Varden char	75	5.3	YOY	Kol
2008-07-28	Main channel	Birch Hill	Dolly Varden char	77	4.8	YOY	Kol
2008-07-28	Main channel	Birch Hill	Dolly Varden char	83	6.6	YOY	Kol
2008-07-28	Main channel	Birch Hill	Dolly Varden char	50	1.4	YOY	Kol
2008-07-28	Main channel	Birch Hill	Dolly Varden char	69	3.8	YOY	Kol
2008-07-28	Main channel	Birch Hill	Dolly Varden char	86	6.9	YOY	Kol
2008-07-28	Main channel	Birch Hill	Dolly Varden char	47	1	YOY	Kol
2008-07-28	Main channel	Birch Hill	Dolly Varden char	56	1.9	YOY	Kol
2008-07-28	Main channel	Birch Hill	Dolly Varden char	71	4	YOY	Kol
2008-07-28	Main channel	Birch Hill	Dolly Varden char	57	2.3	YOY	Kol
2008-07-28	Main channel	Birch Hill	Dolly Varden char	91	7.6	YOY	Kol
2008-07-28	Main channel	Birch Hill	Dolly Varden char	43	0.8	YOY	Kol
2008-07-28	Main channel	Birch Hill	Dolly Varden char	43	1	YOY	Kol
2008-07-28	Main channel	Birch Hill	Dolly Varden char	40	0.7	YOY	Kol
2008-07-28	Main channel	Birch Hill	Dolly Varden char	38	0.6	YOY	Kol
2008-07-28	Main channel	Birch Hill	Dolly Varden char	40	0.8	YOY	Kol
2008-07-28	Main channel	Birch Hill	Dolly Varden char	52	1.7	YOY	Kol
2008-07-28	Main channel	Birch Hill	Dolly Varden char	58	2.3	YOY	Kol
2008-07-28	Main channel	Birch Hill	Dolly Varden char	52	1.6	YOY	Kol
2008-07-28	Main channel	Birch Hill	Dolly Varden char	43	0.9	YOY	Kol
2008-07-28	Main channel	Birch Hill	Dolly Varden char	45	1.3	YOY	Kol
2008-07-28	Main channel	Birch Hill	Dolly Varden char	43	0.9	YOY	Kol
2008-07-28	Main channel	Birch Hill	Dolly Varden char	42	0.8	YOY	Kol
2008-07-28	Main channel	Birch Hill	Dolly Varden char	43	0.7	YOY	Kol
2008-07-28	Main channel	Birch Hill	Dolly Varden char	31	0.4	YOY	Kol
2008-07-28	Main channel	Birch Hill	Dolly Varden char	51	1.2	YOY	Kol
2008-07-28	Main channel	Birch Hill	Dolly Varden char	36	0.5	YOY	Kol
2008-07-28	Main channel	Birch Hill	Dolly Varden char	44	1	YOY	Kol
2008-07-28	Main channel	Birch Hill	Dolly Varden char	34	0.4	YOY	Kol
2008-07-28	Main channel	Birch Hill	Dolly Varden char	37	0.5	YOY	Kol
2008-07-28	Main channel	Birch Hill	Dolly Varden char	34	0.4	YOY	Kol
2008-07-28	Main channel	Birch Hill	Dolly Varden char	41	0.7	YOY	Kol
2008-07-28	Main channel	Birch Hill	Dolly Varden char	37	0.5	YOY	Kol
2008-07-28	Main channel	Birch Hill	Dolly Varden char	28	0.3	YOY	Kol
2008-07-28	Main channel	Birch Hill	Dolly Varden char	32	0.3	YOY	Kol
2008-07-28	Main channel	Birch Hill	Dolly Varden char	33	0.3	YOY	Kol
2008-07-28	Main channel	Birch Hill	Dolly Varden char	56	1.6	YOY	Kol
2008-07-28	Main channel	Birch Hill	Dolly Varden char	52	1.5	YOY	Kol
2008-07-28	Main channel	Birch Hill	Dolly Varden char	45	1.1	YOY	Kol
2008-07-28	Main channel	Birch Hill	Dolly Varden char	46	1.1	YOY	Kol
2008-07-28	Main channel	Birch Hill	Dolly Varden char	37	0.6	YOY	Kol
2008-07-28	Main channel	Birch Hill	Dolly Varden char	37	0.6	YOY	Kol
2008-07-28	Main channel	Birch Hill	Dolly Varden char	36	0.6	YOY	Kol
2008-07-28	Main channel	Birch Hill	Dolly Varden char	43	0.7	YOY	Kol
2008-07-28	Main channel	Birch Hill	Dolly Varden char	35	0.4	YOY	Kol
2008-07-28	Main channel	Birch Hill	Dolly Varden char	34	0.4	YOY	Kol
2008-07-28	Main channel	Birch Hill	Dolly Varden char	38	0.4	YOY	Kol
2008-07-28	Main channel	Birch Hill	Dolly Varden char	37	0.5	YOY	Kol
2008-07-28	Main channel	Birch Hill	Dolly Varden char	34	0.3	YOY	Kol
2008-07-28	Main channel	Birch Hill	Dolly Varden char	43	1	YOY	Kol
2008-07-28	Main channel	Birch Hill	Dolly Varden char	43	0.9	YOY	Kol
2008-07-28	Main channel	Birch Hill	Dolly Varden char	52	1.5	YOY	Kol
2008-07-28	Main channel	Birch Hill	Dolly Varden char	48	1.1	YOY	Kol
2008-07-28	Main channel	Birch Hill	Dolly Varden char	47	1.1	YOY	Kol
2008-07-28	Main channel	Birch Hill	Dolly Varden char	44	1.1	YOY	Kol
2008-07-28	Main channel	Birch Hill	Dolly Varden char	49	1.4	YOY	Kol
2008-07-28	Main channel	Birch Hill	Dolly Varden char	44	0.9	YOY	Kol
2008-07-28	Main channel	Birch Hill	Dolly Varden char	35	0.5	YOY	Kol
2008-07-28	Main channel	Birch Hill	Dolly Varden char	57	2.1	Parr	Kol
2008-07-28	Main channel	Birch Hill	Dolly Varden char	62	2.7	Parr	Kol
2008-07-28	Main channel	Birch Hill	Dolly Varden char	94	10.2	Parr	Kol
2008-07-28	Main channel	Birch Hill	Dolly Varden char	58	2.2	Parr	Kol
2008-07-28	Main channel	Birch Hill	Dolly Varden char	79	5.5	Parr	Kol
2008-07-28	Main channel	Birch Hill	Dolly Varden char	78	5.4	Parr	Kol
2008-07-28	Main channel	Birch Hill	Dolly Varden char	93	10.2	Parr	Kol
2008-07-28	Main channel	Birch Hill	Dolly Varden char	104	13	Parr	Kol
2008-07-28	Main channel	Birch Hill	Dolly Varden char	80	5.2	Parr	Kol
2008-07-28	Main channel	Birch Hill	Dolly Varden char	71	4.3	Parr	Kol
2008-07-28	Main channel	Birch Hill	Dolly Varden char	89	6.8	Parr	Kol
2008-07-28	Main channel	Birch Hill	Dolly Varden char	88	8.2	Parr	Kol
2008-07-28	Main channel	Birch Hill	Dolly Varden char	89	8.3	Parr	Kol
2008-07-28	Main channel	Birch Hill	Dolly Varden char	133	26.9	Parr	Kol
2008-07-28	Main channel	Birch Hill	Dolly Varden char	149	35.4	Parr	Kol
2008-07-28	Main channel	Birch Hill	Dolly Varden char	113	15.2	Parr	Kol
2008-07-28	Main channel	Birch Hill	Dolly Varden char	82	5.6	Parr	Kol
2008-07-28	Main channel	Birch Hill	Dolly Varden char	82	6.1	Parr	Kol
2008-07-28	Main channel	Birch Hill	Dolly Varden char	84	6.8	Parr	Kol
2008-07-28	Main channel	Birch Hill	Dolly Varden char	74	4.6	Parr	Kol
2008-07-28	Main channel	Birch Hill	Dolly Varden char	53	1.6	YOY	Kol
2008-07-28	Main channel	Birch Hill	Dolly Varden char	53	1.6	YOY	Kol
2008-07-28	Main channel	Birch Hill	Dolly Varden char	46	1	YOY	Kol
2008-07-28	Main channel	Birch Hill	Dolly Varden char	46	1.2	YOY	Kol
2008-07-28	Main channel	Birch Hill	Dolly Varden char	37	0.6	YOY	Kol
2008-07-28	Main channel	Birch Hill	Dolly Varden char	41	0.7	YOY	Kol
2008-07-28	Main channel	Birch Hill	Dolly Varden char	43	0.9	YOY	Kol
2008-07-28	Main channel	Birch Hill	Dolly Varden char	47	1.2	YOY	Kol
2008-07-28	Main channel	Birch Hill	Dolly Varden char	46	1	YOY	Kol
2008-07-28	Main channel	Birch Hill	Dolly Varden char	38	0.6	YOY	Kol
2008-07-28	Main channel	Birch Hill	Dolly Varden char	52	1.5	YOY	Kol
2008-07-28	Main channel	Birch Hill	Dolly Varden char	36	0.4	YOY	Kol
2008-07-28	Main channel	Birch Hill	Dolly Varden char	29	0.2	YOY	Kol
2008-07-28	Main channel	Birch Hill	Dolly Varden char	28	0.2	YOY	Kol
2008-07-28	Main channel	Birch Hill	Dolly Varden char	36	0.5	YOY	Kol
2008-07-28	Main channel	Birch Hill	Dolly Varden char	52	1.7	YOY	Kol
2008-07-28	Main channel	Birch Hill	Dolly Varden char	48	1.3	YOY	Kol
2008-07-28	Main channel	Birch Hill	Dolly Varden char	53	1.6	YOY	Kol
2008-07-28	Main channel	Birch Hill	Dolly Varden char	47	1.1	YOY	Kol
2008-07-28	Main channel	Birch Hill	Dolly Varden char	40	0.6	YOY	Kol
2008-07-28	Main channel	Birch Hill	Dolly Varden char	52	1.5	YOY	Kol
2008-07-28	Main channel	Birch Hill	Dolly Varden char	54	1.8	YOY	Kol
2008-07-28	Main channel	Birch Hill	Dolly Varden char	44	0.9	YOY	Kol
2008-07-28	Main channel	Birch Hill	Dolly Varden char	43	0.8	YOY	Kol
2008-07-28	Main channel	Birch Hill	Dolly Varden char	56	1.8	YOY	Kol
2008-07-28	Main channel	Birch Hill	Dolly Varden char	51	1.5	YOY	Kol
2008-07-28	Main channel	Birch Hill	Dolly Varden char	53	1.7	YOY	Kol
2008-07-28	Main channel	Birch Hill	Dolly Varden char	48	1.3	YOY	Kol
2008-07-28	Main channel	Birch Hill	Dolly Varden char	60	2.3	YOY	Kol
2008-07-28	Main channel	Birch Hill	Dolly Varden char	50	1.4	YOY	Kol
2008-07-28	Main channel	Birch Hill	Dolly Varden char	45	1.1	YOY	Kol
2008-07-28	Main channel	Birch Hill	Dolly Varden char	53	1.6	YOY	Kol
2008-07-28	Main channel	Birch Hill	Dolly Varden char	36	0.3	YOY	Kol
2008-07-28	Main channel	Birch Hill	Dolly Varden char	48	1.2	YOY	Kol
2008-07-28	Main channel	Birch Hill	Dolly Varden char	31	0.3	YOY	Kol
2008-07-28	Main channel	Birch Hill	Dolly Varden char	49	1.3	YOY	Kol
2008-07-28	Main channel	Birch Hill	Dolly Varden char	44	0.8	YOY	Kol
2008-07-28	Main channel	Birch Hill	Dolly Varden char	52	1.5	YOY	Kol
2008-07-28	Main channel	Birch Hill	Dolly Varden char	51	1.5	YOY	Kol
2008-07-28	Main channel	Birch Hill	Dolly Varden char	45	1.2	YOY	Kol
2008-07-28	Main channel	Birch Hill	Dolly Varden char	42	0.7	YOY	Kol
2008-07-28	Main channel	Birch Hill	Dolly Varden char	31	0.3	YOY	Kol
2008-07-28	Main channel	Birch Hill	Dolly Varden char	51	1.6	YOY	Kol
2008-07-28	Main channel	Birch Hill	Dolly Varden char	48	1	YOY	Kol
2008-07-28	Main channel	Birch Hill	Dolly Varden char	31	0.3	YOY	Kol
2008-07-28	Main channel	Birch Hill	Dolly Varden char	58	2	YOY	Kol
2008-07-28	Main channel	Birch Hill	Dolly Varden char	30	0.3	YOY	Kol
2008-07-28	Main channel	Birch Hill	Dolly Varden char	38	0.6	YOY	Kol
2008-07-28	Main channel	Birch Hill	Dolly Varden char	43	0.8	YOY	Kol
2008-07-28	Main channel	Birch Hill	Dolly Varden char	43	0.7	YOY	Kol
2008-07-28	Main channel	Birch Hill	Dolly Varden char	43	1	YOY	Kol
2008-07-28	Main channel	Birch Hill	Dolly Varden char	43	0.8	YOY	Kol
2008-07-28	Main channel	Birch Hill	Dolly Varden char	37	0.6	YOY	Kol
2008-07-28	Main channel	Birch Hill	Dolly Varden char	35	0.4	YOY	Kol
2008-07-28	Main channel	Birch Hill	Dolly Varden char	45	1.2	YOY	Kol
2008-07-28	Main channel	Birch Hill	Dolly Varden char	49	1.5	YOY	Kol
2008-07-28	Main channel	Birch Hill	Dolly Varden char	48	1.2	YOY	Kol
2008-07-28	Main channel	Birch Hill	Dolly Varden char	52	1.4	YOY	Kol
2008-07-28	Main channel	Birch Hill	Dolly Varden char	46	1.2	YOY	Kol
2008-07-28	Main channel	Birch Hill	Dolly Varden char	44	0.9	YOY	Kol
2008-07-28	Main channel	Birch Hill	Dolly Varden char	39	0.5	YOY	Kol
2008-07-28	Main channel	Birch Hill	Dolly Varden char	40	0.7	YOY	Kol
2008-07-28	Main channel	Birch Hill	Dolly Varden char	30	0.3	YOY	Kol
2008-07-28	Main channel	Birch Hill	Dolly Varden char	48	1.2	YOY	Kol
2008-07-28	Main channel	Birch Hill	Dolly Varden char	39	0.6	YOY	Kol
2008-07-28	Main channel	Birch Hill	Dolly Varden char	46	1	YOY	Kol
2008-07-28	Main channel	Birch Hill	Dolly Varden char	36	0.5	YOY	Kol
2008-07-28	Main channel	Birch Hill	Dolly Varden char	32	0.3	YOY	Kol
2008-07-28	Main channel	Birch Hill	Dolly Varden char	37	0.6	YOY	Kol
2008-07-28	Main channel	Birch Hill	Dolly Varden char	38	0.7	YOY	Kol
2008-07-28	Main channel	Birch Hill	Dolly Varden char	31	0.2	YOY	Kol
2008-07-28	Main channel	Birch Hill	Dolly Varden char	29	0.2	YOY	Kol
2008-07-28	Main channel	Birch Hill	Dolly Varden char	43	0.7	YOY	Kol
2008-07-28	Main channel	Birch Hill	Dolly Varden char	45	0.9	YOY	Kol
2008-07-28	Main channel	Birch Hill	Dolly Varden char	27	0.3	YOY	Kol
2008-07-28	Main channel	Birch Hill	Dolly Varden char	29	0.3	YOY	Kol
2008-07-28	Main channel	Birch Hill	Dolly Varden char	57	2.2	Parr	Kol
2008-07-28	Main channel	Birch Hill	Dolly Varden char	80	6.1	Parr	Kol
2008-07-28	Main channel	Birch Hill	Dolly Varden char	60	2.6	Parr	Kol
2008-07-28	Main channel	Birch Hill	Dolly Varden char	54	1.8	Parr	Kol
2008-07-28	Main channel	Birch Hill	Dolly Varden char	95	8.7	Parr	Kol
2008-07-28	Main channel	Birch Hill	Dolly Varden char	38	0.8	Parr	Kol
2008-07-28	Main channel	Birch Hill	Dolly Varden char	88	7.3	Parr	Kol
2008-07-28	Main channel	Birch Hill	Dolly Varden char	87	7.3	Parr	Kol
2008-07-28	Main channel	Birch Hill	Dolly Varden char	72	4.9	Parr	Kol
2008-07-28	Main channel	Birch Hill	Dolly Varden char	93	10.3	Parr	Kol
2008-07-28	Main channel	Birch Hill	Dolly Varden char	88	8.7	Parr	Kol
2008-07-28	Main channel	Birch Hill	Dolly Varden char	78	6	Parr	Kol
2008-07-28	Main channel	Birch Hill	Dolly Varden char	73	5	Parr	Kol
2008-07-28	Main channel	Birch Hill	Dolly Varden char	57	2	Parr	Kol
2008-07-28	Main channel	Birch Hill	Dolly Varden char	58	2.1	Parr	Kol
2008-07-28	Main channel	Birch Hill	Dolly Varden char	144	29.4	Parr	Kol
2008-07-28	Main channel	Birch Hill	Dolly Varden char	32	0.2	YOY	Kol
2008-07-28	Main channel	Birch Hill	Dolly Varden char	43	0.8	YOY	Kol
2008-07-28	Main channel	Birch Hill	Dolly Varden char	38	0.7	YOY	Kol
2008-07-28	Main channel	Birch Hill	Dolly Varden char	37	0.7	YOY	Kol
2008-07-28	Main channel	Birch Hill	Dolly Varden char	43	1	YOY	Kol
2008-07-28	Main channel	Birch Hill	Dolly Varden char	32	0.3	YOY	Kol
2008-07-28	Main channel	Birch Hill	Dolly Varden char	41	0.8	YOY	Kol
2008-07-28	Main channel	Birch Hill	Dolly Varden char	51	1.4	YOY	Kol
2008-07-28	Main channel	Birch Hill	Dolly Varden char	37	0.4	YOY	Kol
2008-07-28	Main channel	Birch Hill	Dolly Varden char	53	1.6	YOY	Kol
2008-07-28	Main channel	Birch Hill	Dolly Varden char	48	1.3	YOY	Kol
2008-07-28	Main channel	Birch Hill	Dolly Varden char	56	1.7	YOY	Kol
2008-07-28	Main channel	Birch Hill	Dolly Varden char	47	1.3	YOY	Kol
2008-07-28	Main channel	Birch Hill	Dolly Varden char	52	1.5	YOY	Kol
2008-07-28	Main channel	Birch Hill	Dolly Varden char	53	1.7	YOY	Kol
2008-07-28	Main channel	Birch Hill	Dolly Varden char	43	0.7	YOY	Kol
2008-07-28	Main channel	Birch Hill	Dolly Varden char	35	0.4	YOY	Kol
2008-07-28	Main channel	Birch Hill	Dolly Varden char	42	0.9	YOY	Kol
2008-07-28	Main channel	Birch Hill	Dolly Varden char	49	1.4	YOY	Kol
2008-07-28	Main channel	Birch Hill	Dolly Varden char	37	0.5	YOY	Kol
2008-07-28	Main channel	Birch Hill	Dolly Varden char	43	1.1	YOY	Kol
2008-07-28	Main channel	Birch Hill	Dolly Varden char	49	1.5	YOY	Kol
2008-07-28	Main channel	Birch Hill	Dolly Varden char	45	1	YOY	Kol
2008-07-28	Main channel	Birch Hill	Dolly Varden char	31	0.3	YOY	Kol
2008-07-28	Main channel	Birch Hill	Dolly Varden char	40	0.6	YOY	Kol
2008-07-28	Main channel	Birch Hill	Dolly Varden char	43	0.9	YOY	Kol
2008-07-28	Main channel	Birch Hill	Dolly Varden char	47	1	YOY	Kol
2008-07-28	Main channel	Birch Hill	Dolly Varden char	58	2.6	Parr	Kol
2008-07-28	Main channel	Birch Hill	Dolly Varden char	82	6.2	Parr	Kol
2008-07-28	Main channel	Birch Hill	Dolly Varden char	81	6.4	Parr	Kol
2008-07-28	Main channel	Birch Hill	Dolly Varden char	69	3.5	Parr	Kol
2008-07-28	Main channel	Birch Hill	Dolly Varden char	93	8.4	Parr	Kol
2008-07-28	Main channel	Birch Hill	Dolly Varden char	146	30.5	Parr	Kol
2008-07-28	Main channel	Birch Hill	Dolly Varden char	131	22.3	Parr	Kol
2008-07-28	Main channel	Birch Hill	Dolly Varden char	92	7.4	Parr	Kol
2008-07-28	Main channel	Birch Hill	Dolly Varden char	85	5.7	Parr	Kol
2008-07-28	Main channel	Birch Hill	Dolly Varden char	81	6	Parr	Kol
2008-07-28	Main channel	Birch Hill	Dolly Varden char	70	4.7	Parr	Kol
2008-07-28	Main channel	Birch Hill	Dolly Varden char	33	0.4	YOY	Kol
2008-07-28	Main channel	Birch Hill	Dolly Varden char	48	1.2	YOY	Kol
2008-07-28	Main channel	Birch Hill	Dolly Varden char	42	0.8	YOY	Kol
2008-07-28	Main channel	Birch Hill	Dolly Varden char	41	0.7	YOY	Kol
2008-07-28	Main channel	Birch Hill	Dolly Varden char	48	1.3	YOY	Kol
2008-07-28	Main channel	Birch Hill	Dolly Varden char	35	0.5	YOY	Kol
2008-07-28	Main channel	Birch Hill	Dolly Varden char	51	1.7	YOY	Kol
2008-07-28	Main channel	Birch Hill	Dolly Varden char	46	1.1	YOY	Kol
2008-07-28	Main channel	Birch Hill	Dolly Varden char	38	0.5	YOY	Kol
2008-07-28	Main channel	Birch Hill	Dolly Varden char	53	1.5	YOY	Kol
2008-07-28	Main channel	Birch Hill	Dolly Varden char	43	0.8	YOY	Kol
2008-07-28	Main channel	Birch Hill	Dolly Varden char	45	1.1	YOY	Kol
2008-07-28	Main channel	Birch Hill	Dolly Varden char	54	1.7	YOY	Kol
2008-07-28	Main channel	Birch Hill	Dolly Varden char	53	1.6	YOY	Kol
2008-07-28	Main channel	Birch Hill	Dolly Varden char	48	1.2	YOY	Kol
2008-07-28	Main channel	Birch Hill	Dolly Varden char	53	1.7	YOY	Kol
2008-07-28	Main channel	Birch Hill	Dolly Varden char	57	1.9	YOY	Kol
2008-07-28	Main channel	Birch Hill	Dolly Varden char	44	0.8	YOY	Kol
2008-07-28	Main channel	Birch Hill	Kundzha char	44	1.1	YOY	Kol
2008-07-28	Main channel	Birch Hill	Kundzha char	46	1.3	YOY	Kol
2008-07-28	Main channel	Birch Hill	Kundzha char	44	1.1	YOY	Kol
2008-07-28	Main channel	Birch Hill	Kundzha char	44	1.3	YOY	Kol
2008-07-28	Main channel	Birch Hill	Kundzha char	52	2	YOY	Kol
2008-07-28	Main channel	Birch Hill	Kundzha char	46	1	YOY	Kol
2008-07-28	Main channel	Birch Hill	Kundzha char	43	0.8	YOY	Kol
2008-07-28	Main channel	Birch Hill	Kundzha char	45	1	YOY	Kol
2008-07-28	Main channel	Birch Hill	Kundzha char	59	2.9	Parr	Kol
2008-07-28	Main channel	Birch Hill	Kundzha char	99	12	Parr	Kol
2008-07-28	Main channel	Birch Hill	Kundzha char	42	0.8	YOY	Kol
2008-07-28	Main channel	Birch Hill	Kundzha char	42	1	YOY	Kol
2008-07-28	Main channel	Birch Hill	Kundzha char	58	2.1	YOY	Kol
2008-07-28	Main channel	Birch Hill	Kundzha char	45	1.4	YOY	Kol
2008-07-28	Main channel	Birch Hill	Kundzha char	46	1.4	YOY	Kol
2008-07-28	Main channel	Birch Hill	Kundzha char	48	1.5	YOY	Kol
2008-07-28	Main channel	Birch Hill	Pacific lamprey (Asia)	169	11.3	Smolt	Kol
2008-07-28	Main channel	Birch Hill	Pacific lamprey (Asia)	148	6.1	Smolt	Kol
2008-07-28	Main channel	Birch Hill	Pacific lamprey (Asia)	163	6.6	Smolt	Kol
2008-07-28	Main channel	Birch Hill	Pacific lamprey (Asia)	168	7.9	Smolt	Kol
2008-07-28	Main channel	Birch Hill	Pacific lamprey (Asia)	151	5.5	Smolt	Kol
2008-07-28	Main channel	Birch Hill	Pacific lamprey (Asia)	153	6	Smolt	Kol
2008-07-28	Main channel	Birch Hill	Pacific lamprey (Asia)	102	1.8	Parr	Kol
2008-07-28	Main channel	Birch Hill	Pacific lamprey (Asia)	105	1.9	Parr	Kol
2008-07-28	Main channel	Birch Hill	Pacific lamprey (Asia)	91	1.7	Parr	Kol
2008-07-28	Main channel	Birch Hill	Pacific lamprey (Asia)	83	1.1	Parr	Kol
2008-07-28	Main channel	Birch Hill	Pacific lamprey (Asia)	72	1.9	Parr	Kol
2008-07-28	Main channel	Birch Hill	Pacific lamprey (Asia)	172	6.2	Parr	Kol
2008-07-28	Main channel	Birch Hill	Pacific lamprey (Asia)	127	3.9	Parr	Kol
2008-07-28	Main channel	Birch Hill	Pacific lamprey (Asia)	113	3	Parr	Kol
2008-07-28	Main channel	Birch Hill	Pacific lamprey (Asia)	133	3.6	Parr	Kol
2008-07-28	Main channel	Birch Hill	Pacific lamprey (Asia)	107	1.8	Parr	Kol
2008-07-28	Main channel	Birch Hill	Pacific lamprey (Asia)	91	1.4	Parr	Kol
2008-07-28	Main channel	Birch Hill	Pacific lamprey (Asia)	147	5	Parr	Kol
2008-07-28	Main channel	Birch Hill	Pacific lamprey (Asia)	77	1.1	Parr	Kol
2008-07-28	Main channel	Birch Hill	Pacific lamprey (Asia)	158	5.2	Parr	Kol
2008-07-28	Main channel	Birch Hill	Pacific lamprey (Asia)	157	6	Parr	Kol
2008-07-28	Main channel	Birch Hill	Pacific lamprey (Asia)	149	5.8	Parr	Kol
2008-07-28	Main channel	Birch Hill	Pacific lamprey (Asia)	143	4.5	Parr	Kol
2008-07-28	Main channel	Birch Hill	Pacific lamprey (Asia)	137	3.4	Parr	Kol
2008-07-28	Main channel	Birch Hill	Pacific lamprey (Asia)	97	1.4	Parr	Kol
2008-07-28	Main channel	Birch Hill	Pacific lamprey (Asia)	128	3.7	Parr	Kol
2008-07-28	Main channel	Birch Hill	Pacific lamprey (Asia)	178	7.3	Parr	Kol
2008-07-28	Main channel	Birch Hill	Pacific lamprey (Asia)	155	7.7	Parr	Kol
2008-07-28	Main channel	Birch Hill	Pacific lamprey (Asia)	128	3.1	Parr	Kol
2008-07-28	Main channel	Birch Hill	Pacific lamprey (Asia)	188	9.3	Parr	Kol
2008-07-28	Main channel	Birch Hill	Pacific lamprey (Asia)	122	2.7	Parr	Kol
2008-07-28	Main channel	Birch Hill	Pacific lamprey (Asia)	155	6.3	Parr	Kol
2008-07-28	Main channel	Birch Hill	Pacific lamprey (Asia)	135	3.6	Parr	Kol
2008-07-28	Main channel	Birch Hill	Pacific lamprey (Asia)	105	1.9	Parr	Kol
2008-07-28	Main channel	Birch Hill	Pacific lamprey (Asia)	122	3	Parr	Kol
2008-07-28	Main channel	Birch Hill	Pacific lamprey (Asia)	134	3.9	Parr	Kol
2008-07-28	Main channel	Birch Hill	Pacific lamprey (Asia)	63	0.5	Parr	Kol
2008-07-28	Main channel	Birch Hill	Pacific lamprey (Asia)	98	1.7	Parr	Kol
2008-07-28	Main channel	Birch Hill	Pacific lamprey (Asia)	107	2.1	Parr	Kol
2008-07-28	Main channel	Birch Hill	Pacific lamprey (Asia)	133	3.7	Parr	Kol
2008-07-28	Main channel	Birch Hill	Pacific lamprey (Asia)	152	5	Parr	Kol
2008-07-28	Main channel	Birch Hill	Pacific lamprey (Asia)	146	5.2	Smolt	Kol
2008-07-28	Main channel	Birch Hill	Pacific lamprey (Asia)	136	3.9	Parr	Kol
2008-07-28	Main channel	Birch Hill	Pacific lamprey (Asia)	137	4.3	Parr	Kol
2008-07-28	Main channel	Birch Hill	Pacific lamprey (Asia)	95	1.6	Parr	Kol
2008-07-28	Main channel	Birch Hill	Pacific lamprey (Asia)	120	3	Parr	Kol
2008-07-28	Main channel	Birch Hill	Pacific lamprey (Asia)	152	5.4	Parr	Kol
2008-07-28	Main channel	Birch Hill	Sockeye salmon	61	2.9	Parr	Kol
2008-07-28	Main channel	Birch Hill	Sockeye salmon	55	2.2	Parr	Kol
2008-07-28	Main channel	Birch Hill	Sockeye salmon	52	1.8	Parr	Kol
2008-07-28	Main channel	Birch Hill	Sockeye salmon	40	0.5	YOY	Kol
2008-07-28	Main channel	Birch Hill	Sockeye salmon	43	0.7	YOY	Kol
2008-07-28	Main channel	Birch Hill	Sockeye salmon	45	0.8	YOY	Kol
2008-07-28	Main channel	Birch Hill	Sockeye salmon	43	1	YOY	Kol
2008-07-28	Main channel	Birch Hill	Sockeye salmon	40	0.7	YOY	Kol
2008-07-28	Main channel	Birch Hill	Sockeye salmon	31	0.2	YOY	Kol
2008-07-28	Main channel	Birch Hill	Sockeye salmon	36	0.5	YOY	Kol
2008-07-28	Main channel	Birch Hill	Sockeye salmon	43	0.8	YOY	Kol
2008-07-28	Main channel	Birch Hill	Sockeye salmon	44	0.8	YOY	Kol
2008-07-28	Main channel	Birch Hill	Sockeye salmon	38	0.6	YOY	Kol
2008-07-28	Main channel	Birch Hill	Sockeye salmon	44	0.8	YOY	Kol
2008-07-28	Main channel	Birch Hill	Sockeye salmon	42	0.6	YOY	Kol
2008-07-28	Main channel	Birch Hill	Sockeye salmon	41	0.7	YOY	Kol
2008-07-28	Main channel	Birch Hill	Sockeye salmon	46	1	YOY	Kol
2008-07-28	Main channel	Birch Hill	Sockeye salmon	48	1	YOY	Kol
2008-07-28	Main channel	Birch Hill	Sockeye salmon	39	0.6	YOY	Kol
2008-07-28	Main channel	Birch Hill	Sockeye salmon	43	0.7	YOY	Kol
2008-07-28	Main channel	Birch Hill	Sockeye salmon	42	0.7	YOY	Kol
2008-07-28	Main channel	Birch Hill	Sockeye salmon	48	1.1	YOY	Kol
2008-07-28	Main channel	Birch Hill	Sockeye salmon	43	0.9	YOY	Kol
2008-07-28	Main channel	Birch Hill	Sockeye salmon	41	0.6	YOY	Kol
2008-07-28	Main channel	Birch Hill	Sockeye salmon	43	0.8	YOY	Kol
2008-07-28	Main channel	Birch Hill	Sockeye salmon	38	0.4	YOY	Kol
2008-07-28	Main channel	Birch Hill	Sockeye salmon	40	0.7	YOY	Kol
2008-07-28	Main channel	Birch Hill	Sockeye salmon	41	0.6	YOY	Kol
2008-07-28	Main channel	Birch Hill	Sockeye salmon	46	1	YOY	Kol
2008-07-28	Main channel	Birch Hill	Sockeye salmon	52	1.4	YOY	Kol
2008-07-28	Main channel	Birch Hill	Sockeye salmon	43	0.8	YOY	Kol
2008-07-28	Main channel	Birch Hill	Sockeye salmon	48	1	YOY	Kol
2008-07-28	Main channel	Birch Hill	Sockeye salmon	42	0.6	YOY	Kol
2008-07-28	Main channel	Birch Hill	Sockeye salmon	51	1.9	YOY	Kol
2008-07-28	Main channel	Birch Hill	Sockeye salmon	47	1.4	YOY	Kol
2008-07-28	Main channel	Birch Hill	Sockeye salmon	40	0.6	YOY	Kol
2008-07-28	Main channel	Birch Hill	Sockeye salmon	34	0.4	YOY	Kol
2008-07-28	Main channel	Birch Hill	Sockeye salmon	33	0.4	YOY	Kol
2008-07-28	Main channel	Birch Hill	Sockeye salmon	43	0.9	YOY	Kol
2008-07-28	Main channel	Birch Hill	Sockeye salmon	36	0.4	YOY	Kol
2008-07-28	Main channel	Birch Hill	Sockeye salmon	48	1.3	YOY	Kol
2008-07-28	Main channel	Birch Hill	Sockeye salmon	48	1.2	YOY	Kol
2008-07-28	Main channel	Birch Hill	Sockeye salmon	58	2.2	YOY	Kol
2008-07-28	Main channel	Birch Hill	Sockeye salmon	50	1.5	YOY	Kol
2008-07-28	Main channel	Birch Hill	Sockeye salmon	37	0.4	YOY	Kol
2008-07-28	Main channel	Birch Hill	Sockeye salmon	44	0.8	YOY	Kol
2008-07-28	Main channel	Birch Hill	Sockeye salmon	52	1.6	YOY	Kol
2008-07-28	Main channel	Birch Hill	Sockeye salmon	33	0.2	YOY	Kol
2008-07-28	Main channel	Birch Hill	Sockeye salmon	39	0.5	YOY	Kol
2008-07-28	Main channel	Birch Hill	Sockeye salmon	48	1	YOY	Kol
2008-07-28	Main channel	Birch Hill	Sockeye salmon	44	0.8	YOY	Kol
2008-07-28	Main channel	Birch Hill	Sockeye salmon	39	0.6	YOY	Kol
2008-07-28	Main channel	Birch Hill	Sockeye salmon	39	0.5	YOY	Kol
2008-07-28	Main channel	Birch Hill	Sockeye salmon	44	0.8	YOY	Kol
2008-07-28	Main channel	Birch Hill	Sockeye salmon	38	0.3	YOY	Kol
2008-07-28	Main channel	Birch Hill	Sockeye salmon	39	0.7	YOY	Kol
2008-07-28	Main channel	Birch Hill	Sockeye salmon	48	1.6	YOY	Kol
2008-07-28	Main channel	Birch Hill	Sockeye salmon	54	1.3	YOY	Kol
2008-07-28	Main channel	Birch Hill	Sockeye salmon	48	1	YOY	Kol
2008-07-28	Main channel	Birch Hill	Sockeye salmon	48	1.1	YOY	Kol
2008-07-28	Main channel	Birch Hill	Sockeye salmon	36	0.4	YOY	Kol
2008-07-28	Main channel	Birch Hill	Sockeye salmon	40	0.4	YOY	Kol
2008-07-28	Main channel	Birch Hill	Sockeye salmon	34	0.3	YOY	Kol
2008-07-28	Main channel	Birch Hill	Sockeye salmon	45	1	YOY	Kol
2008-07-28	Main channel	Birch Hill	Sockeye salmon	39	0.7	YOY	Kol
2008-07-28	Main channel	Birch Hill	Sockeye salmon	45	0.9	YOY	Kol
2008-07-28	Main channel	Birch Hill	Sockeye salmon	47	1.3	YOY	Kol
2008-07-28	Main channel	Birch Hill	Sockeye salmon	44	0.8	YOY	Kol
2008-07-28	Main channel	Birch Hill	Sockeye salmon	48	1.4	YOY	Kol
2008-07-28	Main channel	Birch Hill	Sockeye salmon	42	0.8	YOY	Kol
2008-07-28	Main channel	Birch Hill	Sockeye salmon	34	0.5	YOY	Kol
2008-07-28	Main channel	Birch Hill	Sockeye salmon	38	0.5	YOY	Kol
2008-07-28	Main channel	Birch Hill	Sockeye salmon	38	0.5	YOY	Kol
2008-07-28	Main channel	Birch Hill	Sockeye salmon	43	0.9	YOY	Kol
2008-07-28	Main channel	Birch Hill	Sockeye salmon	47	1.4	YOY	Kol
2008-07-28	Main channel	Birch Hill	Sockeye salmon	47	1.3	YOY	Kol
2008-07-28	Main channel	Birch Hill	Sockeye salmon	46	1	YOY	Kol
2008-07-28	Main channel	Birch Hill	Sockeye salmon	43	0.9	YOY	Kol
2008-07-28	Main channel	Birch Hill	Sockeye salmon	40	0.8	YOY	Kol
2008-07-28	Main channel	Birch Hill	Sockeye salmon	45	1	YOY	Kol
2008-07-28	Main channel	Birch Hill	Sockeye salmon	39	0.6	YOY	Kol
2008-07-28	Main channel	Birch Hill	Sockeye salmon	42	1	YOY	Kol
2008-07-28	Main channel	Birch Hill	Sockeye salmon	48	1.1	YOY	Kol
2008-07-28	Main channel	Birch Hill	Sockeye salmon	33	0.4	YOY	Kol
2008-07-28	Main channel	Birch Hill	Sockeye salmon	42	0.7	YOY	Kol
2008-07-28	Main channel	Birch Hill	Sockeye salmon	50	1.4	YOY	Kol
2008-07-28	Main channel	Birch Hill	Sockeye salmon	42	0.6	YOY	Kol
2008-07-28	Main channel	Birch Hill	Sockeye salmon	44	0.8	YOY	Kol
2008-07-28	Main channel	Birch Hill	Sockeye salmon	38	0.7	YOY	Kol
2008-07-28	Main channel	Birch Hill	Sockeye salmon	38	0.9	YOY	Kol
2008-07-28	Main channel	Birch Hill	Sockeye salmon	45	0.9	YOY	Kol
2008-07-28	Main channel	Birch Hill	Sockeye salmon	41	0.4	YOY	Kol
2008-07-28	Main channel	Birch Hill	Sockeye salmon	43	1.4	YOY	Kol
2008-07-28	Main channel	Birch Hill	Sockeye salmon	42	0.5	YOY	Kol
2008-07-28	Main channel	Birch Hill	Sockeye salmon	36	0.3	YOY	Kol
2008-07-28	Main channel	Birch Hill	Sockeye salmon	36	0.3	YOY	Kol
2008-07-28	Main channel	Birch Hill	Sockeye salmon	37	0.4	YOY	Kol
2008-07-28	Main channel	Birch Hill	Sockeye salmon	47	1	YOY	Kol
2008-07-28	Main channel	Birch Hill	Sockeye salmon	42	0.6	YOY	Kol
2008-07-28	Main channel	Birch Hill	Sockeye salmon	41	0.8	YOY	Kol
2007-08-18	Main channel	Brasilia	Cherry salmon	53	2	YOY	Kol
2007-08-18	Main channel	Brasilia	Cherry salmon	63	3.2	YOY	Kol
2007-08-18	Main channel	Brasilia	Cherry salmon	57	2.2	YOY	Kol
2007-08-18	Main channel	Brasilia	Cherry salmon	69	4	YOY	Kol
2007-08-18	Main channel	Brasilia	Cherry salmon	71	4.4	YOY	Kol
2007-08-18	Main channel	Brasilia	Cherry salmon	68	3.9	YOY	Kol
2007-08-18	Main channel	Brasilia	Cherry salmon	49	1.3	Parr	Kol
2007-08-18	Main channel	Brasilia	Cherry salmon	48	1	YOY	Kol
2007-08-18	Main channel	Brasilia	Cherry salmon	64	2.1	YOY	Kol
2007-08-18	Main channel	Brasilia	Cherry salmon	114	21.5	Parr	Kol
2007-08-18	Main channel	Brasilia	Cherry salmon	96	13.1	Parr	Kol
2007-08-18	Main channel	Brasilia	Cherry salmon	54	1.9	Parr	Kol
2007-08-18	Main channel	Brasilia	Cherry salmon	66	3.3	Parr	Kol
2007-08-18	Main channel	Brasilia	Cherry salmon	62	2.9	YOY	Kol
2007-08-18	Main channel	Brasilia	Cherry salmon	66	3.8	YOY	Kol
2007-08-18	Main channel	Brasilia	Cherry salmon	53	1.8	YOY	Kol
2007-08-18	Main channel	Brasilia	Cherry salmon	42	0.9	YOY	Kol
2007-08-18	Main channel	Brasilia	Cherry salmon	45	1	YOY	Kol
2007-08-18	Main channel	Brasilia	Cherry salmon	47	1.3	YOY	Kol
2007-08-18	Main channel	Brasilia	Cherry salmon	59	2.5	YOY	Kol
2007-08-18	Main channel	Brasilia	Cherry salmon	59	2.5	YOY	Kol
2007-08-18	Main channel	Brasilia	Cherry salmon	50	1.5	YOY	Kol
2007-08-18	Main channel	Brasilia	Cherry salmon	49	1.4	YOY	Kol
2007-08-18	Main channel	Brasilia	Cherry salmon	49	1.5	YOY	Kol
2007-08-18	Main channel	Brasilia	Cherry salmon	69	4	YOY	Kol
2007-08-18	Main channel	Brasilia	Cherry salmon	63	4.1	YOY	Kol
2007-08-18	Main channel	Brasilia	Cherry salmon	75	6.2	YOY	Kol
2007-08-18	Main channel	Brasilia	Cherry salmon	67	3.6	YOY	Kol
2007-08-18	Main channel	Brasilia	Cherry salmon	53	1.9	YOY	Kol
2007-08-18	Main channel	Brasilia	Cherry salmon	55	1.9	YOY	Kol
2007-08-18	Main channel	Brasilia	Cherry salmon	64	3.2	YOY	Kol
2007-08-18	Main channel	Brasilia	Chinook salmon	49	1.3	Parr	Kol
2007-08-18	Main channel	Brasilia	Chinook salmon	66	4.3	Parr	Kol
2007-08-18	Main channel	Brasilia	Chinook salmon	60	2.8	Parr	Kol
2007-08-18	Main channel	Brasilia	Chinook salmon	63	2.8	YOY	Kol
2007-08-18	Main channel	Brasilia	Chinook salmon	70	3.8	YOY	Kol
2007-08-18	Main channel	Brasilia	Chinook salmon	58	2.4	YOY	Kol
2007-08-18	Main channel	Brasilia	Chinook salmon	65	3.8	YOY	Kol
2007-08-18	Main channel	Brasilia	Chinook salmon	69	3.7	YOY	Kol
2007-08-18	Main channel	Brasilia	Chinook salmon	69	4.6	YOY	Kol
2007-08-18	Main channel	Brasilia	Chinook salmon	64	3	YOY	Kol
2007-08-18	Main channel	Brasilia	Chinook salmon	52	1.6	YOY	Kol
2007-08-18	Main channel	Brasilia	Chinook salmon	62	2.9	YOY	Kol
2007-08-18	Main channel	Brasilia	Chinook salmon	74	4.7	YOY	Kol
2007-08-18	Main channel	Brasilia	Chinook salmon	68	4.3	YOY	Kol
2007-08-18	Main channel	Brasilia	Chinook salmon	78	5.7	YOY	Kol
2007-08-18	Main channel	Brasilia	Chinook salmon	67	4.1	YOY	Kol
2007-08-18	Main channel	Brasilia	Chinook salmon	70	3.9	YOY	Kol
2007-08-18	Main channel	Brasilia	Chinook salmon	63	2.8	YOY	Kol
2007-08-18	Main channel	Brasilia	Chinook salmon	57	2.1	YOY	Kol
2007-08-18	Main channel	Brasilia	Chinook salmon	62	3.2	YOY	Kol
2007-08-18	Main channel	Brasilia	Chinook salmon	77	5.5	YOY	Kol
2007-08-18	Main channel	Brasilia	Chinook salmon	64	3.7	YOY	Kol
2007-08-18	Main channel	Brasilia	Chinook salmon	62	2.9	YOY	Kol
2007-08-18	Main channel	Brasilia	Chinook salmon	68	4.2	YOY	Kol
2007-08-18	Main channel	Brasilia	Chinook salmon	69	4.7	YOY	Kol
2007-08-18	Main channel	Brasilia	Chinook salmon	64	3.9	YOY	Kol
2007-08-18	Main channel	Brasilia	Chinook salmon	63	2.9	YOY	Kol
2007-08-18	Main channel	Brasilia	Chinook salmon	78	5.8	YOY	Kol
2007-08-18	Main channel	Brasilia	Chinook salmon	63	2.9	YOY	Kol
2007-08-18	Main channel	Brasilia	Chinook salmon	66	4.1	YOY	Kol
2007-08-18	Main channel	Brasilia	Chinook salmon	55	2	YOY	Kol
2007-08-18	Main channel	Brasilia	Chinook salmon	67	3.8	YOY	Kol
2007-08-18	Main channel	Brasilia	Chinook salmon	66	4	YOY	Kol
2007-08-18	Main channel	Brasilia	Chinook salmon	74	5.4	YOY	Kol
2007-08-18	Main channel	Brasilia	Chinook salmon	73	5.4	YOY	Kol
2007-08-18	Main channel	Brasilia	Chinook salmon	59	2.6	YOY	Kol
2007-08-18	Main channel	Brasilia	Chinook salmon	63	3.2	YOY	Kol
2007-08-18	Main channel	Brasilia	Coho Salmon	58	2.7	YOY	Kol
2007-08-18	Main channel	Brasilia	Coho Salmon	48	1.3	YOY	Kol
2007-08-18	Main channel	Brasilia	Coho Salmon	52	1.6	YOY	Kol
2007-08-18	Main channel	Brasilia	Coho Salmon	47	1.2	YOY	Kol
2007-08-18	Main channel	Brasilia	Coho Salmon	49	1.4	YOY	Kol
2007-08-18	Main channel	Brasilia	Coho Salmon	40	0.6	YOY	Kol
2007-08-18	Main channel	Brasilia	Coho Salmon	49	1.4	YOY	Kol
2007-08-18	Main channel	Brasilia	Coho Salmon	54	2.5	YOY	Kol
2007-08-18	Main channel	Brasilia	Coho Salmon	49	1.6	YOY	Kol
2007-08-18	Main channel	Brasilia	Coho Salmon	54	1.8	YOY	Kol
2007-08-18	Main channel	Brasilia	Coho Salmon	64	3.5	YOY	Kol
2007-08-18	Main channel	Brasilia	Coho Salmon	60	3	YOY	Kol
2007-08-18	Main channel	Brasilia	Coho Salmon	57	2.1	YOY	Kol
2007-08-18	Main channel	Brasilia	Coho Salmon	45	1.2	YOY	Kol
2007-08-18	Main channel	Brasilia	Coho Salmon	45	1	YOY	Kol
2007-08-18	Main channel	Brasilia	Coho Salmon	61	2.7	YOY	Kol
2007-08-18	Main channel	Brasilia	Coho Salmon	52	1.8	YOY	Kol
2007-08-18	Main channel	Brasilia	Coho Salmon	46	1.3	YOY	Kol
2007-08-18	Main channel	Brasilia	Coho Salmon	41	1	YOY	Kol
2007-08-18	Main channel	Brasilia	Coho Salmon	51	1.6	YOY	Kol
2007-08-18	Main channel	Brasilia	Coho Salmon	47	1	YOY	Kol
2007-08-18	Main channel	Brasilia	Coho Salmon	40	0.8	YOY	Kol
2007-08-18	Main channel	Brasilia	Coho Salmon	57	2.2	YOY	Kol
2007-08-18	Main channel	Brasilia	Coho Salmon	58	2.5	YOY	Kol
2007-08-18	Main channel	Brasilia	Coho Salmon	52	1.8	YOY	Kol
2007-08-18	Main channel	Brasilia	Coho Salmon	57	2.3	YOY	Kol
2007-08-18	Main channel	Brasilia	Coho Salmon	57	2.2	YOY	Kol
2007-08-18	Main channel	Brasilia	Coho Salmon	38	0.7	YOY	Kol
2007-08-18	Main channel	Brasilia	Coho Salmon	52	2.2	YOY	Kol
2007-08-18	Main channel	Brasilia	Coho Salmon	57	1.8	YOY	Kol
2007-08-18	Main channel	Brasilia	Coho Salmon	52	1.7	YOY	Kol
2007-08-18	Main channel	Brasilia	Coho Salmon	51	1.6	YOY	Kol
2007-08-18	Main channel	Brasilia	Coho Salmon	48	1.4	YOY	Kol
2007-08-18	Main channel	Brasilia	Coho Salmon	54	1.8	YOY	Kol
2007-08-18	Main channel	Brasilia	Coho Salmon	55	2.3	YOY	Kol
2007-08-18	Main channel	Brasilia	Coho Salmon	44	0.9	YOY	Kol
2007-08-18	Main channel	Brasilia	Coho Salmon	48	1.2	YOY	Kol
2007-08-18	Main channel	Brasilia	Coho Salmon	48	1.7	YOY	Kol
2007-08-18	Main channel	Brasilia	Coho Salmon	53	1.7	YOY	Kol
2007-08-18	Main channel	Brasilia	Coho Salmon	55	1.8	YOY	Kol
2007-08-18	Main channel	Brasilia	Coho Salmon	33	0.7	YOY	Kol
2007-08-18	Main channel	Brasilia	Coho Salmon	39	0.7	YOY	Kol
2007-08-18	Main channel	Brasilia	Coho Salmon	64	3.1	YOY	Kol
2007-08-18	Main channel	Brasilia	Coho Salmon	62	3.2	YOY	Kol
2007-08-18	Main channel	Brasilia	Coho Salmon	63	2.8	YOY	Kol
2007-08-18	Main channel	Brasilia	Coho Salmon	42	1.1	YOY	Kol
2007-08-18	Main channel	Brasilia	Coho Salmon	58	2.7	YOY	Kol
2007-08-18	Main channel	Brasilia	Coho Salmon	72	3.8	YOY	Kol
2007-08-18	Main channel	Brasilia	Coho Salmon	42	1	YOY	Kol
2007-08-18	Main channel	Brasilia	Coho Salmon	44	0.9	YOY	Kol
2007-08-18	Main channel	Brasilia	Coho Salmon	52	1.9	YOY	Kol
2007-08-18	Main channel	Brasilia	Coho Salmon	41	0.8	YOY	Kol
2007-08-18	Main channel	Brasilia	Coho Salmon	58	2.1	YOY	Kol
2007-08-18	Main channel	Brasilia	Coho Salmon	46	1.4	YOY	Kol
2007-08-18	Main channel	Brasilia	Coho Salmon	45	1	YOY	Kol
2007-08-18	Main channel	Brasilia	Coho Salmon	52	2	YOY	Kol
2007-08-18	Main channel	Brasilia	Coho Salmon	63	2.9	YOY	Kol
2007-08-18	Main channel	Brasilia	Coho Salmon	64	3.5	YOY	Kol
2007-08-18	Main channel	Brasilia	Coho Salmon	58	2.3	YOY	Kol
2007-08-18	Main channel	Brasilia	Coho Salmon	48	1.1	YOY	Kol
2007-08-18	Main channel	Brasilia	Coho Salmon	46	1.2	YOY	Kol
2007-08-18	Main channel	Brasilia	Coho Salmon	52	1.7	YOY	Kol
2007-08-18	Main channel	Brasilia	Coho Salmon	43	0.9	YOY	Kol
2007-08-18	Main channel	Brasilia	Coho Salmon	44	1.1	YOY	Kol
2007-08-18	Main channel	Brasilia	Coho Salmon	54	1.8	YOY	Kol
2007-08-18	Main channel	Brasilia	Coho Salmon	52	1.6	YOY	Kol
2007-08-18	Main channel	Brasilia	Coho Salmon	46	1.5	YOY	Kol
2007-08-18	Main channel	Brasilia	Coho Salmon	53	1.9	YOY	Kol
2007-08-18	Main channel	Brasilia	Coho Salmon	39	0.7	YOY	Kol
2007-08-18	Main channel	Brasilia	Coho Salmon	53	1.7	YOY	Kol
2007-08-18	Main channel	Brasilia	Coho Salmon	63	2.7	YOY	Kol
2007-08-18	Main channel	Brasilia	Coho Salmon	37	0.9	YOY	Kol
2007-08-18	Main channel	Brasilia	Coho Salmon	45	1	YOY	Kol
2007-08-18	Main channel	Brasilia	Coho Salmon	64	3.6	YOY	Kol
2007-08-18	Main channel	Brasilia	Coho Salmon	58	2.3	YOY	Kol
2007-08-18	Main channel	Brasilia	Coho Salmon	54	2.1	YOY	Kol
2007-08-18	Main channel	Brasilia	Coho Salmon	58	2.7	YOY	Kol
2007-08-18	Main channel	Brasilia	Coho Salmon	58	2.5	YOY	Kol
2007-08-18	Main channel	Brasilia	Coho Salmon	63	3.1	YOY	Kol
2007-08-18	Main channel	Brasilia	Coho Salmon	67	4	YOY	Kol
2007-08-18	Main channel	Brasilia	Coho Salmon	72	5	YOY	Kol
2007-08-18	Main channel	Brasilia	Coho Salmon	54	2.4	YOY	Kol
2007-08-18	Main channel	Brasilia	Coho Salmon	48	1.4	YOY	Kol
2007-08-18	Main channel	Brasilia	Coho Salmon	45	1.1	YOY	Kol
2007-08-18	Main channel	Brasilia	Coho Salmon	52	1.8	YOY	Kol
2007-08-18	Main channel	Brasilia	Coho Salmon	57	2.6	YOY	Kol
2007-08-18	Main channel	Brasilia	Coho Salmon	54	2.2	YOY	Kol
2007-08-18	Main channel	Brasilia	Coho Salmon	57	2	YOY	Kol
2007-08-18	Main channel	Brasilia	Coho Salmon	52	1.9	YOY	Kol
2007-08-18	Main channel	Brasilia	Coho Salmon	56	2.5	YOY	Kol
2007-08-18	Main channel	Brasilia	Coho Salmon	45	1.1	YOY	Kol
2007-08-18	Main channel	Brasilia	Coho Salmon	51	1.7	YOY	Kol
2007-08-18	Main channel	Brasilia	Coho Salmon	64	3.4	YOY	Kol
2007-08-18	Main channel	Brasilia	Coho Salmon	46	1.2	YOY	Kol
2007-08-18	Main channel	Brasilia	Coho Salmon	64	4	YOY	Kol
2007-08-18	Main channel	Brasilia	Coho Salmon	52	2	YOY	Kol
2007-08-18	Main channel	Brasilia	Coho Salmon	59	2.9	YOY	Kol
2007-08-18	Main channel	Brasilia	Coho Salmon	54	2.4	YOY	Kol
2007-08-18	Main channel	Brasilia	Coho Salmon	53	1.8	YOY	Kol
2007-08-18	Main channel	Brasilia	Coho Salmon	57	3	YOY	Kol
2007-08-18	Main channel	Brasilia	Coho Salmon	52	1.8	YOY	Kol
2007-08-18	Main channel	Brasilia	Coho Salmon	58	2.9	YOY	Kol
2007-08-18	Main channel	Brasilia	Coho Salmon	57	2.7	YOY	Kol
2007-08-18	Main channel	Brasilia	Coho Salmon	48	1.4	YOY	Kol
2007-08-18	Main channel	Brasilia	Coho Salmon	48	1.6	YOY	Kol
2007-08-18	Main channel	Brasilia	Coho Salmon	38	1.8	YOY	Kol
2007-08-18	Main channel	Brasilia	Coho Salmon	53	1.8	YOY	Kol
2007-08-18	Main channel	Brasilia	Coho Salmon	59	3.2	YOY	Kol
2007-08-18	Main channel	Brasilia	Coho Salmon	68	4.9	YOY	Kol
2007-08-18	Main channel	Brasilia	Coho Salmon	71	4.6	YOY	Kol
2007-08-18	Main channel	Brasilia	Coho Salmon	47	1.1	YOY	Kol
2007-08-18	Main channel	Brasilia	Coho Salmon	61	2.8	YOY	Kol
2007-08-18	Main channel	Brasilia	Coho Salmon	74	5	YOY	Kol
2007-08-18	Main channel	Brasilia	Coho Salmon	53	1.8	YOY	Kol
2007-08-18	Main channel	Brasilia	Coho Salmon	52	1.7	YOY	Kol
2007-08-18	Main channel	Brasilia	Coho Salmon	64	3.4	YOY	Kol
2007-08-18	Main channel	Brasilia	Coho Salmon	44	1.2	YOY	Kol
2007-08-18	Main channel	Brasilia	Coho Salmon	42	0.9	YOY	Kol
2007-08-18	Main channel	Brasilia	Coho Salmon	60	2.6	YOY	Kol
2007-08-18	Main channel	Brasilia	Coho Salmon	67	4.2	YOY	Kol
2007-08-18	Main channel	Brasilia	Coho Salmon	44	1.3	YOY	Kol
2007-08-18	Main channel	Brasilia	Coho Salmon	50	1.4	YOY	Kol
2007-08-18	Main channel	Brasilia	Coho Salmon	66	4.4	YOY	Kol
2007-08-18	Main channel	Brasilia	Coho Salmon	55	2.3	YOY	Kol
2007-08-18	Main channel	Brasilia	Coho Salmon	53	2	YOY	Kol
2007-08-18	Main channel	Brasilia	Coho Salmon	54	2	YOY	Kol
2007-08-18	Main channel	Brasilia	Coho Salmon	67	3.9	YOY	Kol
2007-08-18	Main channel	Brasilia	Coho Salmon	60	3	YOY	Kol
2007-08-18	Main channel	Brasilia	Coho Salmon	59	2.5	YOY	Kol
2007-08-18	Main channel	Brasilia	Coho Salmon	58	2.5	YOY	Kol
2007-08-18	Main channel	Brasilia	Coho Salmon	48	1.5	YOY	Kol
2007-08-18	Main channel	Brasilia	Coho Salmon	45	1	YOY	Kol
2007-08-18	Main channel	Brasilia	Coho Salmon	63	3.1	YOY	Kol
2007-08-18	Main channel	Brasilia	Coho Salmon	52	1.8	YOY	Kol
2007-08-18	Main channel	Brasilia	Coho Salmon	60	3.2	YOY	Kol
2007-08-18	Main channel	Brasilia	Coho Salmon	58	2.3	YOY	Kol
2007-08-18	Main channel	Brasilia	Coho Salmon	59	3.2	YOY	Kol
2007-08-18	Main channel	Brasilia	Coho Salmon	43	1	YOY	Kol
2007-08-18	Main channel	Brasilia	Coho Salmon	50	1.7	YOY	Kol
2007-08-18	Main channel	Brasilia	Coho Salmon	46	1.2	YOY	Kol
2007-08-18	Main channel	Brasilia	Coho Salmon	37	0.8	YOY	Kol
2007-08-18	Main channel	Brasilia	Coho Salmon	53	1.8	YOY	Kol
2007-08-18	Main channel	Brasilia	Coho Salmon	63	3.5	YOY	Kol
2007-08-18	Main channel	Brasilia	Coho Salmon	43	1	YOY	Kol
2007-08-18	Main channel	Brasilia	Coho Salmon	62	3.1	YOY	Kol
2007-08-18	Main channel	Brasilia	Coho Salmon	50	1.9	YOY	Kol
2007-08-18	Main channel	Brasilia	Coho Salmon	42	1	YOY	Kol
2007-08-18	Main channel	Brasilia	Coho Salmon	49	1.3	YOY	Kol
2007-08-18	Main channel	Brasilia	Coho Salmon	48	1.6	YOY	Kol
2007-08-18	Main channel	Brasilia	Coho Salmon	54	2.4	YOY	Kol
2007-08-18	Main channel	Brasilia	Coho Salmon	52	1.9	YOY	Kol
2007-08-18	Main channel	Brasilia	Coho Salmon	54	2.1	YOY	Kol
2007-08-18	Main channel	Brasilia	Coho Salmon	56	2.6	YOY	Kol
2007-08-18	Main channel	Brasilia	Coho Salmon	63	3.7	YOY	Kol
2007-08-18	Main channel	Brasilia	Coho Salmon	70	4.3	YOY	Kol
2007-08-18	Main channel	Brasilia	Coho Salmon	57	2.5	YOY	Kol
2007-08-18	Main channel	Brasilia	Coho Salmon	44	1.3	YOY	Kol
2007-08-18	Main channel	Brasilia	Coho Salmon	41	1.1	YOY	Kol
2007-08-18	Main channel	Brasilia	Coho Salmon	43	1	YOY	Kol
2007-08-18	Main channel	Brasilia	Coho Salmon	41	1.1	YOY	Kol
2007-08-18	Main channel	Brasilia	Coho Salmon	41	1.1	YOY	Kol
2007-08-18	Main channel	Brasilia	Coho Salmon	44	1.1	YOY	Kol
2007-08-18	Main channel	Brasilia	Coho Salmon	50	1.7	YOY	Kol
2007-08-18	Main channel	Brasilia	Coho Salmon	41	0.8	YOY	Kol
2007-08-18	Main channel	Brasilia	Coho Salmon	58	2.5	YOY	Kol
2007-08-18	Main channel	Brasilia	Coho Salmon	64	3.9	YOY	Kol
2007-08-18	Main channel	Brasilia	Coho Salmon	65	3.7	YOY	Kol
2007-08-18	Main channel	Brasilia	Coho Salmon	72	4	YOY	Kol
2007-08-18	Main channel	Brasilia	Coho Salmon	49	1.7	YOY	Kol
2007-08-18	Main channel	Brasilia	Coho Salmon	56	2.2	YOY	Kol
2007-08-18	Main channel	Brasilia	Coho Salmon	45	1.1	YOY	Kol
2007-08-18	Main channel	Brasilia	Coho Salmon	58	3.1	YOY	Kol
2007-08-18	Main channel	Brasilia	Coho Salmon	57	2.3	YOY	Kol
2007-08-18	Main channel	Brasilia	Coho Salmon	70	4.6	YOY	Kol
2007-08-18	Main channel	Brasilia	Coho Salmon	32	0.3	YOY	Kol
2007-08-18	Main channel	Brasilia	Coho Salmon	47	1.2	YOY	Kol
2007-08-18	Main channel	Brasilia	Coho Salmon	33	0.3	YOY	Kol
2007-08-18	Main channel	Brasilia	Coho Salmon	42	0.8	YOY	Kol
2007-08-18	Main channel	Brasilia	Coho Salmon	33	0.2	YOY	Kol
2007-08-18	Main channel	Brasilia	Coho Salmon	47	1.4	YOY	Kol
2007-08-18	Main channel	Brasilia	Coho Salmon	45	0.8	YOY	Kol
2007-08-18	Main channel	Brasilia	Coho Salmon	39	0.6	YOY	Kol
2007-08-18	Main channel	Brasilia	Coho Salmon	67	4	YOY	Kol
2007-08-18	Main channel	Brasilia	Coho Salmon	50	1.6	YOY	Kol
2007-08-18	Main channel	Brasilia	Coho Salmon	37	0.5	YOY	Kol
2007-08-18	Main channel	Brasilia	Coho Salmon	35	0.4	YOY	Kol
2007-08-18	Main channel	Brasilia	Coho Salmon	42	0.6	YOY	Kol
2007-08-18	Main channel	Brasilia	Coho Salmon	43	0.8	YOY	Kol
2007-08-18	Main channel	Brasilia	Coho Salmon	36	0.6	YOY	Kol
2007-08-18	Main channel	Brasilia	Coho Salmon	57	2.4	YOY	Kol
2007-08-18	Main channel	Brasilia	Coho Salmon	40	0.7	YOY	Kol
2007-08-18	Main channel	Brasilia	Coho Salmon	43	1.1	YOY	Kol
2007-08-18	Main channel	Brasilia	Coho Salmon	34	0.3	YOY	Kol
2007-08-18	Main channel	Brasilia	Coho Salmon	39	0.7	YOY	Kol
2007-08-18	Main channel	Brasilia	Coho Salmon	32	0.3	YOY	Kol
2007-08-18	Main channel	Brasilia	Coho Salmon	34	0.5	YOY	Kol
2007-08-18	Main channel	Brasilia	Coho Salmon	38	0.7	YOY	Kol
2007-08-18	Main channel	Brasilia	Coho Salmon	43	0.9	YOY	Kol
2007-08-18	Main channel	Brasilia	Coho Salmon	44	1	YOY	Kol
2007-08-18	Main channel	Brasilia	Coho Salmon	46	1.2	YOY	Kol
2007-08-18	Main channel	Brasilia	Coho Salmon	45	1.1	YOY	Kol
2007-08-18	Main channel	Brasilia	Coho Salmon	74	5	YOY	Kol
2007-08-18	Main channel	Brasilia	Coho Salmon	60	2.6	YOY	Kol
2007-08-18	Main channel	Brasilia	Coho Salmon	61	3	YOY	Kol
2007-08-18	Main channel	Brasilia	Coho Salmon	53	2.1	YOY	Kol
2007-08-18	Main channel	Brasilia	Coho Salmon	43	1	YOY	Kol
2007-08-18	Main channel	Brasilia	Coho Salmon	55	2.2	YOY	Kol
2007-08-18	Main channel	Brasilia	Coho Salmon	42	0.9	YOY	Kol
2007-08-18	Main channel	Brasilia	Coho Salmon	32	0.3	YOY	Kol
2007-08-18	Main channel	Brasilia	Coho Salmon	31	0.3	YOY	Kol
2007-08-18	Main channel	Brasilia	Coho Salmon	35	0.4	YOY	Kol
2007-08-18	Main channel	Brasilia	Coho Salmon	35	0.4	YOY	Kol
2007-08-18	Main channel	Brasilia	Coho Salmon	30	0.2	YOY	Kol
2007-08-18	Main channel	Brasilia	Coho Salmon	43	1	YOY	Kol
2007-08-18	Main channel	Brasilia	Coho Salmon	43	0.9	YOY	Kol
2007-08-18	Main channel	Brasilia	Coho Salmon	47	1.5	YOY	Kol
2007-08-18	Main channel	Brasilia	Coho Salmon	34	0.5	YOY	Kol
2007-08-18	Main channel	Brasilia	Coho Salmon	35	0.5	YOY	Kol
2007-08-18	Main channel	Brasilia	Coho Salmon	38	0.6	YOY	Kol
2007-08-18	Main channel	Brasilia	Coho Salmon	43	0.9	YOY	Kol
2007-08-18	Main channel	Brasilia	Coho Salmon	31	0.3	YOY	Kol
2007-08-18	Main channel	Brasilia	Coho Salmon	47	1.6	YOY	Kol
2007-08-18	Main channel	Brasilia	Coho Salmon	38	0.7	YOY	Kol
2007-08-18	Main channel	Brasilia	Coho Salmon	61	2.5	YOY	Kol
2007-08-18	Main channel	Brasilia	Coho Salmon	53	2.1	YOY	Kol
2007-08-18	Main channel	Brasilia	Coho Salmon	42	3	YOY	Kol
2007-08-18	Main channel	Brasilia	Coho Salmon	37	0.5	YOY	Kol
2007-08-18	Main channel	Brasilia	Coho Salmon	47	1.3	YOY	Kol
2007-08-18	Main channel	Brasilia	Coho Salmon	43	1	YOY	Kol
2007-08-18	Main channel	Brasilia	Coho Salmon	50	1.6	YOY	Kol
2007-08-18	Main channel	Brasilia	Coho Salmon	30	0.3	YOY	Kol
2007-08-18	Main channel	Brasilia	Coho Salmon	57	2.2	YOY	Kol
2007-08-18	Main channel	Brasilia	Coho Salmon	33	0.4	YOY	Kol
2007-08-18	Main channel	Brasilia	Coho Salmon	46	1.1	YOY	Kol
2007-08-18	Main channel	Brasilia	Coho Salmon	52	1.9	YOY	Kol
2007-08-18	Main channel	Brasilia	Coho Salmon	50	1.5	YOY	Kol
2007-08-18	Main channel	Brasilia	Coho Salmon	64	3.3	YOY	Kol
2007-08-18	Main channel	Brasilia	Coho Salmon	45	1.1	YOY	Kol
2007-08-18	Main channel	Brasilia	Coho Salmon	47	1.4	YOY	Kol
2007-08-18	Main channel	Brasilia	Coho Salmon	52	1.9	YOY	Kol
2007-08-18	Main channel	Brasilia	Coho Salmon	58	2.5	YOY	Kol
2007-08-18	Main channel	Brasilia	Coho Salmon	50	1.5	YOY	Kol
2007-08-18	Main channel	Brasilia	Coho Salmon	49	1.4	YOY	Kol
2007-08-18	Main channel	Brasilia	Coho Salmon	66	3.5	YOY	Kol
2007-08-18	Main channel	Brasilia	Coho Salmon	54	2	YOY	Kol
2007-08-18	Main channel	Brasilia	Coho Salmon	46	1.2	YOY	Kol
2007-08-18	Main channel	Brasilia	Coho Salmon	44	1.1	YOY	Kol
2007-08-18	Main channel	Brasilia	Coho Salmon	46	1.2	YOY	Kol
2007-08-18	Main channel	Brasilia	Coho Salmon	64	3.2	YOY	Kol
2007-08-18	Main channel	Brasilia	Coho Salmon	67	3.9	YOY	Kol
2007-08-18	Main channel	Brasilia	Coho Salmon	52	1.2	YOY	Kol
2007-08-18	Main channel	Brasilia	Coho Salmon	54	1.9	YOY	Kol
2007-08-18	Main channel	Brasilia	Coho Salmon	63	3.2	YOY	Kol
2007-08-18	Main channel	Brasilia	Coho Salmon	68	4	YOY	Kol
2007-08-18	Main channel	Brasilia	Coho Salmon	61	2.8	YOY	Kol
2007-08-18	Main channel	Brasilia	Coho Salmon	36	0.5	YOY	Kol
2007-08-18	Main channel	Brasilia	Coho Salmon	48	1.5	YOY	Kol
2007-08-18	Main channel	Brasilia	Coho Salmon	64	3.4	YOY	Kol
2007-08-18	Main channel	Brasilia	Coho Salmon	53	1.8	YOY	Kol
2007-08-18	Main channel	Brasilia	Coho Salmon	52	1.7	YOY	Kol
2007-08-18	Main channel	Brasilia	Coho Salmon	47	1.4	YOY	Kol
2007-08-18	Main channel	Brasilia	Coho Salmon	53	1.6	YOY	Kol
2007-08-18	Main channel	Brasilia	Coho Salmon	67	3.4	YOY	Kol
2007-08-18	Main channel	Brasilia	Coho Salmon	49	1.7	YOY	Kol
2007-08-18	Main channel	Brasilia	Coho Salmon	53	2	YOY	Kol
2007-08-18	Main channel	Brasilia	Coho Salmon	49	1.7	YOY	Kol
2007-08-18	Main channel	Brasilia	Coho Salmon	47	1.4	YOY	Kol
2007-08-18	Main channel	Brasilia	Coho Salmon	46	1.6	YOY	Kol
2007-08-18	Main channel	Brasilia	Coho Salmon	55	1.8	YOY	Kol
2007-08-18	Main channel	Brasilia	Coho Salmon	62	3.6	YOY	Kol
2007-08-18	Main channel	Brasilia	Coho Salmon	48	1.7	YOY	Kol
2007-08-18	Main channel	Brasilia	Coho Salmon	47	1.2	YOY	Kol
2007-08-18	Main channel	Brasilia	Coho Salmon	50	1.6	YOY	Kol
2007-08-18	Main channel	Brasilia	Coho Salmon	58	2.6	YOY	Kol
2007-08-18	Main channel	Brasilia	Coho Salmon	56	2.1	YOY	Kol
2007-08-18	Main channel	Brasilia	Coho Salmon	43	1	YOY	Kol
2007-08-18	Main channel	Brasilia	Coho Salmon	53	2.5	YOY	Kol
2007-08-18	Main channel	Brasilia	Coho Salmon	48	1.9	YOY	Kol
2007-08-18	Main channel	Brasilia	Coho Salmon	61	3.1	YOY	Kol
2007-08-18	Main channel	Brasilia	Coho Salmon	62	3.6	YOY	Kol
2007-08-18	Main channel	Brasilia	Coho Salmon	52	2.1	YOY	Kol
2007-08-18	Main channel	Brasilia	Coho Salmon	57	2.7	YOY	Kol
2007-08-18	Main channel	Brasilia	Coho Salmon	48	1.4	YOY	Kol
2007-08-18	Main channel	Brasilia	Coho Salmon	59	2.5	YOY	Kol
2007-08-18	Main channel	Brasilia	Coho Salmon	62	2.8	YOY	Kol
2007-08-18	Main channel	Brasilia	Coho Salmon	71	4.2	YOY	Kol
2007-08-18	Main channel	Brasilia	Coho Salmon	43	0.9	YOY	Kol
2007-08-18	Main channel	Brasilia	Coho Salmon	40	0.9	YOY	Kol
2007-08-18	Main channel	Brasilia	Coho Salmon	54	2.4	YOY	Kol
2007-08-18	Main channel	Brasilia	Coho Salmon	60	2.8	YOY	Kol
2007-08-18	Main channel	Brasilia	Coho Salmon	57	2.6	YOY	Kol
2007-08-18	Main channel	Brasilia	Coho Salmon	86	9	YOY	Kol
2007-08-18	Main channel	Brasilia	Coho Salmon	59	2.5	YOY	Kol
2007-08-18	Main channel	Brasilia	Coho Salmon	54	2.7	YOY	Kol
2007-08-18	Main channel	Brasilia	Coho Salmon	48	1.5	YOY	Kol
2007-08-18	Main channel	Brasilia	Coho Salmon	56	2.8	YOY	Kol
2007-08-18	Main channel	Brasilia	Coho Salmon	57	2.2	YOY	Kol
2007-08-18	Main channel	Brasilia	Coho Salmon	50	1.6	YOY	Kol
2007-08-18	Main channel	Brasilia	Coho Salmon	54	2.2	YOY	Kol
2007-08-18	Main channel	Brasilia	Coho Salmon	53	1.9	YOY	Kol
2007-08-18	Main channel	Brasilia	Coho Salmon	39	0.8	YOY	Kol
2007-08-18	Main channel	Brasilia	Coho Salmon	41	0.7	YOY	Kol
2007-08-18	Main channel	Brasilia	Coho Salmon	51	1.7	YOY	Kol
2007-08-18	Main channel	Brasilia	Coho Salmon	60	2.9	YOY	Kol
2007-08-18	Main channel	Brasilia	Coho Salmon	61	4	YOY	Kol
2007-08-18	Main channel	Brasilia	Coho Salmon	61	2.9	YOY	Kol
2007-08-18	Main channel	Brasilia	Coho Salmon	55	2.1	YOY	Kol
2007-08-18	Main channel	Brasilia	Coho Salmon	58	3.1	YOY	Kol
2007-08-18	Main channel	Brasilia	Coho Salmon	68	4.5	YOY	Kol
2007-08-18	Main channel	Brasilia	Coho Salmon	65	3.3	YOY	Kol
2007-08-18	Main channel	Brasilia	Coho Salmon	47	1.3	YOY	Kol
2007-08-18	Main channel	Brasilia	Coho Salmon	54	1.9	YOY	Kol
2007-08-18	Main channel	Brasilia	Coho Salmon	57	2.5	YOY	Kol
2007-08-18	Main channel	Brasilia	Coho Salmon	64	3	YOY	Kol
2007-08-18	Main channel	Brasilia	Coho Salmon	49	1.5	YOY	Kol
2007-08-18	Main channel	Brasilia	Coho Salmon	42	0.7	YOY	Kol
2007-08-18	Main channel	Brasilia	Coho Salmon	70	4.5	YOY	Kol
2007-08-18	Main channel	Brasilia	Coho Salmon	58	2.8	YOY	Kol
2007-08-18	Main channel	Brasilia	Coho Salmon	60	2.8	YOY	Kol
2007-08-18	Main channel	Brasilia	Coho Salmon	45	1.3	YOY	Kol
2007-08-18	Main channel	Brasilia	Coho Salmon	57	2.4	YOY	Kol
2007-08-18	Main channel	Brasilia	Coho Salmon	55	2.1	YOY	Kol
2007-08-18	Main channel	Brasilia	Coho Salmon	69	3.7	YOY	Kol
2007-08-18	Main channel	Brasilia	Coho Salmon	52	1.5	YOY	Kol
2007-08-18	Main channel	Brasilia	Coho Salmon	49	1.8	YOY	Kol
2007-08-18	Main channel	Brasilia	Coho Salmon	64	3	YOY	Kol
2007-08-18	Main channel	Brasilia	Coho Salmon	49	1.4	YOY	Kol
2007-08-18	Main channel	Brasilia	Coho Salmon	53	1.8	YOY	Kol
2007-08-18	Main channel	Brasilia	Coho Salmon	53	2.1	YOY	Kol
2007-08-18	Main channel	Brasilia	Coho Salmon	55	2.2	YOY	Kol
2007-08-18	Main channel	Brasilia	Coho Salmon	53	2	YOY	Kol
2007-08-18	Main channel	Brasilia	Coho Salmon	59	2.7	YOY	Kol
2007-08-18	Main channel	Brasilia	Coho Salmon	48	1.4	YOY	Kol
2007-08-18	Main channel	Brasilia	Coho Salmon	64	3.8	YOY	Kol
2007-08-18	Main channel	Brasilia	Coho Salmon	51	1.7	YOY	Kol
2007-08-18	Main channel	Brasilia	Coho Salmon	44	0.9	YOY	Kol
2007-08-18	Main channel	Brasilia	Coho Salmon	43	1.2	YOY	Kol
2007-08-18	Main channel	Brasilia	Coho Salmon	40	0.8	YOY	Kol
2007-08-18	Main channel	Brasilia	Coho Salmon	43	1.3	YOY	Kol
2007-08-18	Main channel	Brasilia	Coho Salmon	61	2.8	YOY	Kol
2007-08-18	Main channel	Brasilia	Coho Salmon	40	0.7	YOY	Kol
2007-08-18	Main channel	Brasilia	Coho Salmon	64	3.2	YOY	Kol
2007-08-18	Main channel	Brasilia	Coho Salmon	46	1.5	YOY	Kol
2007-08-18	Main channel	Brasilia	Coho Salmon	68	4.1	YOY	Kol
2007-08-18	Main channel	Brasilia	Coho Salmon	67	4	YOY	Kol
2007-08-18	Main channel	Brasilia	Coho Salmon	48	1.5	YOY	Kol
2007-08-18	Main channel	Brasilia	Coho Salmon	38	0.5	YOY	Kol
2007-08-18	Main channel	Brasilia	Coho Salmon	62	3.9	YOY	Kol
2007-08-18	Main channel	Brasilia	Coho Salmon	46	1.1	YOY	Kol
2007-08-18	Main channel	Brasilia	Coho Salmon	68	3.7	YOY	Kol
2007-08-18	Main channel	Brasilia	Coho Salmon	70	4.8	YOY	Kol
2007-08-18	Main channel	Brasilia	Coho Salmon	65	1.9	YOY	Kol
2007-08-18	Main channel	Brasilia	Coho Salmon	50	1.4	YOY	Kol
2007-08-18	Main channel	Brasilia	Coho Salmon	48	1.6	YOY	Kol
2007-08-18	Main channel	Brasilia	Coho Salmon	44	1.1	YOY	Kol
2007-08-18	Main channel	Brasilia	Coho Salmon	54	2.1	YOY	Kol
2007-08-18	Main channel	Brasilia	Coho Salmon	45	1.4	YOY	Kol
2007-08-18	Main channel	Brasilia	Coho Salmon	74	5.1	YOY	Kol
2007-08-18	Main channel	Brasilia	Coho Salmon	50	1.5	YOY	Kol
2007-08-18	Main channel	Brasilia	Coho Salmon	54	2.6	YOY	Kol
2007-08-18	Main channel	Brasilia	Coho Salmon	48	1.4	YOY	Kol
2007-08-18	Main channel	Brasilia	Coho Salmon	50	1.9	YOY	Kol
2007-08-18	Main channel	Brasilia	Coho Salmon	48	1.4	YOY	Kol
2007-08-18	Main channel	Brasilia	Coho Salmon	74	4.8	YOY	Kol
2007-08-18	Main channel	Brasilia	Coho Salmon	67	4.7	YOY	Kol
2007-08-18	Main channel	Brasilia	Coho Salmon	38	0.7	YOY	Kol
2007-08-18	Main channel	Brasilia	Coho Salmon	57	2.7	YOY	Kol
2007-08-18	Main channel	Brasilia	Coho Salmon	44	1	YOY	Kol
2007-08-18	Main channel	Brasilia	Coho Salmon	37	0.6	YOY	Kol
2007-08-18	Main channel	Brasilia	Coho Salmon	63	3.3	YOY	Kol
2007-08-18	Main channel	Brasilia	Coho Salmon	38	0.9	YOY	Kol
2007-08-18	Main channel	Brasilia	Coho Salmon	55	2.6	YOY	Kol
2007-08-18	Main channel	Brasilia	Coho Salmon	66	3.5	YOY	Kol
2007-08-18	Main channel	Brasilia	Coho Salmon	55	1.8	YOY	Kol
2007-08-18	Main channel	Brasilia	Coho Salmon	47	1.6	YOY	Kol
2007-08-18	Main channel	Brasilia	Coho Salmon	67	3.8	YOY	Kol
2007-08-18	Main channel	Brasilia	Coho Salmon	44	1.3	YOY	Kol
2007-08-18	Main channel	Brasilia	Coho Salmon	66	4.5	YOY	Kol
2007-08-18	Main channel	Brasilia	Coho Salmon	56	2.5	YOY	Kol
2007-08-18	Main channel	Brasilia	Coho Salmon	49	1.8	YOY	Kol
2007-08-18	Main channel	Brasilia	Coho Salmon	62	2.9	YOY	Kol
2007-08-18	Main channel	Brasilia	Coho Salmon	57	2.5	YOY	Kol
2007-08-18	Main channel	Brasilia	Coho Salmon	44	1.2	YOY	Kol
2007-08-18	Main channel	Brasilia	Coho Salmon	68	4	YOY	Kol
2007-08-18	Main channel	Brasilia	Coho Salmon	56	2.4	YOY	Kol
2007-08-18	Main channel	Brasilia	Coho Salmon	62	3.5	YOY	Kol
2007-08-18	Main channel	Brasilia	Coho Salmon	57	2.3	YOY	Kol
2007-08-18	Main channel	Brasilia	Coho Salmon	52	1.6	YOY	Kol
2007-08-18	Main channel	Brasilia	Coho Salmon	65	3.3	YOY	Kol
2007-08-18	Main channel	Brasilia	Coho Salmon	43	1.2	YOY	Kol
2007-08-18	Main channel	Brasilia	Coho Salmon	50	1.5	YOY	Kol
2007-08-18	Main channel	Brasilia	Coho Salmon	51	1.9	YOY	Kol
2007-08-18	Main channel	Brasilia	Coho Salmon	43	1.2	YOY	Kol
2007-08-18	Main channel	Brasilia	Coho Salmon	51	1.8	YOY	Kol
2007-08-18	Main channel	Brasilia	Coho Salmon	52	1.8	YOY	Kol
2007-08-18	Main channel	Brasilia	Coho Salmon	54	2	YOY	Kol
2007-08-18	Main channel	Brasilia	Coho Salmon	56	1.7	YOY	Kol
2007-08-18	Main channel	Brasilia	Coho Salmon	48	1.4	YOY	Kol
2007-08-18	Main channel	Brasilia	Coho Salmon	46	1.4	YOY	Kol
2007-08-18	Main channel	Brasilia	Coho Salmon	45	1.2	YOY	Kol
2007-08-18	Main channel	Brasilia	Coho Salmon	38	0.6	YOY	Kol
2007-08-18	Main channel	Brasilia	Coho Salmon	52	1.5	YOY	Kol
2007-08-18	Main channel	Brasilia	Coho Salmon	42	0.5	YOY	Kol
2007-08-18	Main channel	Brasilia	Coho Salmon	44	1	YOY	Kol
2007-08-18	Main channel	Brasilia	Coho Salmon	43	0.9	YOY	Kol
2007-08-18	Main channel	Brasilia	Coho Salmon	47	1.1	YOY	Kol
2007-08-18	Main channel	Brasilia	Coho Salmon	50	1.7	YOY	Kol
2007-08-18	Main channel	Brasilia	Coho Salmon	62	3	YOY	Kol
2007-08-18	Main channel	Brasilia	Coho Salmon	45	1.2	YOY	Kol
2007-08-18	Main channel	Brasilia	Coho Salmon	40	0.7	YOY	Kol
2007-08-18	Main channel	Brasilia	Coho Salmon	57	2	YOY	Kol
2007-08-18	Main channel	Brasilia	Coho Salmon	43	1.2	YOY	Kol
2007-08-18	Main channel	Brasilia	Coho Salmon	47	1.2	YOY	Kol
2007-08-18	Main channel	Brasilia	Coho Salmon	44	1.5	YOY	Kol
2007-08-18	Main channel	Brasilia	Coho Salmon	57	2.7	YOY	Kol
2007-08-18	Main channel	Brasilia	Coho Salmon	48	1.3	YOY	Kol
2007-08-18	Main channel	Brasilia	Coho Salmon	47	1.3	YOY	Kol
2007-08-18	Main channel	Brasilia	Coho Salmon	45	1.1	YOY	Kol
2007-08-18	Main channel	Brasilia	Coho Salmon	53	1.8	YOY	Kol
2007-08-18	Main channel	Brasilia	Coho Salmon	49	1.2	YOY	Kol
2007-08-18	Main channel	Brasilia	Coho Salmon	51	1.9	YOY	Kol
2007-08-18	Main channel	Brasilia	Coho Salmon	62	3	YOY	Kol
2007-08-18	Main channel	Brasilia	Coho Salmon	59	2.6	YOY	Kol
2007-08-18	Main channel	Brasilia	Coho Salmon	49	1.4	YOY	Kol
2007-08-18	Main channel	Brasilia	Coho Salmon	49	1.2	YOY	Kol
2007-08-18	Main channel	Brasilia	Coho Salmon	42	0.8	YOY	Kol
2007-08-18	Main channel	Brasilia	Coho Salmon	48	1.2	YOY	Kol
2007-08-18	Main channel	Brasilia	Coho Salmon	49	1.3	YOY	Kol
2007-08-18	Main channel	Brasilia	Coho Salmon	38	0.7	YOY	Kol
2007-08-18	Main channel	Brasilia	Coho Salmon	37	0.6	YOY	Kol
2007-08-18	Main channel	Brasilia	Coho Salmon	32	0.3	YOY	Kol
2007-08-18	Main channel	Brasilia	Coho Salmon	43	1	YOY	Kol
2007-08-18	Main channel	Brasilia	Coho Salmon	43	0.9	YOY	Kol
2007-08-18	Main channel	Brasilia	Coho Salmon	61	2.8	YOY	Kol
2007-08-18	Main channel	Brasilia	Coho Salmon	56	2.2	YOY	Kol
2007-08-18	Main channel	Brasilia	Coho Salmon	60	2.5	YOY	Kol
2007-08-18	Main channel	Brasilia	Coho Salmon	52	1.7	YOY	Kol
2007-08-18	Main channel	Brasilia	Coho Salmon	54	2.2	YOY	Kol
2007-08-18	Main channel	Brasilia	Coho Salmon	56	2.3	YOY	Kol
2007-08-18	Main channel	Brasilia	Coho Salmon	60	2.4	YOY	Kol
2007-08-18	Main channel	Brasilia	Coho Salmon	61	3.3	YOY	Kol
2007-08-18	Main channel	Brasilia	Coho Salmon	59	3.2	YOY	Kol
2007-08-18	Main channel	Brasilia	Coho Salmon	58	2.2	YOY	Kol
2007-08-18	Main channel	Brasilia	Coho Salmon	47	1.4	YOY	Kol
2007-08-18	Main channel	Brasilia	Coho Salmon	72	5.5	Parr	Kol
2007-08-18	Main channel	Brasilia	Coho Salmon	79	6.9	Parr	Kol
2007-08-18	Main channel	Brasilia	Coho Salmon	107	14.7	Parr	Kol
2007-08-18	Main channel	Brasilia	Coho Salmon	79	6.5	Parr	Kol
2007-08-18	Main channel	Brasilia	Coho Salmon	89	9.6	Parr	Kol
2007-08-18	Main channel	Brasilia	Coho Salmon	74	5.5	Parr	Kol
2007-08-18	Main channel	Brasilia	Coho Salmon	85	8.5	Parr	Kol
2007-08-18	Main channel	Brasilia	Coho Salmon	87	7.4	Parr	Kol
2007-08-18	Main channel	Brasilia	Coho Salmon	87	9.3	Parr	Kol
2007-08-18	Main channel	Brasilia	Coho Salmon	94	13.8	Parr	Kol
2007-08-18	Main channel	Brasilia	Coho Salmon	107	15.2	Parr	Kol
2007-08-18	Main channel	Brasilia	Coho Salmon	84	7.7	Parr	Kol
2007-08-18	Main channel	Brasilia	Coho Salmon	85	9.4	Parr	Kol
2007-08-18	Main channel	Brasilia	Coho Salmon	87	10.5	Parr	Kol
2007-08-18	Main channel	Brasilia	Coho Salmon	88	8.9	Parr	Kol
2007-08-18	Main channel	Brasilia	Coho Salmon	94	13.3	Parr	Kol
2007-08-18	Main channel	Brasilia	Coho Salmon	93	10.4	Parr	Kol
2007-08-18	Main channel	Brasilia	Coho Salmon	108	14.3	Parr	Kol
2007-08-18	Main channel	Brasilia	Coho Salmon	98	12.1	Parr	Kol
2007-08-18	Main channel	Brasilia	Coho Salmon	88	10.8	Parr	Kol
2007-08-18	Main channel	Brasilia	Coho Salmon	83	9.1	Parr	Kol
2007-08-18	Main channel	Brasilia	Coho Salmon	94	12.1	Parr	Kol
2007-08-18	Main channel	Brasilia	Coho Salmon	83	7.5	Parr	Kol
2007-08-18	Main channel	Brasilia	Coho Salmon	81	6.3	Parr	Kol
2007-08-18	Main channel	Brasilia	Coho Salmon	93	11.7	Parr	Kol
2007-08-18	Main channel	Brasilia	Coho Salmon	84	7.6	Parr	Kol
2007-08-18	Main channel	Brasilia	Coho Salmon	78	6.4	Parr	Kol
2007-08-18	Main channel	Brasilia	Coho Salmon	72	5.4	Parr	Kol
2007-08-18	Main channel	Brasilia	Coho Salmon	49	1.2	Parr	Kol
2007-08-18	Main channel	Brasilia	Coho Salmon	86	9.6	Parr	Kol
2007-08-18	Main channel	Brasilia	Coho Salmon	92	9.4	Parr	Kol
2007-08-18	Main channel	Brasilia	Coho Salmon	94	12.3	Parr	Kol
2007-08-18	Main channel	Brasilia	Coho Salmon	95	14.9	Parr	Kol
2007-08-18	Main channel	Brasilia	Coho Salmon	95	10.3	Parr	Kol
2007-08-18	Main channel	Brasilia	Coho Salmon	103	12.9	Parr	Kol
2007-08-18	Main channel	Brasilia	Coho Salmon	77	5.7	Parr	Kol
2007-08-18	Main channel	Brasilia	Coho Salmon	80	6.2	Parr	Kol
2007-08-18	Main channel	Brasilia	Coho Salmon	69	4.4	Parr	Kol
2007-08-18	Main channel	Brasilia	Coho Salmon	92	9	Parr	Kol
2007-08-18	Main channel	Brasilia	Coho Salmon	108	18.3	Parr	Kol
2007-08-18	Main channel	Brasilia	Coho Salmon	81	7.7	Parr	Kol
2007-08-18	Main channel	Brasilia	Coho Salmon	102	12.9	Parr	Kol
2007-08-18	Main channel	Brasilia	Coho Salmon	98	11.6	Parr	Kol
2007-08-18	Main channel	Brasilia	Coho Salmon	83	6.6	Parr	Kol
2007-08-18	Main channel	Brasilia	Coho Salmon	94	10.3	Parr	Kol
2007-08-18	Main channel	Brasilia	Coho Salmon	73	4.7	Parr	Kol
2007-08-18	Main channel	Brasilia	Coho Salmon	99	11.8	Parr	Kol
2007-08-18	Main channel	Brasilia	Coho Salmon	100	13.9	Parr	Kol
2007-08-18	Main channel	Brasilia	Coho Salmon	88	8.5	Parr	Kol
2007-08-18	Main channel	Brasilia	Coho Salmon	104	12.6	Parr	Kol
2007-08-18	Main channel	Brasilia	Coho Salmon	83	7.3	Parr	Kol
2007-08-18	Main channel	Brasilia	Coho Salmon	100	12.6	Parr	Kol
2007-08-18	Main channel	Brasilia	Coho Salmon	104	13.1	Parr	Kol
2007-08-18	Main channel	Brasilia	Coho Salmon	97	12.1	Parr	Kol
2007-08-18	Main channel	Brasilia	Coho Salmon	92	8.9	Parr	Kol
2007-08-18	Main channel	Brasilia	Coho Salmon	86	7.3	Parr	Kol
2007-08-18	Main channel	Brasilia	Coho Salmon	106	14.4	Parr	Kol
2007-08-18	Main channel	Brasilia	Coho Salmon	107	17.7	Parr	Kol
2007-08-18	Main channel	Brasilia	Coho Salmon	75	6.2	Parr	Kol
2007-08-18	Main channel	Brasilia	Coho Salmon	93	12.4	Parr	Kol
2007-08-18	Main channel	Brasilia	Coho Salmon	88	10.7	Parr	Kol
2007-08-18	Main channel	Brasilia	Coho Salmon	72	4.5	Parr	Kol
2007-08-18	Main channel	Brasilia	Coho Salmon	98	13.3	Parr	Kol
2007-08-18	Main channel	Brasilia	Coho Salmon	99	11.3	Parr	Kol
2007-08-18	Main channel	Brasilia	Coho Salmon	77	7.8	Parr	Kol
2007-08-18	Main channel	Brasilia	Coho Salmon	88	7.4	Parr	Kol
2007-08-18	Main channel	Brasilia	Coho Salmon	99	15.1	Parr	Kol
2007-08-18	Main channel	Brasilia	Coho Salmon	94	10.8	Parr	Kol
2007-08-18	Main channel	Brasilia	Coho Salmon	83	8.9	Parr	Kol
2007-08-18	Main channel	Brasilia	Coho Salmon	84	9	Parr	Kol
2007-08-18	Main channel	Brasilia	Coho Salmon	101	13.2	Parr	Kol
2007-08-18	Main channel	Brasilia	Coho Salmon	80	7.5	Parr	Kol
2007-08-18	Main channel	Brasilia	Coho Salmon	88	9.7	Parr	Kol
2007-08-18	Main channel	Brasilia	Coho Salmon	106	16.6	Parr	Kol
2007-08-18	Main channel	Brasilia	Coho Salmon	88	11.4	Parr	Kol
2007-08-18	Main channel	Brasilia	Coho Salmon	92	9.1	Parr	Kol
2007-08-18	Main channel	Brasilia	Coho Salmon	93	13.6	Parr	Kol
2007-08-18	Main channel	Brasilia	Coho Salmon	95	10.4	Parr	Kol
2007-08-18	Main channel	Brasilia	Coho Salmon	93	11.6	Parr	Kol
2007-08-18	Main channel	Brasilia	Coho Salmon	97	12	Parr	Kol
2007-08-18	Main channel	Brasilia	Coho Salmon	82	8.8	Parr	Kol
2007-08-18	Main channel	Brasilia	Coho Salmon	91	8.4	Parr	Kol
2007-08-18	Main channel	Brasilia	Coho Salmon	108	16.2	Parr	Kol
2007-08-18	Main channel	Brasilia	Coho Salmon	102	12.3	Parr	Kol
2007-08-18	Main channel	Brasilia	Coho Salmon	84	6.7	Parr	Kol
2007-08-18	Main channel	Brasilia	Coho Salmon	93	10	Parr	Kol
2007-08-18	Main channel	Brasilia	Coho Salmon	117	20.3	Parr	Kol
2007-08-18	Main channel	Brasilia	Coho Salmon	91	9	Parr	Kol
2007-08-18	Main channel	Brasilia	Coho Salmon	87	8.1	Parr	Kol
2007-08-18	Main channel	Brasilia	Coho Salmon	94	11.1	Parr	Kol
2007-08-18	Main channel	Brasilia	Coho Salmon	104	15.6	Parr	Kol
2007-08-18	Main channel	Brasilia	Coho Salmon	62	1.8	Parr	Kol
2007-08-18	Main channel	Brasilia	Coho Salmon	98	11.6	Parr	Kol
2007-08-18	Main channel	Brasilia	Coho Salmon	102	11.8	Parr	Kol
2007-08-18	Main channel	Brasilia	Coho Salmon	93	10.5	Parr	Kol
2007-08-18	Main channel	Brasilia	Coho Salmon	112	16.6	Parr	Kol
2007-08-18	Main channel	Brasilia	Coho Salmon	74	5.9	Parr	Kol
2007-08-18	Main channel	Brasilia	Coho Salmon	83	6.9	Parr	Kol
2007-08-18	Main channel	Brasilia	Coho Salmon	48	1.3	Parr	Kol
2007-08-18	Main channel	Brasilia	Coho Salmon	68	5.6	Parr	Kol
2007-08-18	Main channel	Brasilia	Coho Salmon	98	15.2	Parr	Kol
2007-08-18	Main channel	Brasilia	Coho Salmon	98	13.1	Parr	Kol
2007-08-18	Main channel	Brasilia	Coho Salmon	77	6.3	Parr	Kol
2007-08-18	Main channel	Brasilia	Coho Salmon	82	6.7	Parr	Kol
2007-08-18	Main channel	Brasilia	Coho Salmon	78	6	Parr	Kol
2007-08-18	Main channel	Brasilia	Coho Salmon	90	10.3	Parr	Kol
2007-08-18	Main channel	Brasilia	Coho Salmon	103	13	Parr	Kol
2007-08-18	Main channel	Brasilia	Coho Salmon	94	12.5	Parr	Kol
2007-08-18	Main channel	Brasilia	Coho Salmon	102	15	Parr	Kol
2007-08-18	Main channel	Brasilia	Coho Salmon	86	9.4	Parr	Kol
2007-08-18	Main channel	Brasilia	Coho Salmon	90	9.6	Parr	Kol
2007-08-18	Main channel	Brasilia	Coho Salmon	77	5.3	Parr	Kol
2007-08-18	Main channel	Brasilia	Coho Salmon	101	13.3	Parr	Kol
2007-08-18	Main channel	Brasilia	Coho Salmon	115	18.3	Parr	Kol
2007-08-18	Main channel	Brasilia	Coho Salmon	94	10.9	Parr	Kol
2007-08-18	Main channel	Brasilia	Coho Salmon	88	9.5	Parr	Kol
2007-08-18	Main channel	Brasilia	Coho Salmon	82	6.9	Parr	Kol
2007-08-18	Main channel	Brasilia	Coho Salmon	92	9.8	Parr	Kol
2007-08-18	Main channel	Brasilia	Coho Salmon	96	11.4	Parr	Kol
2007-08-18	Main channel	Brasilia	Coho Salmon	76	5.9	Parr	Kol
2007-08-18	Main channel	Brasilia	Coho Salmon	85	9.8	Parr	Kol
2007-08-18	Main channel	Brasilia	Coho Salmon	94	11.8	Parr	Kol
2007-08-18	Main channel	Brasilia	Coho Salmon	82	8.4	Parr	Kol
2007-08-18	Main channel	Brasilia	Coho Salmon	106	15.3	Parr	Kol
2007-08-18	Main channel	Brasilia	Coho Salmon	76	5.7	Parr	Kol
2007-08-18	Main channel	Brasilia	Coho Salmon	92	11.1	Parr	Kol
2007-08-18	Main channel	Brasilia	Coho Salmon	81	6.9	Parr	Kol
2007-08-18	Main channel	Brasilia	Coho Salmon	72	5.8	Parr	Kol
2007-08-18	Main channel	Brasilia	Coho Salmon	97	10.7	Parr	Kol
2007-08-18	Main channel	Brasilia	Coho Salmon	79	7.2	Parr	Kol
2007-08-18	Main channel	Brasilia	Coho Salmon	76	5.7	Parr	Kol
2007-08-18	Main channel	Brasilia	Coho Salmon	70	5.7	Parr	Kol
2007-08-18	Main channel	Brasilia	Coho Salmon	82	6.5	Parr	Kol
2007-08-18	Main channel	Brasilia	Coho Salmon	76	5.4	Parr	Kol
2007-08-18	Main channel	Brasilia	Coho Salmon	85	8.3	Parr	Kol
2007-08-18	Main channel	Brasilia	Coho Salmon	77	5.9	Parr	Kol
2007-08-18	Main channel	Brasilia	Coho Salmon	91	9.9	Parr	Kol
2007-08-18	Main channel	Brasilia	Coho Salmon	87	9.1	Parr	Kol
2007-08-18	Main channel	Brasilia	Coho Salmon	94	12.1	Parr	Kol
2007-08-18	Main channel	Brasilia	Coho Salmon	81	6.5	Parr	Kol
2007-08-18	Main channel	Brasilia	Coho Salmon	87	8.1	Parr	Kol
2007-08-18	Main channel	Brasilia	Coho Salmon	99	14.7	Parr	Kol
2007-08-18	Main channel	Brasilia	Coho Salmon	90	10.8	Parr	Kol
2007-08-18	Main channel	Brasilia	Coho Salmon	86	8	Parr	Kol
2007-08-18	Main channel	Brasilia	Coho Salmon	105	13.8	Parr	Kol
2007-08-18	Main channel	Brasilia	Coho Salmon	88	9.1	Parr	Kol
2007-08-18	Main channel	Brasilia	Coho Salmon	88	10	Parr	Kol
2007-08-18	Main channel	Brasilia	Coho Salmon	92	9.9	Parr	Kol
2007-08-18	Main channel	Brasilia	Coho Salmon	42	1	Parr	Kol
2007-08-18	Main channel	Brasilia	Dolly Varden char	34	0.4	YOY	Kol
2007-08-18	Main channel	Brasilia	Dolly Varden char	42	0.6	YOY	Kol
2007-08-18	Main channel	Brasilia	Dolly Varden char	48	1.2	YOY	Kol
2007-08-18	Main channel	Brasilia	Dolly Varden char	32	0.4	YOY	Kol
2007-08-18	Main channel	Brasilia	Dolly Varden char	40	0.7	YOY	Kol
2007-08-18	Main channel	Brasilia	Dolly Varden char	50	1.3	YOY	Kol
2007-08-18	Main channel	Brasilia	Dolly Varden char	57	1.9	YOY	Kol
2007-08-18	Main channel	Brasilia	Dolly Varden char	43	0.9	YOY	Kol
2007-08-18	Main channel	Brasilia	Dolly Varden char	47	1	YOY	Kol
2007-08-18	Main channel	Brasilia	Dolly Varden char	52	1.4	YOY	Kol
2007-08-18	Main channel	Brasilia	Dolly Varden char	46	1.1	YOY	Kol
2007-08-18	Main channel	Brasilia	Dolly Varden char	56	2	YOY	Kol
2007-08-18	Main channel	Brasilia	Dolly Varden char	43	0.8	YOY	Kol
2007-08-18	Main channel	Brasilia	Dolly Varden char	53	1.3	YOY	Kol
2007-08-18	Main channel	Brasilia	Dolly Varden char	41	0.7	YOY	Kol
2007-08-18	Main channel	Brasilia	Dolly Varden char	54	1.7	YOY	Kol
2007-08-18	Main channel	Brasilia	Dolly Varden char	57	2.1	YOY	Kol
2007-08-18	Main channel	Brasilia	Dolly Varden char	60	2.3	YOY	Kol
2007-08-18	Main channel	Brasilia	Dolly Varden char	47	1	YOY	Kol
2007-08-18	Main channel	Brasilia	Dolly Varden char	46	1.1	YOY	Kol
2007-08-18	Main channel	Brasilia	Dolly Varden char	47	1.3	YOY	Kol
2007-08-18	Main channel	Brasilia	Dolly Varden char	52	1.3	YOY	Kol
2007-08-18	Main channel	Brasilia	Dolly Varden char	45	0.9	YOY	Kol
2007-08-18	Main channel	Brasilia	Dolly Varden char	41	0.8	YOY	Kol
2007-08-18	Main channel	Brasilia	Dolly Varden char	52	1.3	YOY	Kol
2007-08-18	Main channel	Brasilia	Dolly Varden char	33	0.4	YOY	Kol
2007-08-18	Main channel	Brasilia	Dolly Varden char	28	0.2	YOY	Kol
2007-08-18	Main channel	Brasilia	Dolly Varden char	34	0.4	YOY	Kol
2007-08-18	Main channel	Brasilia	Dolly Varden char	43	0.9	YOY	Kol
2007-08-18	Main channel	Brasilia	Dolly Varden char	52	1.6	YOY	Kol
2007-08-18	Main channel	Brasilia	Dolly Varden char	38	0.6	YOY	Kol
2007-08-18	Main channel	Brasilia	Dolly Varden char	43	0.9	YOY	Kol
2007-08-18	Main channel	Brasilia	Dolly Varden char	50	1.4	YOY	Kol
2007-08-18	Main channel	Brasilia	Dolly Varden char	32	0.3	YOY	Kol
2007-08-18	Main channel	Brasilia	Dolly Varden char	45	1	YOY	Kol
2007-08-18	Main channel	Brasilia	Dolly Varden char	42	0.9	YOY	Kol
2007-08-18	Main channel	Brasilia	Dolly Varden char	55	1.9	YOY	Kol
2007-08-18	Main channel	Brasilia	Dolly Varden char	37	0.5	YOY	Kol
2007-08-18	Main channel	Brasilia	Dolly Varden char	34	0.2	YOY	Kol
2007-08-18	Main channel	Brasilia	Dolly Varden char	37	0.5	YOY	Kol
2007-08-18	Main channel	Brasilia	Dolly Varden char	40	0.6	YOY	Kol
2007-08-18	Main channel	Brasilia	Dolly Varden char	38	0.6	YOY	Kol
2007-08-18	Main channel	Brasilia	Dolly Varden char	68	3.2	YOY	Kol
2007-08-18	Main channel	Brasilia	Dolly Varden char	52	1.5	YOY	Kol
2007-08-18	Main channel	Brasilia	Dolly Varden char	44	0.9	YOY	Kol
2007-08-18	Main channel	Brasilia	Dolly Varden char	43	0.8	YOY	Kol
2007-08-18	Main channel	Brasilia	Dolly Varden char	58	2	YOY	Kol
2007-08-18	Main channel	Brasilia	Dolly Varden char	48	1.2	YOY	Kol
2007-08-18	Main channel	Brasilia	Dolly Varden char	46	1.1	YOY	Kol
2007-08-18	Main channel	Brasilia	Dolly Varden char	46	1	YOY	Kol
2007-08-18	Main channel	Brasilia	Dolly Varden char	45	1.1	YOY	Kol
2007-08-18	Main channel	Brasilia	Dolly Varden char	42	0.9	YOY	Kol
2007-08-18	Main channel	Brasilia	Dolly Varden char	47	1.2	YOY	Kol
[truncated: 63,075 more rows]
