# Supplementary material for: Do beaver dams reduce habitat connectivity and salmon productivity in expansive river floodplains?
Source: PeerJ. 2016 Sep 1;4:e2403. doi: 10.7717/peerj.2403 (PMC5012414; doi:10.7717/peerj.2403)
Supplement: Supplemental Information 3 [file peerj-04-2403-s003.xlsx]

## Sheet: Data 2006
River	Study Area	Date	1° Biotope	Area	PassNum	Species	Length(mm)	Weight(g)
Kwethluk	Bunyan Springbrook	2006-06-21	parafluvial springbrook	273	1	Sockeye salmon	32	0.1
Kwethluk	Bunyan Springbrook	2006-06-21	parafluvial springbrook	273	1	Sockeye salmon	29	0.1
Kwethluk	Bunyan Springbrook	2006-06-21	parafluvial springbrook	273	1	Sockeye salmon	34	0.2
Kwethluk	Bunyan Springbrook	2006-06-21	parafluvial springbrook	273	1	Sockeye salmon	34	0.2
Kwethluk	Bunyan Springbrook	2006-06-21	parafluvial springbrook	273	1	Sockeye salmon	32	0.1
Kwethluk	Bunyan Springbrook	2006-06-21	parafluvial springbrook	273	1	Sockeye salmon	28	0.1
Kwethluk	Bunyan Springbrook	2006-06-21	parafluvial springbrook	273	1	Sockeye salmon	34	0.2
Kwethluk	Bunyan Springbrook	2006-06-21	parafluvial springbrook	273	1	Sockeye salmon	29	0.1
Kwethluk	Bunyan Springbrook	2006-06-21	parafluvial springbrook	273	1	Sockeye salmon	32	0.3
Kwethluk	Bunyan Springbrook	2006-06-21	parafluvial springbrook	273	1	Sockeye salmon	32	0.2
Kwethluk	Bunyan Springbrook	2006-06-21	parafluvial springbrook	273	1	Sockeye salmon	32	0.2
Kwethluk	Bunyan Springbrook	2006-06-21	parafluvial springbrook	273	1	Sockeye salmon	29	0.1
Kwethluk	Bunyan Springbrook	2006-06-21	parafluvial springbrook	273	1	Sockeye salmon	32	0.3
Kwethluk	Bunyan Springbrook	2006-06-21	parafluvial springbrook	273	1	Sockeye salmon	33	0.2
Kwethluk	Bunyan Springbrook	2006-06-21	parafluvial springbrook	273	1	Sockeye salmon	30	0.2
Kwethluk	Bunyan Springbrook	2006-06-21	parafluvial springbrook	273	1	Sockeye salmon	29	0.1
Kwethluk	Bunyan Springbrook	2006-06-21	parafluvial springbrook	273	1	Sockeye salmon	29	0.1
Kwethluk	Bunyan Springbrook	2006-06-21	parafluvial springbrook	273	1	Sockeye salmon	29	0.1
Kwethluk	Bunyan Springbrook	2006-06-21	parafluvial springbrook	273	1	Sockeye salmon	30	0.1
Kwethluk	Bunyan Springbrook	2006-06-21	parafluvial springbrook	273	1	Sockeye salmon	32	0.2
Kwethluk	Bunyan Springbrook	2006-06-21	parafluvial springbrook	273	1	Sockeye salmon	32	0.4
Kwethluk	Bunyan Springbrook	2006-06-21	parafluvial springbrook	273	1	Sockeye salmon	34	0.2
Kwethluk	Bunyan Springbrook	2006-06-21	parafluvial springbrook	273	1	Sockeye salmon	31	0.2
Kwethluk	Bunyan Springbrook	2006-06-21	parafluvial springbrook	273	1	Sockeye salmon	32	0.1
Kwethluk	Bunyan Springbrook	2006-06-21	parafluvial springbrook	273	1	Sockeye salmon	28	0.2
Kwethluk	Bunyan Springbrook	2006-06-21	parafluvial springbrook	273	1	Sockeye salmon	30	0.2
Kwethluk	Bunyan Springbrook	2006-06-21	parafluvial springbrook	273	1	Sockeye salmon	29	0.1
Kwethluk	Bunyan Springbrook	2006-06-21	parafluvial springbrook	273	1	Sockeye salmon	27	0.1
Kwethluk	Bunyan Springbrook	2006-06-21	parafluvial springbrook	273	1	Sockeye salmon	28	0.1
Kwethluk	Bunyan Springbrook	2006-06-21	parafluvial springbrook	273	1	Sockeye salmon	32	0.1
Kwethluk	Bunyan Springbrook	2006-06-21	parafluvial springbrook	273	1	Sockeye salmon	31	0.2
Kwethluk	Bunyan Springbrook	2006-08-15 09:30:00	parafluvial springbrook	273	1	Arctic lamprey	192	7.9
Kwethluk	Bunyan Springbrook	2006-08-15 09:30:00	parafluvial springbrook	273	1	Arctic lamprey	121	2.8
Kwethluk	Bunyan Springbrook	2006-08-15 09:30:00	parafluvial springbrook	273	1	Arctic lamprey	95	1.4
Kwethluk	Bunyan Springbrook	2006-08-15 09:30:00	parafluvial springbrook	273	1	Chinook salmon	53	1.5
Kwethluk	Bunyan Springbrook	2006-08-15 09:30:00	parafluvial springbrook	273	1	Chinook salmon	56	1.9
Kwethluk	Bunyan Springbrook	2006-08-15 09:30:00	parafluvial springbrook	273	1	Chinook salmon	51	1.3
Kwethluk	Bunyan Springbrook	2006-08-15 09:30:00	parafluvial springbrook	273	1	Chinook salmon	57	1.8
Kwethluk	Bunyan Springbrook	2006-08-15 09:30:00	parafluvial springbrook	273	1	Chinook salmon	53	1.6
Kwethluk	Bunyan Springbrook	2006-08-15 09:30:00	parafluvial springbrook	273	1	Chinook salmon	54	2
Kwethluk	Bunyan Springbrook	2006-08-15 09:30:00	parafluvial springbrook	273	1	Chinook salmon	53	1.9
Kwethluk	Bunyan Springbrook	2006-08-15 09:30:00	parafluvial springbrook	273	1	Chinook salmon	53	1.5
Kwethluk	Bunyan Springbrook	2006-08-15 09:30:00	parafluvial springbrook	273	1	Chinook salmon	53	1.5
Kwethluk	Bunyan Springbrook	2006-08-15 09:30:00	parafluvial springbrook	273	1	Chinook salmon	50	1.2
Kwethluk	Bunyan Springbrook	2006-08-15 09:30:00	parafluvial springbrook	273	1	Chinook salmon	53	1.7
Kwethluk	Bunyan Springbrook	2006-08-15 09:30:00	parafluvial springbrook	273	1	Chinook salmon	53	1.4
Kwethluk	Bunyan Springbrook	2006-08-15 09:30:00	parafluvial springbrook	273	1	Chinook salmon	62	2.5
Kwethluk	Bunyan Springbrook	2006-08-15 09:30:00	parafluvial springbrook	273	1	Chinook salmon	53	1.7
Kwethluk	Bunyan Springbrook	2006-08-15 09:30:00	parafluvial springbrook	273	1	Chinook salmon	55	2
Kwethluk	Bunyan Springbrook	2006-08-15 09:30:00	parafluvial springbrook	273	1	Chinook salmon	58	2.2
Kwethluk	Bunyan Springbrook	2006-08-15 09:30:00	parafluvial springbrook	273	1	Chinook salmon	50	1.3
Kwethluk	Bunyan Springbrook	2006-08-15 09:30:00	parafluvial springbrook	273	1	Chinook salmon	48	1.2
Kwethluk	Bunyan Springbrook	2006-08-15 09:30:00	parafluvial springbrook	273	1	Chinook salmon	62	2.4
Kwethluk	Bunyan Springbrook	2006-08-15 09:30:00	parafluvial springbrook	273	1	Chinook salmon	53	1.6
Kwethluk	Bunyan Springbrook	2006-08-15 09:30:00	parafluvial springbrook	273	1	Chinook salmon	48	1.1
Kwethluk	Bunyan Springbrook	2006-08-15 09:30:00	parafluvial springbrook	273	1	Chinook salmon	59	2.1
Kwethluk	Bunyan Springbrook	2006-08-15 09:30:00	parafluvial springbrook	273	1	Chinook salmon	50	1.3
Kwethluk	Bunyan Springbrook	2006-08-15 09:30:00	parafluvial springbrook	273	1	Chinook salmon	47	1.1
Kwethluk	Bunyan Springbrook	2006-08-15 09:30:00	parafluvial springbrook	273	1	Chinook salmon	61	2.3
Kwethluk	Bunyan Springbrook	2006-08-15 09:30:00	parafluvial springbrook	273	1	Chinook salmon	55	1.6
Kwethluk	Bunyan Springbrook	2006-08-15 09:30:00	parafluvial springbrook	273	1	Chinook salmon	70	3.5
Kwethluk	Bunyan Springbrook	2006-08-15 09:30:00	parafluvial springbrook	273	1	Chinook salmon	55	1.6
Kwethluk	Bunyan Springbrook	2006-08-15 09:30:00	parafluvial springbrook	273	1	Chinook salmon	48	1.2
Kwethluk	Bunyan Springbrook	2006-08-15 09:30:00	parafluvial springbrook	273	1	Chinook salmon	53	1.5
Kwethluk	Bunyan Springbrook	2006-08-15 09:30:00	parafluvial springbrook	273	1	Chinook salmon	52	1.1
Kwethluk	Bunyan Springbrook	2006-08-15 09:30:00	parafluvial springbrook	273	1	Chinook salmon	61	2.4
Kwethluk	Bunyan Springbrook	2006-08-15 09:30:00	parafluvial springbrook	273	1	Chinook salmon	55	1.8
Kwethluk	Bunyan Springbrook	2006-08-15 09:30:00	parafluvial springbrook	273	1	Chinook salmon	53	1.4
Kwethluk	Bunyan Springbrook	2006-08-15 09:30:00	parafluvial springbrook	273	1	Chinook salmon	52	1.6
Kwethluk	Bunyan Springbrook	2006-08-15 09:30:00	parafluvial springbrook	273	1	Chinook salmon	54	1.8
Kwethluk	Bunyan Springbrook	2006-08-15 09:30:00	parafluvial springbrook	273	1	Chinook salmon	54	1.6
Kwethluk	Bunyan Springbrook	2006-08-15 09:30:00	parafluvial springbrook	273	1	Chinook salmon	51	1.5
Kwethluk	Bunyan Springbrook	2006-08-15 09:30:00	parafluvial springbrook	273	1	Chinook salmon	48	1.2
Kwethluk	Bunyan Springbrook	2006-08-15 09:30:00	parafluvial springbrook	273	1	Chinook salmon	65	2.9
Kwethluk	Bunyan Springbrook	2006-08-15 09:30:00	parafluvial springbrook	273	1	Chinook salmon	57	2.3
Kwethluk	Bunyan Springbrook	2006-08-15 09:30:00	parafluvial springbrook	273	1	Chinook salmon	56	1.6
Kwethluk	Bunyan Springbrook	2006-08-15 09:30:00	parafluvial springbrook	273	1	Chinook salmon	53	1.6
Kwethluk	Bunyan Springbrook	2006-08-15 09:30:00	parafluvial springbrook	273	1	Chinook salmon	60	2.1
Kwethluk	Bunyan Springbrook	2006-08-15 09:30:00	parafluvial springbrook	273	1	Chinook salmon	45	1
Kwethluk	Bunyan Springbrook	2006-08-15 09:30:00	parafluvial springbrook	273	1	Chinook salmon	61	2.3
Kwethluk	Bunyan Springbrook	2006-08-15 09:30:00	parafluvial springbrook	273	1	Chinook salmon	46	0.9
Kwethluk	Bunyan Springbrook	2006-08-15 09:30:00	parafluvial springbrook	273	1	Chinook salmon	54	1.7
Kwethluk	Bunyan Springbrook	2006-08-15 09:30:00	parafluvial springbrook	273	1	Chinook salmon	50	1.1
Kwethluk	Bunyan Springbrook	2006-08-15 09:30:00	parafluvial springbrook	273	1	Chinook salmon	55	1.6
Kwethluk	Bunyan Springbrook	2006-08-15 09:30:00	parafluvial springbrook	273	1	Chinook salmon	55	1.7
Kwethluk	Bunyan Springbrook	2006-08-15 09:30:00	parafluvial springbrook	273	1	Chinook salmon	57	1.7
Kwethluk	Bunyan Springbrook	2006-08-15 09:30:00	parafluvial springbrook	273	1	Chinook salmon	55	1.8
Kwethluk	Bunyan Springbrook	2006-08-15 09:30:00	parafluvial springbrook	273	1	Chinook salmon	63	2.9
Kwethluk	Bunyan Springbrook	2006-08-15 09:30:00	parafluvial springbrook	273	1	Chinook salmon	52	1.4
Kwethluk	Bunyan Springbrook	2006-08-15 09:30:00	parafluvial springbrook	273	1	Chinook salmon	49	1.3
Kwethluk	Bunyan Springbrook	2006-08-15 09:30:00	parafluvial springbrook	273	1	Chinook salmon	50	1.3
Kwethluk	Bunyan Springbrook	2006-08-15 09:30:00	parafluvial springbrook	273	1	Chinook salmon	58	1.9
Kwethluk	Bunyan Springbrook	2006-08-15 09:30:00	parafluvial springbrook	273	1	Chinook salmon	52	1.5
Kwethluk	Bunyan Springbrook	2006-08-15 09:30:00	parafluvial springbrook	273	1	Chinook salmon	48	1.2
Kwethluk	Bunyan Springbrook	2006-08-15 09:30:00	parafluvial springbrook	273	1	Chinook salmon	51	1.4
Kwethluk	Bunyan Springbrook	2006-08-15 09:30:00	parafluvial springbrook	273	1	Chinook salmon	47	1.1
Kwethluk	Bunyan Springbrook	2006-08-15 09:30:00	parafluvial springbrook	273	1	Chinook salmon	56	1.7
Kwethluk	Bunyan Springbrook	2006-08-15 09:30:00	parafluvial springbrook	273	1	Chinook salmon	53	1.7
Kwethluk	Bunyan Springbrook	2006-08-15 09:30:00	parafluvial springbrook	273	1	Chinook salmon	55	1.4
Kwethluk	Bunyan Springbrook	2006-08-15 09:30:00	parafluvial springbrook	273	1	Chinook salmon	52	1.2
Kwethluk	Bunyan Springbrook	2006-08-15 09:30:00	parafluvial springbrook	273	1	Chinook salmon	47	0.9
Kwethluk	Bunyan Springbrook	2006-08-15 09:30:00	parafluvial springbrook	273	1	Chinook salmon	49	1.2
Kwethluk	Bunyan Springbrook	2006-08-15 09:30:00	parafluvial springbrook	273	1	Chinook salmon	47	1
Kwethluk	Bunyan Springbrook	2006-08-15 09:30:00	parafluvial springbrook	273	1	Chinook salmon	58	2
Kwethluk	Bunyan Springbrook	2006-08-15 09:30:00	parafluvial springbrook	273	1	Chinook salmon	58	2.3
Kwethluk	Bunyan Springbrook	2006-08-15 09:30:00	parafluvial springbrook	273	1	Chinook salmon	57	1.9
Kwethluk	Bunyan Springbrook	2006-08-15 09:30:00	parafluvial springbrook	273	1	Chinook salmon	53	1.3
Kwethluk	Bunyan Springbrook	2006-08-15 09:30:00	parafluvial springbrook	273	1	Chinook salmon	52	1.4
Kwethluk	Bunyan Springbrook	2006-08-15 09:30:00	parafluvial springbrook	273	1	Chinook salmon	56	1.8
Kwethluk	Bunyan Springbrook	2006-08-15 09:30:00	parafluvial springbrook	273	1	Chinook salmon	61	2.4
Kwethluk	Bunyan Springbrook	2006-08-15 09:30:00	parafluvial springbrook	273	1	Chinook salmon	50	1.2
Kwethluk	Bunyan Springbrook	2006-08-15 09:30:00	parafluvial springbrook	273	1	Chinook salmon	55	1.8
Kwethluk	Bunyan Springbrook	2006-08-15 09:30:00	parafluvial springbrook	273	1	Chinook salmon	48	1.2
Kwethluk	Bunyan Springbrook	2006-08-15 09:30:00	parafluvial springbrook	273	1	Chinook salmon	52	1.5
Kwethluk	Bunyan Springbrook	2006-08-15 09:30:00	parafluvial springbrook	273	1	Chinook salmon	51	1.2
Kwethluk	Bunyan Springbrook	2006-08-15 09:30:00	parafluvial springbrook	273	1	Chinook salmon	49	1.1
Kwethluk	Bunyan Springbrook	2006-08-15 09:30:00	parafluvial springbrook	273	1	Chinook salmon	53	1.5
Kwethluk	Bunyan Springbrook	2006-08-15 09:30:00	parafluvial springbrook	273	1	Chinook salmon	51	1.4
Kwethluk	Bunyan Springbrook	2006-08-15 09:30:00	parafluvial springbrook	273	1	Chinook salmon	55	1.6
Kwethluk	Bunyan Springbrook	2006-08-15 09:30:00	parafluvial springbrook	273	1	Chinook salmon	48	1.2
Kwethluk	Bunyan Springbrook	2006-08-15 09:30:00	parafluvial springbrook	273	1	Chinook salmon	56	13.7
Kwethluk	Bunyan Springbrook	2006-08-15 09:30:00	parafluvial springbrook	273	1	Chinook salmon	54	1.7
Kwethluk	Bunyan Springbrook	2006-08-15 09:30:00	parafluvial springbrook	273	1	Chinook salmon	53	1.5
Kwethluk	Bunyan Springbrook	2006-08-15 09:30:00	parafluvial springbrook	273	1	Chinook salmon	54	1.6
Kwethluk	Bunyan Springbrook	2006-08-15 09:30:00	parafluvial springbrook	273	1	Chinook salmon	56	1.9
Kwethluk	Bunyan Springbrook	2006-08-15 09:30:00	parafluvial springbrook	273	1	Chinook salmon	53	1.7
Kwethluk	Bunyan Springbrook	2006-08-15 09:30:00	parafluvial springbrook	273	1	Chinook salmon	48	1.3
Kwethluk	Bunyan Springbrook	2006-08-15 09:30:00	parafluvial springbrook	273	1	Chinook salmon	56	1.8
Kwethluk	Bunyan Springbrook	2006-08-15 09:30:00	parafluvial springbrook	273	1	Chinook salmon	46	1.1
Kwethluk	Bunyan Springbrook	2006-08-15 09:30:00	parafluvial springbrook	273	1	Chinook salmon	52	1.2
Kwethluk	Bunyan Springbrook	2006-08-15 09:30:00	parafluvial springbrook	273	1	Chinook salmon	60	2.2
Kwethluk	Bunyan Springbrook	2006-08-15 09:30:00	parafluvial springbrook	273	1	Chinook salmon	47	1.2
Kwethluk	Bunyan Springbrook	2006-08-15 09:30:00	parafluvial springbrook	273	1	Chinook salmon	51	1.1
Kwethluk	Bunyan Springbrook	2006-08-15 09:30:00	parafluvial springbrook	273	1	Chinook salmon	50	1.4
Kwethluk	Bunyan Springbrook	2006-08-15 09:30:00	parafluvial springbrook	273	1	Chinook salmon	51	1.2
Kwethluk	Bunyan Springbrook	2006-08-15 09:30:00	parafluvial springbrook	273	1	Chinook salmon	55	1.8
Kwethluk	Bunyan Springbrook	2006-08-15 09:30:00	parafluvial springbrook	273	1	Chinook salmon	56	1.8
Kwethluk	Bunyan Springbrook	2006-08-15 09:30:00	parafluvial springbrook	273	1	Chinook salmon	61	2.6
Kwethluk	Bunyan Springbrook	2006-08-15 09:30:00	parafluvial springbrook	273	1	Chinook salmon	65	3.2
Kwethluk	Bunyan Springbrook	2006-08-15 09:30:00	parafluvial springbrook	273	1	Chinook salmon	54	1.5
Kwethluk	Bunyan Springbrook	2006-08-15 09:30:00	parafluvial springbrook	273	1	Chinook salmon	51	1.4
Kwethluk	Bunyan Springbrook	2006-08-15 09:30:00	parafluvial springbrook	273	1	Chinook salmon	53	1.8
Kwethluk	Bunyan Springbrook	2006-08-15 09:30:00	parafluvial springbrook	273	1	Chinook salmon	51	1.3
Kwethluk	Bunyan Springbrook	2006-08-15 09:30:00	parafluvial springbrook	273	1	Chinook salmon	56	1.9
Kwethluk	Bunyan Springbrook	2006-08-15 09:30:00	parafluvial springbrook	273	1	Chinook salmon	60	2.4
Kwethluk	Bunyan Springbrook	2006-08-15 09:30:00	parafluvial springbrook	273	1	Chinook salmon	60	2.4
Kwethluk	Bunyan Springbrook	2006-08-15 09:30:00	parafluvial springbrook	273	1	Chinook salmon	52	1.3
Kwethluk	Bunyan Springbrook	2006-08-15 09:30:00	parafluvial springbrook	273	1	Chinook salmon	55	1.7
Kwethluk	Bunyan Springbrook	2006-08-15 09:30:00	parafluvial springbrook	273	1	Chinook salmon	56	1.8
Kwethluk	Bunyan Springbrook	2006-08-15 09:30:00	parafluvial springbrook	273	1	Chinook salmon	63	2.3
Kwethluk	Bunyan Springbrook	2006-08-15 09:30:00	parafluvial springbrook	273	1	Chinook salmon	52	1.3
Kwethluk	Bunyan Springbrook	2006-08-15 09:30:00	parafluvial springbrook	273	1	Chinook salmon	51	1.4
Kwethluk	Bunyan Springbrook	2006-08-15 09:30:00	parafluvial springbrook	273	1	Chinook salmon	58	2.1
Kwethluk	Bunyan Springbrook	2006-08-15 09:30:00	parafluvial springbrook	273	1	Chinook salmon	56	1.9
Kwethluk	Bunyan Springbrook	2006-08-15 09:30:00	parafluvial springbrook	273	1	Chinook salmon	51	1.5
Kwethluk	Bunyan Springbrook	2006-08-15 09:30:00	parafluvial springbrook	273	1	Chinook salmon	48	1
Kwethluk	Bunyan Springbrook	2006-08-15 09:30:00	parafluvial springbrook	273	1	Chinook salmon	42	0.8
Kwethluk	Bunyan Springbrook	2006-08-15 09:30:00	parafluvial springbrook	273	1	Chinook salmon	54	1.5
Kwethluk	Bunyan Springbrook	2006-08-15 09:30:00	parafluvial springbrook	273	1	Chinook salmon	58	1.6
Kwethluk	Bunyan Springbrook	2006-08-15 09:30:00	parafluvial springbrook	273	1	Chinook salmon	53	1.5
Kwethluk	Bunyan Springbrook	2006-08-15 09:30:00	parafluvial springbrook	273	1	Chinook salmon	59	2.2
Kwethluk	Bunyan Springbrook	2006-08-15 09:30:00	parafluvial springbrook	273	1	Chinook salmon	52	1.4
Kwethluk	Bunyan Springbrook	2006-08-15 09:30:00	parafluvial springbrook	273	1	Chinook salmon	58	2.3
Kwethluk	Bunyan Springbrook	2006-08-15 09:30:00	parafluvial springbrook	273	1	Chinook salmon	52	1.5
Kwethluk	Bunyan Springbrook	2006-08-15 09:30:00	parafluvial springbrook	273	1	Chinook salmon	51	1.3
Kwethluk	Bunyan Springbrook	2006-08-15 09:30:00	parafluvial springbrook	273	1	Chinook salmon	50	1.3
Kwethluk	Bunyan Springbrook	2006-08-15 09:30:00	parafluvial springbrook	273	1	Chinook salmon	59	2.1
Kwethluk	Bunyan Springbrook	2006-08-15 09:30:00	parafluvial springbrook	273	1	Chinook salmon	53	1.7
Kwethluk	Bunyan Springbrook	2006-08-15 09:30:00	parafluvial springbrook	273	1	Chinook salmon	54	1.6
Kwethluk	Bunyan Springbrook	2006-08-15 09:30:00	parafluvial springbrook	273	1	Chinook salmon	51	1.4
Kwethluk	Bunyan Springbrook	2006-08-15 09:30:00	parafluvial springbrook	273	1	Chinook salmon	54	1.7
Kwethluk	Bunyan Springbrook	2006-08-15 09:30:00	parafluvial springbrook	273	1	Chinook salmon	56	2.1
Kwethluk	Bunyan Springbrook	2006-08-15 09:30:00	parafluvial springbrook	273	1	Chinook salmon	60	2.2
Kwethluk	Bunyan Springbrook	2006-08-15 09:30:00	parafluvial springbrook	273	1	Chinook salmon	52	1.5
Kwethluk	Bunyan Springbrook	2006-08-15 09:30:00	parafluvial springbrook	273	1	Chinook salmon	51	1.1
Kwethluk	Bunyan Springbrook	2006-08-15 09:30:00	parafluvial springbrook	273	1	Chinook salmon	58	2
Kwethluk	Bunyan Springbrook	2006-08-15 09:30:00	parafluvial springbrook	273	1	Coho Salmon	46	1
Kwethluk	Bunyan Springbrook	2006-08-15 09:30:00	parafluvial springbrook	273	1	Coho Salmon	45	1
Kwethluk	Bunyan Springbrook	2006-08-15 09:30:00	parafluvial springbrook	273	1	Coho Salmon	49	1.5
Kwethluk	Bunyan Springbrook	2006-08-15 09:30:00	parafluvial springbrook	273	1	Coho Salmon	46	0.7
Kwethluk	Bunyan Springbrook	2006-08-15 09:30:00	parafluvial springbrook	273	1	Coho Salmon	39	0.5
Kwethluk	Bunyan Springbrook	2006-08-15 09:30:00	parafluvial springbrook	273	1	Coho Salmon	48	1.2
Kwethluk	Bunyan Springbrook	2006-08-15 09:30:00	parafluvial springbrook	273	1	Coho Salmon	43	0.8
Kwethluk	Bunyan Springbrook	2006-08-15 09:30:00	parafluvial springbrook	273	1	Coho Salmon	37	0.7
Kwethluk	Bunyan Springbrook	2006-08-15 09:30:00	parafluvial springbrook	273	1	Coho Salmon	45	0.9
Kwethluk	Bunyan Springbrook	2006-08-15 09:30:00	parafluvial springbrook	273	1	Coho Salmon	57	2.1
Kwethluk	Bunyan Springbrook	2006-08-15 09:30:00	parafluvial springbrook	273	1	Coho Salmon	48	1.1
Kwethluk	Bunyan Springbrook	2006-08-15 09:30:00	parafluvial springbrook	273	1	Coho Salmon	43	0.6
Kwethluk	Bunyan Springbrook	2006-08-15 09:30:00	parafluvial springbrook	273	1	Coho Salmon	49	1.5
Kwethluk	Bunyan Springbrook	2006-08-15 09:30:00	parafluvial springbrook	273	1	Coho Salmon	53	1.4
Kwethluk	Bunyan Springbrook	2006-08-15 09:30:00	parafluvial springbrook	273	1	Coho Salmon	49	1.4
Kwethluk	Bunyan Springbrook	2006-08-15 09:30:00	parafluvial springbrook	273	1	Coho Salmon	38	0.5
Kwethluk	Bunyan Springbrook	2006-08-15 09:30:00	parafluvial springbrook	273	1	Coho Salmon	48	1.2
Kwethluk	Bunyan Springbrook	2006-08-15 09:30:00	parafluvial springbrook	273	1	Coho Salmon	55	1.8
Kwethluk	Bunyan Springbrook	2006-08-15 09:30:00	parafluvial springbrook	273	1	Coho Salmon	45	0.9
Kwethluk	Bunyan Springbrook	2006-08-15 09:30:00	parafluvial springbrook	273	1	Coho Salmon	42	0.7
Kwethluk	Bunyan Springbrook	2006-08-15 09:30:00	parafluvial springbrook	273	1	Coho Salmon	58	1
Kwethluk	Bunyan Springbrook	2006-08-15 09:30:00	parafluvial springbrook	273	1	Coho Salmon	46	1
Kwethluk	Bunyan Springbrook	2006-08-15 09:30:00	parafluvial springbrook	273	1	Coho Salmon	40	0.7
Kwethluk	Bunyan Springbrook	2006-08-15 09:30:00	parafluvial springbrook	273	1	Coho Salmon	39	0.5
Kwethluk	Bunyan Springbrook	2006-08-15 09:30:00	parafluvial springbrook	273	1	Coho Salmon	49	1.1
Kwethluk	Bunyan Springbrook	2006-08-15 09:30:00	parafluvial springbrook	273	1	Coho Salmon	43	0.8
Kwethluk	Bunyan Springbrook	2006-08-15 09:30:00	parafluvial springbrook	273	1	Coho Salmon	48	0.9
Kwethluk	Bunyan Springbrook	2006-08-15 09:30:00	parafluvial springbrook	273	1	Coho Salmon	43	0.7
Kwethluk	Bunyan Springbrook	2006-08-15 09:30:00	parafluvial springbrook	273	1	Coho Salmon	45	0.9
Kwethluk	Bunyan Springbrook	2006-08-15 09:30:00	parafluvial springbrook	273	1	Coho Salmon	45	1.2
Kwethluk	Bunyan Springbrook	2006-08-15 09:30:00	parafluvial springbrook	273	1	Coho Salmon	47	1.1
Kwethluk	Bunyan Springbrook	2006-08-15 09:30:00	parafluvial springbrook	273	1	Coho Salmon	42	0.7
Kwethluk	Bunyan Springbrook	2006-08-15 09:30:00	parafluvial springbrook	273	1	Coho Salmon	39	0.6
Kwethluk	Bunyan Springbrook	2006-08-15 09:30:00	parafluvial springbrook	273	1	Coho Salmon	47	1.1
Kwethluk	Bunyan Springbrook	2006-08-15 09:30:00	parafluvial springbrook	273	1	Coho Salmon	46	1.1
Kwethluk	Bunyan Springbrook	2006-08-15 09:30:00	parafluvial springbrook	273	1	Coho Salmon	42	0.6
Kwethluk	Bunyan Springbrook	2006-08-15 09:30:00	parafluvial springbrook	273	1	Coho Salmon	43	0.7
Kwethluk	Bunyan Springbrook	2006-08-15 09:30:00	parafluvial springbrook	273	1	Coho Salmon	43	0.6
Kwethluk	Bunyan Springbrook	2006-08-15 09:30:00	parafluvial springbrook	273	1	Coho Salmon	58	1.9
Kwethluk	Bunyan Springbrook	2006-08-15 09:30:00	parafluvial springbrook	273	1	Coho Salmon	50	1.4
Kwethluk	Bunyan Springbrook	2006-08-15 09:30:00	parafluvial springbrook	273	1	Coho Salmon	48	1.1
Kwethluk	Bunyan Springbrook	2006-08-15 09:30:00	parafluvial springbrook	273	1	Coho Salmon	44	0.9
Kwethluk	Bunyan Springbrook	2006-08-15 09:30:00	parafluvial springbrook	273	1	Coho Salmon	51	1.2
Kwethluk	Bunyan Springbrook	2006-08-15 09:30:00	parafluvial springbrook	273	1	Coho Salmon	54	1.7
Kwethluk	Bunyan Springbrook	2006-08-15 09:30:00	parafluvial springbrook	273	1	Coho Salmon	47	1.1
Kwethluk	Bunyan Springbrook	2006-08-15 09:30:00	parafluvial springbrook	273	1	Coho Salmon	53	1.5
Kwethluk	Bunyan Springbrook	2006-08-15 09:30:00	parafluvial springbrook	273	1	Coho Salmon	44	1.1
Kwethluk	Bunyan Springbrook	2006-08-15 09:30:00	parafluvial springbrook	273	1	Coho Salmon	45	1.1
Kwethluk	Bunyan Springbrook	2006-08-15 09:30:00	parafluvial springbrook	273	1	Coho Salmon	51	1.3
Kwethluk	Bunyan Springbrook	2006-08-15 09:30:00	parafluvial springbrook	273	1	Coho Salmon	38	0.8
Kwethluk	Bunyan Springbrook	2006-08-15 09:30:00	parafluvial springbrook	273	1	Coho Salmon	45	1.1
Kwethluk	Bunyan Springbrook	2006-08-15 09:30:00	parafluvial springbrook	273	1	Coho Salmon	43	0.7
Kwethluk	Bunyan Springbrook	2006-08-15 09:30:00	parafluvial springbrook	273	1	Coho Salmon	50	1.4
Kwethluk	Bunyan Springbrook	2006-08-15 09:30:00	parafluvial springbrook	273	1	Coho Salmon	46	1
Kwethluk	Bunyan Springbrook	2006-08-15 09:30:00	parafluvial springbrook	273	1	Coho Salmon	37	0.4
Kwethluk	Bunyan Springbrook	2006-08-15 09:30:00	parafluvial springbrook	273	1	Coho Salmon	39	0.5
Kwethluk	Bunyan Springbrook	2006-08-15 09:30:00	parafluvial springbrook	273	1	Coho Salmon	45	0.9
Kwethluk	Bunyan Springbrook	2006-08-15 09:30:00	parafluvial springbrook	273	1	Coho Salmon	50	1.2
Kwethluk	Bunyan Springbrook	2006-08-15 09:30:00	parafluvial springbrook	273	1	Coho Salmon	57	1.8
Kwethluk	Bunyan Springbrook	2006-08-15 09:30:00	parafluvial springbrook	273	1	Coho Salmon	48	1.1
Kwethluk	Bunyan Springbrook	2006-08-15 09:30:00	parafluvial springbrook	273	1	Coho Salmon	41	0.7
Kwethluk	Bunyan Springbrook	2006-08-15 09:30:00	parafluvial springbrook	273	1	Coho Salmon	45	1
Kwethluk	Bunyan Springbrook	2006-08-15 09:30:00	parafluvial springbrook	273	1	Coho Salmon	49	1.2
Kwethluk	Bunyan Springbrook	2006-08-15 09:30:00	parafluvial springbrook	273	1	Coho Salmon	39	0.5
Kwethluk	Bunyan Springbrook	2006-08-15 09:30:00	parafluvial springbrook	273	1	Coho Salmon	47	1.2
Kwethluk	Bunyan Springbrook	2006-08-15 09:30:00	parafluvial springbrook	273	1	Coho Salmon	43	0.8
Kwethluk	Bunyan Springbrook	2006-08-15 09:30:00	parafluvial springbrook	273	1	Coho Salmon	53	1.3
Kwethluk	Bunyan Springbrook	2006-08-15 09:30:00	parafluvial springbrook	273	1	Coho Salmon	36	0.6
Kwethluk	Bunyan Springbrook	2006-08-15 09:30:00	parafluvial springbrook	273	1	Coho Salmon	48	1.1
Kwethluk	Bunyan Springbrook	2006-08-15 09:30:00	parafluvial springbrook	273	1	Coho Salmon	50	1.3
Kwethluk	Bunyan Springbrook	2006-08-15 09:30:00	parafluvial springbrook	273	1	Coho Salmon	52	1.2
Kwethluk	Bunyan Springbrook	2006-08-15 09:30:00	parafluvial springbrook	273	1	Coho Salmon	43	0.7
Kwethluk	Bunyan Springbrook	2006-08-15 09:30:00	parafluvial springbrook	273	1	Coho Salmon	41	0.8
Kwethluk	Bunyan Springbrook	2006-08-15 09:30:00	parafluvial springbrook	273	1	Coho Salmon	41	0.7
Kwethluk	Bunyan Springbrook	2006-08-15 09:30:00	parafluvial springbrook	273	1	Coho Salmon	50	1.5
Kwethluk	Bunyan Springbrook	2006-08-15 09:30:00	parafluvial springbrook	273	1	Coho Salmon	58	2
Kwethluk	Bunyan Springbrook	2006-08-15 09:30:00	parafluvial springbrook	273	1	Coho Salmon	41	0.9
Kwethluk	Bunyan Springbrook	2006-08-15 09:30:00	parafluvial springbrook	273	1	Coho Salmon	43	0.8
Kwethluk	Bunyan Springbrook	2006-08-15 09:30:00	parafluvial springbrook	273	1	Coho Salmon	44	0.7
Kwethluk	Bunyan Springbrook	2006-08-15 09:30:00	parafluvial springbrook	273	1	Coho Salmon	41	0.6
Kwethluk	Bunyan Springbrook	2006-08-15 09:30:00	parafluvial springbrook	273	1	Coho Salmon	49	1.3
Kwethluk	Bunyan Springbrook	2006-08-15 09:30:00	parafluvial springbrook	273	1	Coho Salmon	40	0.7
Kwethluk	Bunyan Springbrook	2006-08-15 09:30:00	parafluvial springbrook	273	1	Coho Salmon	48	1.3
Kwethluk	Bunyan Springbrook	2006-08-15 09:30:00	parafluvial springbrook	273	1	Coho Salmon	50	1.1
Kwethluk	Bunyan Springbrook	2006-08-15 09:30:00	parafluvial springbrook	273	1	Coho Salmon	38	0.6
Kwethluk	Bunyan Springbrook	2006-08-15 09:30:00	parafluvial springbrook	273	1	Coho Salmon	43	0.2
Kwethluk	Bunyan Springbrook	2006-08-15 09:30:00	parafluvial springbrook	273	1	Coho Salmon	46	1.2
Kwethluk	Bunyan Springbrook	2006-08-15 09:30:00	parafluvial springbrook	273	1	Coho Salmon	41	0.7
Kwethluk	Bunyan Springbrook	2006-08-15 09:30:00	parafluvial springbrook	273	1	Coho Salmon	44	1
Kwethluk	Bunyan Springbrook	2006-08-15 09:30:00	parafluvial springbrook	273	1	Coho Salmon	39	1.1
Kwethluk	Bunyan Springbrook	2006-08-15 09:30:00	parafluvial springbrook	273	1	Coho Salmon	51	1.8
Kwethluk	Bunyan Springbrook	2006-08-15 09:30:00	parafluvial springbrook	273	1	Coho Salmon	79	5.2
Kwethluk	Bunyan Springbrook	2006-08-15 09:30:00	parafluvial springbrook	273	1	Coho Salmon	75	4.9
Kwethluk	Bunyan Springbrook	2006-08-15 09:30:00	parafluvial springbrook	273	1	Coho Salmon	56	2.1
Kwethluk	Bunyan Springbrook	2006-08-15 09:30:00	parafluvial springbrook	273	1	Coho Salmon	46	0.8
Kwethluk	Bunyan Springbrook	2006-08-15 09:30:00	parafluvial springbrook	273	1	Coho Salmon	44	0.6
Kwethluk	Bunyan Springbrook	2006-08-15 09:30:00	parafluvial springbrook	273	1	Coho Salmon	43	1
Kwethluk	Bunyan Springbrook	2006-08-15 09:30:00	parafluvial springbrook	273	1	Coho Salmon	46	0.9
Kwethluk	Bunyan Springbrook	2006-08-15 09:30:00	parafluvial springbrook	273	1	Coho Salmon	42	0.6
Kwethluk	Bunyan Springbrook	2006-08-15 09:30:00	parafluvial springbrook	273	1	Coho Salmon	38	0.5
Kwethluk	Bunyan Springbrook	2006-08-15 09:30:00	parafluvial springbrook	273	1	Coho Salmon	54	1.2
Kwethluk	Bunyan Springbrook	2006-08-15 09:30:00	parafluvial springbrook	273	1	Coho Salmon	42	0.7
Kwethluk	Bunyan Springbrook	2006-08-15 09:30:00	parafluvial springbrook	273	1	Coho Salmon	46	1.1
Kwethluk	Bunyan Springbrook	2006-08-15 09:30:00	parafluvial springbrook	273	1	Coho Salmon	52	1.1
Kwethluk	Bunyan Springbrook	2006-08-15 09:30:00	parafluvial springbrook	273	1	Coho Salmon	50	1.3
Kwethluk	Bunyan Springbrook	2006-08-15 09:30:00	parafluvial springbrook	273	1	Coho Salmon	41	0.7
Kwethluk	Bunyan Springbrook	2006-08-15 09:30:00	parafluvial springbrook	273	1	Coho Salmon	46	1
Kwethluk	Bunyan Springbrook	2006-08-15 09:30:00	parafluvial springbrook	273	1	Coho Salmon	50	1.2
Kwethluk	Bunyan Springbrook	2006-08-15 09:30:00	parafluvial springbrook	273	1	Coho Salmon	38	0.6
Kwethluk	Bunyan Springbrook	2006-08-15 09:30:00	parafluvial springbrook	273	1	Coho Salmon	48	1.3
Kwethluk	Bunyan Springbrook	2006-08-15 09:30:00	parafluvial springbrook	273	1	Coho Salmon	50	1.2
Kwethluk	Bunyan Springbrook	2006-08-15 09:30:00	parafluvial springbrook	273	1	Coho Salmon	44	1
Kwethluk	Bunyan Springbrook	2006-08-15 09:30:00	parafluvial springbrook	273	1	Coho Salmon	41	0.7
Kwethluk	Bunyan Springbrook	2006-08-15 09:30:00	parafluvial springbrook	273	1	Coho Salmon	40	0.7
Kwethluk	Bunyan Springbrook	2006-08-15 09:30:00	parafluvial springbrook	273	1	Coho Salmon	54	1.5
Kwethluk	Bunyan Springbrook	2006-08-15 09:30:00	parafluvial springbrook	273	1	Coho Salmon	44	0.9
Kwethluk	Bunyan Springbrook	2006-08-15 09:30:00	parafluvial springbrook	273	1	Coho Salmon	47	1.32
Kwethluk	Bunyan Springbrook	2006-08-15 09:30:00	parafluvial springbrook	273	1	Coho Salmon	49	1
Kwethluk	Bunyan Springbrook	2006-08-15 09:30:00	parafluvial springbrook	273	1	Coho Salmon	43	0.8
Kwethluk	Bunyan Springbrook	2006-08-15 09:30:00	parafluvial springbrook	273	1	Coho Salmon	48	1.2
Kwethluk	Bunyan Springbrook	2006-08-15 09:30:00	parafluvial springbrook	273	1	Coho Salmon	52	1.6
Kwethluk	Bunyan Springbrook	2006-08-15 09:30:00	parafluvial springbrook	273	1	Coho Salmon	51	1.3
Kwethluk	Bunyan Springbrook	2006-08-15 09:30:00	parafluvial springbrook	273	1	Coho Salmon	38	0.5
Kwethluk	Bunyan Springbrook	2006-08-15 09:30:00	parafluvial springbrook	273	1	Coho Salmon	48	1.1
Kwethluk	Bunyan Springbrook	2006-08-15 09:30:00	parafluvial springbrook	273	1	Coho Salmon	53	1.4
Kwethluk	Bunyan Springbrook	2006-08-15 09:30:00	parafluvial springbrook	273	1	Coho Salmon	68	3.5
Kwethluk	Bunyan Springbrook	2006-08-15 09:30:00	parafluvial springbrook	273	1	Coho Salmon	46	0.9
Kwethluk	Bunyan Springbrook	2006-08-15 09:30:00	parafluvial springbrook	273	1	Coho Salmon	44	0.9
Kwethluk	Bunyan Springbrook	2006-08-15 09:30:00	parafluvial springbrook	273	1	Coho Salmon	51	1
Kwethluk	Bunyan Springbrook	2006-08-15 09:30:00	parafluvial springbrook	273	1	Coho Salmon	51	1.4
Kwethluk	Bunyan Springbrook	2006-08-15 09:30:00	parafluvial springbrook	273	1	Coho Salmon	51	1.5
Kwethluk	Bunyan Springbrook	2006-08-15 09:30:00	parafluvial springbrook	273	1	Coho Salmon	48	1.3
Kwethluk	Bunyan Springbrook	2006-08-15 09:30:00	parafluvial springbrook	273	1	Coho Salmon	45	1
Kwethluk	Bunyan Springbrook	2006-08-15 09:30:00	parafluvial springbrook	273	1	Coho Salmon	53	1.6
Kwethluk	Bunyan Springbrook	2006-08-15 09:30:00	parafluvial springbrook	273	1	Coho Salmon	54	1.7
Kwethluk	Bunyan Springbrook	2006-08-15 09:30:00	parafluvial springbrook	273	1	Coho Salmon	45	0.8
Kwethluk	Bunyan Springbrook	2006-08-15 09:30:00	parafluvial springbrook	273	1	Coho Salmon	53	1.5
Kwethluk	Bunyan Springbrook	2006-08-15 09:30:00	parafluvial springbrook	273	1	Coho Salmon	48	1.2
Kwethluk	Bunyan Springbrook	2006-08-15 09:30:00	parafluvial springbrook	273	1	Coho Salmon	43	0.7
Kwethluk	Bunyan Springbrook	2006-08-15 09:30:00	parafluvial springbrook	273	1	Coho Salmon	56	1.8
Kwethluk	Bunyan Springbrook	2006-08-15 09:30:00	parafluvial springbrook	273	1	Coho Salmon	52	1.4
Kwethluk	Bunyan Springbrook	2006-08-15 09:30:00	parafluvial springbrook	273	1	Coho Salmon	48	1.3
Kwethluk	Bunyan Springbrook	2006-08-15 09:30:00	parafluvial springbrook	273	1	Coho Salmon	104	11.9
Kwethluk	Bunyan Springbrook	2006-08-15 09:30:00	parafluvial springbrook	273	1	Coho Salmon	48	1.1
Kwethluk	Bunyan Springbrook	2006-08-15 09:30:00	parafluvial springbrook	273	1	Coho Salmon	45	1
Kwethluk	Bunyan Springbrook	2006-08-15 09:30:00	parafluvial springbrook	273	1	Coho Salmon	41	0.8
Kwethluk	Bunyan Springbrook	2006-08-15 09:30:00	parafluvial springbrook	273	1	Coho Salmon	52	1.3
Kwethluk	Bunyan Springbrook	2006-08-15 09:30:00	parafluvial springbrook	273	1	Coho Salmon	48	1.2
Kwethluk	Bunyan Springbrook	2006-08-15 09:30:00	parafluvial springbrook	273	1	Coho Salmon	54	1.8
Kwethluk	Bunyan Springbrook	2006-08-15 09:30:00	parafluvial springbrook	273	1	Coho Salmon	44	0.8
Kwethluk	Bunyan Springbrook	2006-08-15 09:30:00	parafluvial springbrook	273	1	Coho Salmon	52	1.3
Kwethluk	Bunyan Springbrook	2006-08-15 09:30:00	parafluvial springbrook	273	1	Coho Salmon	44	1
Kwethluk	Bunyan Springbrook	2006-08-15 09:30:00	parafluvial springbrook	273	1	Coho Salmon	46	0.9
Kwethluk	Bunyan Springbrook	2006-08-15 09:30:00	parafluvial springbrook	273	1	Coho Salmon	57	2
Kwethluk	Bunyan Springbrook	2006-08-15 09:30:00	parafluvial springbrook	273	1	Coho Salmon	52	1.2
Kwethluk	Bunyan Springbrook	2006-08-15 09:30:00	parafluvial springbrook	273	1	Coho Salmon	51	1.5
Kwethluk	Bunyan Springbrook	2006-08-15 09:30:00	parafluvial springbrook	273	1	Coho Salmon	48	1
Kwethluk	Bunyan Springbrook	2006-08-15 09:30:00	parafluvial springbrook	273	1	Coho Salmon	66	3.2
Kwethluk	Bunyan Springbrook	2006-08-15 09:30:00	parafluvial springbrook	273	1	Coho Salmon	50	1.2
Kwethluk	Bunyan Springbrook	2006-08-15 09:30:00	parafluvial springbrook	273	1	Coho Salmon	50	1.2
Kwethluk	Bunyan Springbrook	2006-08-15 09:30:00	parafluvial springbrook	273	1	Coho Salmon	50	1.4
Kwethluk	Bunyan Springbrook	2006-08-15 09:30:00	parafluvial springbrook	273	1	Coho Salmon	41	0.7
Kwethluk	Bunyan Springbrook	2006-08-15 09:30:00	parafluvial springbrook	273	1	Coho Salmon	49	1.3
Kwethluk	Bunyan Springbrook	2006-08-15 09:30:00	parafluvial springbrook	273	1	Coho Salmon	42	0.8
Kwethluk	Bunyan Springbrook	2006-08-15 09:30:00	parafluvial springbrook	273	1	Coho Salmon	44	0.9
Kwethluk	Bunyan Springbrook	2006-08-15 09:30:00	parafluvial springbrook	273	1	Coho Salmon	46	1
Kwethluk	Bunyan Springbrook	2006-08-15 09:30:00	parafluvial springbrook	273	1	Coho Salmon	49	1.3
Kwethluk	Bunyan Springbrook	2006-08-15 09:30:00	parafluvial springbrook	273	1	Coho Salmon	52	1.6
Kwethluk	Bunyan Springbrook	2006-08-15 09:30:00	parafluvial springbrook	273	1	Coho Salmon	45	1.1
Kwethluk	Bunyan Springbrook	2006-08-15 09:30:00	parafluvial springbrook	273	1	Coho Salmon	41	0.6
Kwethluk	Bunyan Springbrook	2006-08-15 09:30:00	parafluvial springbrook	273	1	Coho Salmon	49	0.9
Kwethluk	Bunyan Springbrook	2006-08-15 09:30:00	parafluvial springbrook	273	1	Coho Salmon	48	0.8
Kwethluk	Bunyan Springbrook	2006-08-15 09:30:00	parafluvial springbrook	273	1	Coho Salmon	41	0.9
Kwethluk	Bunyan Springbrook	2006-08-15 09:30:00	parafluvial springbrook	273	1	Coho Salmon	44	0.9
Kwethluk	Bunyan Springbrook	2006-08-15 09:30:00	parafluvial springbrook	273	1	Coho Salmon	48	1.3
Kwethluk	Bunyan Springbrook	2006-08-15 09:30:00	parafluvial springbrook	273	1	Coho Salmon	46	1
Kwethluk	Bunyan Springbrook	2006-08-15 09:30:00	parafluvial springbrook	273	1	Coho Salmon	49	1.4
Kwethluk	Bunyan Springbrook	2006-08-15 09:30:00	parafluvial springbrook	273	1	Coho Salmon	44	0.9
Kwethluk	Bunyan Springbrook	2006-08-15 09:30:00	parafluvial springbrook	273	1	Coho Salmon	50	1.2
Kwethluk	Bunyan Springbrook	2006-08-15 09:30:00	parafluvial springbrook	273	1	Coho Salmon	52	1.4
Kwethluk	Bunyan Springbrook	2006-08-15 09:30:00	parafluvial springbrook	273	1	Coho Salmon	92	10.1
Kwethluk	Bunyan Springbrook	2006-08-15 09:30:00	parafluvial springbrook	273	1	Coho Salmon	49	1.2
Kwethluk	Bunyan Springbrook	2006-08-15 09:30:00	parafluvial springbrook	273	1	Coho Salmon	53	1.5
Kwethluk	Bunyan Springbrook	2006-08-15 09:30:00	parafluvial springbrook	273	1	Coho Salmon	48	1
Kwethluk	Bunyan Springbrook	2006-08-15 09:30:00	parafluvial springbrook	273	1	Coho Salmon	49	1.3
Kwethluk	Bunyan Springbrook	2006-08-15 09:30:00	parafluvial springbrook	273	1	Coho Salmon	49	1.4
Kwethluk	Bunyan Springbrook	2006-08-15 09:30:00	parafluvial springbrook	273	1	Coho Salmon	47	1.3
Kwethluk	Bunyan Springbrook	2006-08-15 09:30:00	parafluvial springbrook	273	1	Coho Salmon	48	1.2
Kwethluk	Bunyan Springbrook	2006-08-15 09:30:00	parafluvial springbrook	273	1	Coho Salmon	47	1
Kwethluk	Bunyan Springbrook	2006-08-15 09:30:00	parafluvial springbrook	273	1	Coho Salmon	51	1.5
Kwethluk	Bunyan Springbrook	2006-08-15 09:30:00	parafluvial springbrook	273	1	Coho Salmon	40	0.6
Kwethluk	Bunyan Springbrook	2006-08-15 09:30:00	parafluvial springbrook	273	1	Coho Salmon	47	1.2
Kwethluk	Bunyan Springbrook	2006-08-15 09:30:00	parafluvial springbrook	273	1	Coho Salmon	39	0.5
Kwethluk	Bunyan Springbrook	2006-08-15 09:30:00	parafluvial springbrook	273	1	Coho Salmon	49	1.1
Kwethluk	Bunyan Springbrook	2006-08-15 09:30:00	parafluvial springbrook	273	1	Coho Salmon	49	1.1
Kwethluk	Bunyan Springbrook	2006-08-15 09:30:00	parafluvial springbrook	273	1	Coho Salmon	37	0.4
Kwethluk	Bunyan Springbrook	2006-08-15 09:30:00	parafluvial springbrook	273	1	Coho Salmon	45	0.9
Kwethluk	Bunyan Springbrook	2006-08-15 09:30:00	parafluvial springbrook	273	1	Coho Salmon	43	0.8
Kwethluk	Bunyan Springbrook	2006-08-15 09:30:00	parafluvial springbrook	273	1	Coho Salmon	44	1.2
Kwethluk	Bunyan Springbrook	2006-08-15 09:30:00	parafluvial springbrook	273	1	Coho Salmon	45	1
Kwethluk	Bunyan Springbrook	2006-08-15 09:30:00	parafluvial springbrook	273	1	Coho Salmon	85	6.3
Kwethluk	Bunyan Springbrook	2006-08-15 09:30:00	parafluvial springbrook	273	1	Coho Salmon	43	0.7
Kwethluk	Bunyan Springbrook	2006-08-15 09:30:00	parafluvial springbrook	273	1	Coho Salmon	57	2.1
Kwethluk	Bunyan Springbrook	2006-08-15 09:30:00	parafluvial springbrook	273	1	Coho Salmon	47	1
Kwethluk	Bunyan Springbrook	2006-08-15 09:30:00	parafluvial springbrook	273	1	Coho Salmon	48	1.1
Kwethluk	Bunyan Springbrook	2006-08-15 09:30:00	parafluvial springbrook	273	1	Coho Salmon	43	0.9
Kwethluk	Bunyan Springbrook	2006-08-15 09:30:00	parafluvial springbrook	273	1	Coho Salmon	48	1.1
Kwethluk	Bunyan Springbrook	2006-08-15 09:30:00	parafluvial springbrook	273	1	Coho Salmon	81	5.6
Kwethluk	Bunyan Springbrook	2006-08-15 09:30:00	parafluvial springbrook	273	1	Coho Salmon	46	1.2
Kwethluk	Bunyan Springbrook	2006-08-15 09:30:00	parafluvial springbrook	273	1	Coho Salmon	44	0.7
Kwethluk	Bunyan Springbrook	2006-08-15 09:30:00	parafluvial springbrook	273	1	Coho Salmon	47	1.1
Kwethluk	Bunyan Springbrook	2006-08-15 09:30:00	parafluvial springbrook	273	1	Coho Salmon	45	1
Kwethluk	Bunyan Springbrook	2006-08-15 09:30:00	parafluvial springbrook	273	1	Coho Salmon	48	1.2
Kwethluk	Bunyan Springbrook	2006-08-15 09:30:00	parafluvial springbrook	273	1	Coho Salmon	53	1.9
Kwethluk	Bunyan Springbrook	2006-08-15 09:30:00	parafluvial springbrook	273	1	Coho Salmon	48	1.1
Kwethluk	Bunyan Springbrook	2006-08-15 09:30:00	parafluvial springbrook	273	1	Coho Salmon	62	2.4
Kwethluk	Bunyan Springbrook	2006-08-15 09:30:00	parafluvial springbrook	273	1	Coho Salmon	48	0.9
Kwethluk	Bunyan Springbrook	2006-08-15 09:30:00	parafluvial springbrook	273	1	Coho Salmon	49	1.3
Kwethluk	Bunyan Springbrook	2006-08-15 09:30:00	parafluvial springbrook	273	1	Coho Salmon	53	1.4
Kwethluk	Bunyan Springbrook	2006-08-15 09:30:00	parafluvial springbrook	273	1	Coho Salmon	48	1.1
Kwethluk	Bunyan Springbrook	2006-08-15 09:30:00	parafluvial springbrook	273	1	Coho Salmon	46	1
Kwethluk	Bunyan Springbrook	2006-08-15 09:30:00	parafluvial springbrook	273	1	Coho Salmon	46	1.2
Kwethluk	Bunyan Springbrook	2006-08-15 09:30:00	parafluvial springbrook	273	1	Coho Salmon	48	1
Kwethluk	Bunyan Springbrook	2006-08-15 09:30:00	parafluvial springbrook	273	1	Coho Salmon	51	0
Kwethluk	Bunyan Springbrook	2006-08-15 09:30:00	parafluvial springbrook	273	1	Coho Salmon	48	1.1
Kwethluk	Bunyan Springbrook	2006-08-15 09:30:00	parafluvial springbrook	273	1	Coho Salmon	44	1
Kwethluk	Bunyan Springbrook	2006-08-15 09:30:00	parafluvial springbrook	273	1	Coho Salmon	59	2.2
Kwethluk	Bunyan Springbrook	2006-08-15 09:30:00	parafluvial springbrook	273	1	Coho Salmon	46	1
Kwethluk	Bunyan Springbrook	2006-08-15 09:30:00	parafluvial springbrook	273	1	Coho Salmon	46	0.8
Kwethluk	Bunyan Springbrook	2006-08-15 09:30:00	parafluvial springbrook	273	1	Coho Salmon	42	0.8
Kwethluk	Bunyan Springbrook	2006-08-15 09:30:00	parafluvial springbrook	273	1	Coho Salmon	49	1
Kwethluk	Bunyan Springbrook	2006-08-15 09:30:00	parafluvial springbrook	273	1	Coho Salmon	50	1.2
Kwethluk	Bunyan Springbrook	2006-08-15 09:30:00	parafluvial springbrook	273	1	Coho Salmon	56	1.9
Kwethluk	Bunyan Springbrook	2006-08-15 09:30:00	parafluvial springbrook	273	1	Coho Salmon	56	1.7
Kwethluk	Bunyan Springbrook	2006-08-15 09:30:00	parafluvial springbrook	273	1	Coho Salmon	48	1
Kwethluk	Bunyan Springbrook	2006-08-15 09:30:00	parafluvial springbrook	273	1	Coho Salmon	42	0.7
Kwethluk	Bunyan Springbrook	2006-08-15 09:30:00	parafluvial springbrook	273	1	Coho Salmon	36	0.5
Kwethluk	Bunyan Springbrook	2006-08-15 09:30:00	parafluvial springbrook	273	1	Coho Salmon	42	0.7
Kwethluk	Bunyan Springbrook	2006-08-15 09:30:00	parafluvial springbrook	273	1	Coho Salmon	49	1.3
Kwethluk	Bunyan Springbrook	2006-08-15 09:30:00	parafluvial springbrook	273	1	Coho Salmon	51	1.6
Kwethluk	Bunyan Springbrook	2006-08-15 09:30:00	parafluvial springbrook	273	1	Coho Salmon	48	1.2
Kwethluk	Bunyan Springbrook	2006-08-15 09:30:00	parafluvial springbrook	273	1	Coho Salmon	51	1.4
Kwethluk	Bunyan Springbrook	2006-08-15 09:30:00	parafluvial springbrook	273	1	Coho Salmon	56	1.9
Kwethluk	Bunyan Springbrook	2006-08-15 09:30:00	parafluvial springbrook	273	1	Coho Salmon	52	1.4
Kwethluk	Bunyan Springbrook	2006-08-15 09:30:00	parafluvial springbrook	273	1	Coho Salmon	55	1.6
Kwethluk	Bunyan Springbrook	2006-08-15 09:30:00	parafluvial springbrook	273	1	Coho Salmon	47	1
Kwethluk	Bunyan Springbrook	2006-08-15 09:30:00	parafluvial springbrook	273	1	Coho Salmon	46	1
Kwethluk	Bunyan Springbrook	2006-08-15 09:30:00	parafluvial springbrook	273	1	Coho Salmon	76	4.8
Kwethluk	Bunyan Springbrook	2006-08-15 09:30:00	parafluvial springbrook	273	1	Coho Salmon	90	10.8
Kwethluk	Bunyan Springbrook	2006-08-15 09:30:00	parafluvial springbrook	273	1	Coho Salmon	51	1.3
Kwethluk	Bunyan Springbrook	2006-08-15 09:30:00	parafluvial springbrook	273	1	Coho Salmon	48	1.3
Kwethluk	Bunyan Springbrook	2006-08-15 09:30:00	parafluvial springbrook	273	1	Coho Salmon	45	0.9
Kwethluk	Bunyan Springbrook	2006-08-15 09:30:00	parafluvial springbrook	273	1	Coho Salmon	46	1
Kwethluk	Bunyan Springbrook	2006-08-15 09:30:00	parafluvial springbrook	273	1	Coho Salmon	38	0.6
Kwethluk	Bunyan Springbrook	2006-08-15 09:30:00	parafluvial springbrook	273	1	Coho Salmon	39	0.6
Kwethluk	Bunyan Springbrook	2006-08-15 09:30:00	parafluvial springbrook	273	1	Coho Salmon	42	0.7
Kwethluk	Bunyan Springbrook	2006-08-15 09:30:00	parafluvial springbrook	273	1	Coho Salmon	50	1.4
Kwethluk	Bunyan Springbrook	2006-08-15 09:30:00	parafluvial springbrook	273	1	Coho Salmon	51	1.4
Kwethluk	Bunyan Springbrook	2006-08-15 09:30:00	parafluvial springbrook	273	1	Coho Salmon	48	1.2
Kwethluk	Bunyan Springbrook	2006-08-15 09:30:00	parafluvial springbrook	273	1	Coho Salmon	44	1
Kwethluk	Bunyan Springbrook	2006-08-15 09:30:00	parafluvial springbrook	273	1	Slimy sculpin	76	5.9
Kwethluk	Bunyan Springbrook	2006-08-15 09:30:00	parafluvial springbrook	273	1	Slimy sculpin	66	3.1
Kwethluk	Bunyan Springbrook	2006-08-15 09:30:00	parafluvial springbrook	273	1	Slimy sculpin	51	1.3
Kwethluk	Bunyan Springbrook	2006-08-15 09:30:00	parafluvial springbrook	273	1	Slimy sculpin	62	2.9
Kwethluk	Bunyan Springbrook	2006-08-15 09:30:00	parafluvial springbrook	273	1	Slimy sculpin	55	1.6
Kwethluk	Bunyan Springbrook	2006-08-15 09:30:00	parafluvial springbrook	273	1	Slimy sculpin	52	1.9
Kwethluk	Bunyan Springbrook	2006-08-15 09:30:00	parafluvial springbrook	273	1	Slimy sculpin	65	3.2
Kwethluk	Bunyan Springbrook	2006-08-15 09:30:00	parafluvial springbrook	273	1	Slimy sculpin	55	2
Kwethluk	Bunyan Springbrook	2006-08-15 09:30:00	parafluvial springbrook	273	1	Slimy sculpin	40	0.6
Kwethluk	Bunyan Springbrook	2006-08-15 09:30:00	parafluvial springbrook	273	1	Slimy sculpin	51	1.3
Kwethluk	Bunyan Springbrook	2006-08-15 09:30:00	parafluvial springbrook	273	1	Slimy sculpin	51	1.4
Kwethluk	Bunyan Springbrook	2006-08-15 09:30:00	parafluvial springbrook	273	1	Slimy sculpin	38	0.3
Kwethluk	Bunyan Springbrook	2006-08-15 09:30:00	parafluvial springbrook	273	1	Slimy sculpin	78	5.1
Kwethluk	Bunyan Springbrook	2006-08-15 09:30:00	parafluvial springbrook	273	1	Slimy sculpin	50	1.3
Kwethluk	Bunyan Springbrook	2006-08-15 09:30:00	parafluvial springbrook	273	1	Slimy sculpin	50	1.2
Kwethluk	Bunyan Springbrook	2006-08-15 09:30:00	parafluvial springbrook	273	1	Slimy sculpin	84	6.3
Kwethluk	Bunyan Springbrook	2006-08-15 09:30:00	parafluvial springbrook	273	1	Slimy sculpin	88	8.3
Kwethluk	Bunyan Springbrook	2006-08-15 09:30:00	parafluvial springbrook	273	1	Slimy sculpin	86	6.1
Kwethluk	Bunyan Springbrook	2006-08-15 09:30:00	parafluvial springbrook	273	1	Slimy sculpin	36	0.5
Kwethluk	Bunyan Springbrook	2006-08-15 09:30:00	parafluvial springbrook	273	1	Slimy sculpin	56	1.7
Kwethluk	Bunyan Springbrook	2006-08-15 09:30:00	parafluvial springbrook	273	1	Slimy sculpin	84	6.2
Kwethluk	Bunyan Springbrook	2006-08-15 09:30:00	parafluvial springbrook	273	1	Slimy sculpin	50	1.5
Kwethluk	Bunyan Springbrook	2006-08-15 09:30:00	parafluvial springbrook	273	1	Slimy sculpin	53	1.7
Kwethluk	Bunyan Springbrook	2006-08-15 09:30:00	parafluvial springbrook	273	1	Slimy sculpin	51	1.5
Kwethluk	Bunyan Springbrook	2006-08-15 09:30:00	parafluvial springbrook	273	1	Sockeye salmon	47	0.9
Kwethluk	Bunyan Springbrook	2006-08-15 09:30:00	parafluvial springbrook	273	1	Sockeye salmon	54	1.5
Kwethluk	Bunyan Springbrook	2006-08-15 09:30:00	parafluvial springbrook	273	1	Sockeye salmon	52	1.3
Kwethluk	Bunyan Springbrook	2006-08-15 09:30:00	parafluvial springbrook	273	1	Sockeye salmon	47	0.9
Kwethluk	Bunyan Springbrook	2006-08-15 09:30:00	parafluvial springbrook	273	1	Sockeye salmon	49	1.1
Kwethluk	Bunyan Springbrook	2006-08-15 09:30:00	parafluvial springbrook	273	1	Sockeye salmon	49	0.9
Kwethluk	Bunyan Springbrook	2006-08-15 09:30:00	parafluvial springbrook	273	1	Sockeye salmon	50	1.1
Kwethluk	Bunyan Springbrook	2006-08-15 09:30:00	parafluvial springbrook	273	1	Sockeye salmon	54	1.4
Kwethluk	Bunyan Springbrook	2006-08-15 09:30:00	parafluvial springbrook	273	1	Sockeye salmon	49	1
Kwethluk	Bunyan Springbrook	2006-08-15 09:30:00	parafluvial springbrook	273	1	Sockeye salmon	58	1.7
Kwethluk	Bunyan Springbrook	2006-08-15 09:30:00	parafluvial springbrook	273	1	Sockeye salmon	54	1.3
Kwethluk	Bunyan Springbrook	2006-08-15 09:30:00	parafluvial springbrook	273	1	Sockeye salmon	54	1.5
Kwethluk	Bunyan Springbrook	2006-08-15 09:30:00	parafluvial springbrook	273	1	Sockeye salmon	50	1.2
Kwethluk	Bunyan Springbrook	2006-08-15 09:30:00	parafluvial springbrook	273	1	Sockeye salmon	48	1.1
Kwethluk	Bunyan Springbrook	2006-08-15 09:30:00	parafluvial springbrook	273	1	Sockeye salmon	49	1.2
Kwethluk	Bunyan Springbrook	2006-08-15 09:30:00	parafluvial springbrook	273	1	Sockeye salmon	51	1.2
Kwethluk	Bunyan Springbrook	2006-08-15 09:30:00	parafluvial springbrook	273	1	Sockeye salmon	56	1.5
Kwethluk	Bunyan Springbrook	2006-08-15 09:30:00	parafluvial springbrook	273	1	Sockeye salmon	44	0.7
Kwethluk	Bunyan Springbrook	2006-08-15 09:30:00	parafluvial springbrook	273	1	Sockeye salmon	49	1.1
Kwethluk	Bunyan Springbrook	2006-08-15 09:30:00	parafluvial springbrook	273	1	Sockeye salmon	47	0.9
Kwethluk	Bunyan Springbrook	2006-08-15 09:30:00	parafluvial springbrook	273	1	Sockeye salmon	48	0.8
Kwethluk	Bunyan Springbrook	2006-08-15 09:30:00	parafluvial springbrook	273	1	Sockeye salmon	60	2
Kwethluk	Bunyan Springbrook	2006-08-15 09:30:00	parafluvial springbrook	273	1	Sockeye salmon	55	1.5
Kwethluk	Bunyan Springbrook	2006-08-15 09:30:00	parafluvial springbrook	273	1	Sockeye salmon	45	0.8
Kwethluk	Bunyan Springbrook	2006-08-15 09:30:00	parafluvial springbrook	273	1	Sockeye salmon	48	1.1
Kwethluk	Bunyan Springbrook	2006-08-15 09:30:00	parafluvial springbrook	273	1	Sockeye salmon	42	0.6
Kwethluk	Bunyan Springbrook	2006-08-15 09:30:00	parafluvial springbrook	273	1	Sockeye salmon	53	1.4
Kwethluk	Bunyan Springbrook	2006-08-15 09:30:00	parafluvial springbrook	273	2	Alaska blackfish	91	6
Kwethluk	Bunyan Springbrook	2006-08-15 09:30:00	parafluvial springbrook	273	2	Arctic lamprey	104	1.8
Kwethluk	Bunyan Springbrook	2006-08-15 09:30:00	parafluvial springbrook	273	2	Arctic lamprey	182	8.8
Kwethluk	Bunyan Springbrook	2006-08-15 09:30:00	parafluvial springbrook	273	2	Arctic lamprey	83	1
Kwethluk	Bunyan Springbrook	2006-08-15 09:30:00	parafluvial springbrook	273	2	Arctic lamprey	112	1
Kwethluk	Bunyan Springbrook	2006-08-15 09:30:00	parafluvial springbrook	273	2	Chinook salmon	55	1.7
Kwethluk	Bunyan Springbrook	2006-08-15 09:30:00	parafluvial springbrook	273	2	Chinook salmon	56	1.8
Kwethluk	Bunyan Springbrook	2006-08-15 09:30:00	parafluvial springbrook	273	2	Chinook salmon	48	1.1
Kwethluk	Bunyan Springbrook	2006-08-15 09:30:00	parafluvial springbrook	273	2	Chinook salmon	59	2.2
Kwethluk	Bunyan Springbrook	2006-08-15 09:30:00	parafluvial springbrook	273	2	Chinook salmon	50	1.3
Kwethluk	Bunyan Springbrook	2006-08-15 09:30:00	parafluvial springbrook	273	2	Chinook salmon	52	1.5
Kwethluk	Bunyan Springbrook	2006-08-15 09:30:00	parafluvial springbrook	273	2	Chinook salmon	54	1.4
Kwethluk	Bunyan Springbrook	2006-08-15 09:30:00	parafluvial springbrook	273	2	Chinook salmon	50	1.3
Kwethluk	Bunyan Springbrook	2006-08-15 09:30:00	parafluvial springbrook	273	2	Chinook salmon	53	0
Kwethluk	Bunyan Springbrook	2006-08-15 09:30:00	parafluvial springbrook	273	2	Chinook salmon	58	2.3
Kwethluk	Bunyan Springbrook	2006-08-15 09:30:00	parafluvial springbrook	273	2	Chinook salmon	58	2
Kwethluk	Bunyan Springbrook	2006-08-15 09:30:00	parafluvial springbrook	273	2	Chinook salmon	55	1.9
Kwethluk	Bunyan Springbrook	2006-08-15 09:30:00	parafluvial springbrook	273	2	Chinook salmon	56	1.9
Kwethluk	Bunyan Springbrook	2006-08-15 09:30:00	parafluvial springbrook	273	2	Chinook salmon	53	1.2
Kwethluk	Bunyan Springbrook	2006-08-15 09:30:00	parafluvial springbrook	273	2	Chinook salmon	55	1.9
Kwethluk	Bunyan Springbrook	2006-08-15 09:30:00	parafluvial springbrook	273	2	Chinook salmon	55	1.9
Kwethluk	Bunyan Springbrook	2006-08-15 09:30:00	parafluvial springbrook	273	2	Chinook salmon	54	1.8
Kwethluk	Bunyan Springbrook	2006-08-15 09:30:00	parafluvial springbrook	273	2	Chinook salmon	52	1.6
Kwethluk	Bunyan Springbrook	2006-08-15 09:30:00	parafluvial springbrook	273	2	Chinook salmon	55	1.5
Kwethluk	Bunyan Springbrook	2006-08-15 09:30:00	parafluvial springbrook	273	2	Chinook salmon	49	1.2
Kwethluk	Bunyan Springbrook	2006-08-15 09:30:00	parafluvial springbrook	273	2	Chinook salmon	57	1.8
Kwethluk	Bunyan Springbrook	2006-08-15 09:30:00	parafluvial springbrook	273	2	Chinook salmon	58	2.1
Kwethluk	Bunyan Springbrook	2006-08-15 09:30:00	parafluvial springbrook	273	2	Chinook salmon	56	2.3
Kwethluk	Bunyan Springbrook	2006-08-15 09:30:00	parafluvial springbrook	273	2	Chinook salmon	49	1.2
Kwethluk	Bunyan Springbrook	2006-08-15 09:30:00	parafluvial springbrook	273	2	Chinook salmon	46	2.1
Kwethluk	Bunyan Springbrook	2006-08-15 09:30:00	parafluvial springbrook	273	2	Chinook salmon	64	3.2
Kwethluk	Bunyan Springbrook	2006-08-15 09:30:00	parafluvial springbrook	273	2	Chinook salmon	53	1.6
Kwethluk	Bunyan Springbrook	2006-08-15 09:30:00	parafluvial springbrook	273	2	Chinook salmon	57	2
Kwethluk	Bunyan Springbrook	2006-08-15 09:30:00	parafluvial springbrook	273	2	Chinook salmon	60	1.9
Kwethluk	Bunyan Springbrook	2006-08-15 09:30:00	parafluvial springbrook	273	2	Chinook salmon	54	1.4
Kwethluk	Bunyan Springbrook	2006-08-15 09:30:00	parafluvial springbrook	273	2	Chinook salmon	53	1.6
Kwethluk	Bunyan Springbrook	2006-08-15 09:30:00	parafluvial springbrook	273	2	Chinook salmon	57	1.4
Kwethluk	Bunyan Springbrook	2006-08-15 09:30:00	parafluvial springbrook	273	2	Chinook salmon	49	1.3
Kwethluk	Bunyan Springbrook	2006-08-15 09:30:00	parafluvial springbrook	273	2	Chinook salmon	47	1.1
Kwethluk	Bunyan Springbrook	2006-08-15 09:30:00	parafluvial springbrook	273	2	Chinook salmon	53	1.4
Kwethluk	Bunyan Springbrook	2006-08-15 09:30:00	parafluvial springbrook	273	2	Chinook salmon	55	1.7
Kwethluk	Bunyan Springbrook	2006-08-15 09:30:00	parafluvial springbrook	273	2	Chinook salmon	58	2
Kwethluk	Bunyan Springbrook	2006-08-15 09:30:00	parafluvial springbrook	273	2	Chinook salmon	56	2.1
Kwethluk	Bunyan Springbrook	2006-08-15 09:30:00	parafluvial springbrook	273	2	Chinook salmon	54	1.4
Kwethluk	Bunyan Springbrook	2006-08-15 09:30:00	parafluvial springbrook	273	2	Chinook salmon	53	1.8
Kwethluk	Bunyan Springbrook	2006-08-15 09:30:00	parafluvial springbrook	273	2	Chinook salmon	47	1.2
Kwethluk	Bunyan Springbrook	2006-08-15 09:30:00	parafluvial springbrook	273	2	Chinook salmon	50	1.4
Kwethluk	Bunyan Springbrook	2006-08-15 09:30:00	parafluvial springbrook	273	2	Chinook salmon	50	0.9
Kwethluk	Bunyan Springbrook	2006-08-15 09:30:00	parafluvial springbrook	273	2	Chinook salmon	61	2.1
Kwethluk	Bunyan Springbrook	2006-08-15 09:30:00	parafluvial springbrook	273	2	Chinook salmon	63	2.4
Kwethluk	Bunyan Springbrook	2006-08-15 09:30:00	parafluvial springbrook	273	2	Chinook salmon	56	1.7
Kwethluk	Bunyan Springbrook	2006-08-15 09:30:00	parafluvial springbrook	273	2	Chinook salmon	54	1.8
Kwethluk	Bunyan Springbrook	2006-08-15 09:30:00	parafluvial springbrook	273	2	Chinook salmon	50	1.3
Kwethluk	Bunyan Springbrook	2006-08-15 09:30:00	parafluvial springbrook	273	2	Chinook salmon	58	1.9
Kwethluk	Bunyan Springbrook	2006-08-15 09:30:00	parafluvial springbrook	273	2	Chinook salmon	57	1.4
Kwethluk	Bunyan Springbrook	2006-08-15 09:30:00	parafluvial springbrook	273	2	Chinook salmon	56	2
Kwethluk	Bunyan Springbrook	2006-08-15 09:30:00	parafluvial springbrook	273	2	Chinook salmon	53	1.7
Kwethluk	Bunyan Springbrook	2006-08-15 09:30:00	parafluvial springbrook	273	2	Chinook salmon	50	1.3
Kwethluk	Bunyan Springbrook	2006-08-15 09:30:00	parafluvial springbrook	273	2	Chinook salmon	53	1.5
Kwethluk	Bunyan Springbrook	2006-08-15 09:30:00	parafluvial springbrook	273	2	Chinook salmon	57	1.9
Kwethluk	Bunyan Springbrook	2006-08-15 09:30:00	parafluvial springbrook	273	2	Chinook salmon	49	1.1
Kwethluk	Bunyan Springbrook	2006-08-15 09:30:00	parafluvial springbrook	273	2	Chinook salmon	54	1.6
Kwethluk	Bunyan Springbrook	2006-08-15 09:30:00	parafluvial springbrook	273	2	Chinook salmon	52	1.8
Kwethluk	Bunyan Springbrook	2006-08-15 09:30:00	parafluvial springbrook	273	2	Chinook salmon	52	1.7
Kwethluk	Bunyan Springbrook	2006-08-15 09:30:00	parafluvial springbrook	273	2	Chinook salmon	60	2.5
Kwethluk	Bunyan Springbrook	2006-08-15 09:30:00	parafluvial springbrook	273	2	Chinook salmon	53	1.6
Kwethluk	Bunyan Springbrook	2006-08-15 09:30:00	parafluvial springbrook	273	2	Chinook salmon	53	1.7
Kwethluk	Bunyan Springbrook	2006-08-15 09:30:00	parafluvial springbrook	273	2	Chinook salmon	53	1.2
Kwethluk	Bunyan Springbrook	2006-08-15 09:30:00	parafluvial springbrook	273	2	Chinook salmon	57	2.3
Kwethluk	Bunyan Springbrook	2006-08-15 09:30:00	parafluvial springbrook	273	2	Chinook salmon	50	1.3
Kwethluk	Bunyan Springbrook	2006-08-15 09:30:00	parafluvial springbrook	273	2	Chinook salmon	56	1.9
Kwethluk	Bunyan Springbrook	2006-08-15 09:30:00	parafluvial springbrook	273	2	Chinook salmon	48	1.2
Kwethluk	Bunyan Springbrook	2006-08-15 09:30:00	parafluvial springbrook	273	2	Chinook salmon	56	2.1
Kwethluk	Bunyan Springbrook	2006-08-15 09:30:00	parafluvial springbrook	273	2	Chinook salmon	62	2.7
Kwethluk	Bunyan Springbrook	2006-08-15 09:30:00	parafluvial springbrook	273	2	Chinook salmon	56	1.9
Kwethluk	Bunyan Springbrook	2006-08-15 09:30:00	parafluvial springbrook	273	2	Chinook salmon	58	2
Kwethluk	Bunyan Springbrook	2006-08-15 09:30:00	parafluvial springbrook	273	2	Chinook salmon	60	2.1
Kwethluk	Bunyan Springbrook	2006-08-15 09:30:00	parafluvial springbrook	273	2	Chinook salmon	58	2.1
Kwethluk	Bunyan Springbrook	2006-08-15 09:30:00	parafluvial springbrook	273	2	Chinook salmon	58	2.1
Kwethluk	Bunyan Springbrook	2006-08-15 09:30:00	parafluvial springbrook	273	2	Chinook salmon	61	2.5
Kwethluk	Bunyan Springbrook	2006-08-15 09:30:00	parafluvial springbrook	273	2	Chinook salmon	65	2.7
Kwethluk	Bunyan Springbrook	2006-08-15 09:30:00	parafluvial springbrook	273	2	Chinook salmon	57	1.8
Kwethluk	Bunyan Springbrook	2006-08-15 09:30:00	parafluvial springbrook	273	2	Chinook salmon	54	1.7
Kwethluk	Bunyan Springbrook	2006-08-15 09:30:00	parafluvial springbrook	273	2	Chinook salmon	52	1.4
Kwethluk	Bunyan Springbrook	2006-08-15 09:30:00	parafluvial springbrook	273	2	Chinook salmon	53	1.6
Kwethluk	Bunyan Springbrook	2006-08-15 09:30:00	parafluvial springbrook	273	2	Chinook salmon	55	1.7
Kwethluk	Bunyan Springbrook	2006-08-15 09:30:00	parafluvial springbrook	273	2	Chinook salmon	50	1.3
Kwethluk	Bunyan Springbrook	2006-08-15 09:30:00	parafluvial springbrook	273	2	Chinook salmon	56	1.4
Kwethluk	Bunyan Springbrook	2006-08-15 09:30:00	parafluvial springbrook	273	2	Chinook salmon	55	1.8
Kwethluk	Bunyan Springbrook	2006-08-15 09:30:00	parafluvial springbrook	273	2	Chinook salmon	56	1.9
Kwethluk	Bunyan Springbrook	2006-08-15 09:30:00	parafluvial springbrook	273	2	Chinook salmon	62	2.7
Kwethluk	Bunyan Springbrook	2006-08-15 09:30:00	parafluvial springbrook	273	2	Chinook salmon	56	1.7
Kwethluk	Bunyan Springbrook	2006-08-15 09:30:00	parafluvial springbrook	273	2	Chinook salmon	59	2.4
Kwethluk	Bunyan Springbrook	2006-08-15 09:30:00	parafluvial springbrook	273	2	Chinook salmon	56	1.9
Kwethluk	Bunyan Springbrook	2006-08-15 09:30:00	parafluvial springbrook	273	2	Chinook salmon	55	1.7
Kwethluk	Bunyan Springbrook	2006-08-15 09:30:00	parafluvial springbrook	273	2	Chinook salmon	56	2.1
Kwethluk	Bunyan Springbrook	2006-08-15 09:30:00	parafluvial springbrook	273	2	Chinook salmon	54	1.8
Kwethluk	Bunyan Springbrook	2006-08-15 09:30:00	parafluvial springbrook	273	2	Chinook salmon	46	1
Kwethluk	Bunyan Springbrook	2006-08-15 09:30:00	parafluvial springbrook	273	2	Chinook salmon	52	1.3
Kwethluk	Bunyan Springbrook	2006-08-15 09:30:00	parafluvial springbrook	273	2	Chinook salmon	58	2
Kwethluk	Bunyan Springbrook	2006-08-15 09:30:00	parafluvial springbrook	273	2	Chinook salmon	50	1.1
Kwethluk	Bunyan Springbrook	2006-08-15 09:30:00	parafluvial springbrook	273	2	Chinook salmon	53	1.4
Kwethluk	Bunyan Springbrook	2006-08-15 09:30:00	parafluvial springbrook	273	2	Chinook salmon	43	0.8
Kwethluk	Bunyan Springbrook	2006-08-15 09:30:00	parafluvial springbrook	273	2	Chinook salmon	53	1.5
Kwethluk	Bunyan Springbrook	2006-08-15 09:30:00	parafluvial springbrook	273	2	Chinook salmon	58	2.4
Kwethluk	Bunyan Springbrook	2006-08-15 09:30:00	parafluvial springbrook	273	2	Chinook salmon	57	2.1
Kwethluk	Bunyan Springbrook	2006-08-15 09:30:00	parafluvial springbrook	273	2	Chinook salmon	53	1.7
Kwethluk	Bunyan Springbrook	2006-08-15 09:30:00	parafluvial springbrook	273	2	Chinook salmon	59	1.9
Kwethluk	Bunyan Springbrook	2006-08-15 09:30:00	parafluvial springbrook	273	2	Chinook salmon	50	1.4
Kwethluk	Bunyan Springbrook	2006-08-15 09:30:00	parafluvial springbrook	273	2	Chinook salmon	53	1.7
Kwethluk	Bunyan Springbrook	2006-08-15 09:30:00	parafluvial springbrook	273	2	Chinook salmon	58	2
Kwethluk	Bunyan Springbrook	2006-08-15 09:30:00	parafluvial springbrook	273	2	Chinook salmon	57	2.2
Kwethluk	Bunyan Springbrook	2006-08-15 09:30:00	parafluvial springbrook	273	2	Chinook salmon	51	1.2
Kwethluk	Bunyan Springbrook	2006-08-15 09:30:00	parafluvial springbrook	273	2	Chinook salmon	58	2.1
Kwethluk	Bunyan Springbrook	2006-08-15 09:30:00	parafluvial springbrook	273	2	Chinook salmon	59	2
Kwethluk	Bunyan Springbrook	2006-08-15 09:30:00	parafluvial springbrook	273	2	Chinook salmon	38	0.5
Kwethluk	Bunyan Springbrook	2006-08-15 09:30:00	parafluvial springbrook	273	2	Chinook salmon	48	1.2
Kwethluk	Bunyan Springbrook	2006-08-15 09:30:00	parafluvial springbrook	273	2	Chinook salmon	63	2.7
Kwethluk	Bunyan Springbrook	2006-08-15 09:30:00	parafluvial springbrook	273	2	Chinook salmon	55	1.8
Kwethluk	Bunyan Springbrook	2006-08-15 09:30:00	parafluvial springbrook	273	2	Chinook salmon	51	1.4
Kwethluk	Bunyan Springbrook	2006-08-15 09:30:00	parafluvial springbrook	273	2	Chinook salmon	53	1.8
Kwethluk	Bunyan Springbrook	2006-08-15 09:30:00	parafluvial springbrook	273	2	Coho Salmon	45	0.9
Kwethluk	Bunyan Springbrook	2006-08-15 09:30:00	parafluvial springbrook	273	2	Coho Salmon	41	0.8
Kwethluk	Bunyan Springbrook	2006-08-15 09:30:00	parafluvial springbrook	273	2	Coho Salmon	44	0.8
Kwethluk	Bunyan Springbrook	2006-08-15 09:30:00	parafluvial springbrook	273	2	Coho Salmon	43	0.8
Kwethluk	Bunyan Springbrook	2006-08-15 09:30:00	parafluvial springbrook	273	2	Coho Salmon	42	0.7
Kwethluk	Bunyan Springbrook	2006-08-15 09:30:00	parafluvial springbrook	273	2	Coho Salmon	38	0.7
Kwethluk	Bunyan Springbrook	2006-08-15 09:30:00	parafluvial springbrook	273	2	Coho Salmon	37	0.7
Kwethluk	Bunyan Springbrook	2006-08-15 09:30:00	parafluvial springbrook	273	2	Coho Salmon	43	0.6
Kwethluk	Bunyan Springbrook	2006-08-15 09:30:00	parafluvial springbrook	273	2	Coho Salmon	52	1.9
Kwethluk	Bunyan Springbrook	2006-08-15 09:30:00	parafluvial springbrook	273	2	Coho Salmon	52	1.6
Kwethluk	Bunyan Springbrook	2006-08-15 09:30:00	parafluvial springbrook	273	2	Coho Salmon	43	1.1
Kwethluk	Bunyan Springbrook	2006-08-15 09:30:00	parafluvial springbrook	273	2	Coho Salmon	44	0.7
Kwethluk	Bunyan Springbrook	2006-08-15 09:30:00	parafluvial springbrook	273	2	Coho Salmon	46	1.1
Kwethluk	Bunyan Springbrook	2006-08-15 09:30:00	parafluvial springbrook	273	2	Coho Salmon	42	0.8
Kwethluk	Bunyan Springbrook	2006-08-15 09:30:00	parafluvial springbrook	273	2	Coho Salmon	38	0.4
Kwethluk	Bunyan Springbrook	2006-08-15 09:30:00	parafluvial springbrook	273	2	Coho Salmon	48	1.2
Kwethluk	Bunyan Springbrook	2006-08-15 09:30:00	parafluvial springbrook	273	2	Coho Salmon	46	1.1
Kwethluk	Bunyan Springbrook	2006-08-15 09:30:00	parafluvial springbrook	273	2	Coho Salmon	42	0.8
Kwethluk	Bunyan Springbrook	2006-08-15 09:30:00	parafluvial springbrook	273	2	Coho Salmon	44	1
Kwethluk	Bunyan Springbrook	2006-08-15 09:30:00	parafluvial springbrook	273	2	Coho Salmon	44	0.9
Kwethluk	Bunyan Springbrook	2006-08-15 09:30:00	parafluvial springbrook	273	2	Coho Salmon	38	0.7
Kwethluk	Bunyan Springbrook	2006-08-15 09:30:00	parafluvial springbrook	273	2	Coho Salmon	44	0.9
Kwethluk	Bunyan Springbrook	2006-08-15 09:30:00	parafluvial springbrook	273	2	Coho Salmon	43	0.7
Kwethluk	Bunyan Springbrook	2006-08-15 09:30:00	parafluvial springbrook	273	2	Coho Salmon	47	0.9
Kwethluk	Bunyan Springbrook	2006-08-15 09:30:00	parafluvial springbrook	273	2	Coho Salmon	51	1.6
Kwethluk	Bunyan Springbrook	2006-08-15 09:30:00	parafluvial springbrook	273	2	Coho Salmon	44	0.8
Kwethluk	Bunyan Springbrook	2006-08-15 09:30:00	parafluvial springbrook	273	2	Coho Salmon	42	0.9
Kwethluk	Bunyan Springbrook	2006-08-15 09:30:00	parafluvial springbrook	273	2	Coho Salmon	44	1
Kwethluk	Bunyan Springbrook	2006-08-15 09:30:00	parafluvial springbrook	273	2	Coho Salmon	45	1
Kwethluk	Bunyan Springbrook	2006-08-15 09:30:00	parafluvial springbrook	273	2	Coho Salmon	53	1.5
Kwethluk	Bunyan Springbrook	2006-08-15 09:30:00	parafluvial springbrook	273	2	Coho Salmon	46	1.1
Kwethluk	Bunyan Springbrook	2006-08-15 09:30:00	parafluvial springbrook	273	2	Coho Salmon	44	0.7
Kwethluk	Bunyan Springbrook	2006-08-15 09:30:00	parafluvial springbrook	273	2	Coho Salmon	51	1.2
Kwethluk	Bunyan Springbrook	2006-08-15 09:30:00	parafluvial springbrook	273	2	Coho Salmon	49	1.5
Kwethluk	Bunyan Springbrook	2006-08-15 09:30:00	parafluvial springbrook	273	2	Coho Salmon	44	1.1
Kwethluk	Bunyan Springbrook	2006-08-15 09:30:00	parafluvial springbrook	273	2	Coho Salmon	42	1
Kwethluk	Bunyan Springbrook	2006-08-15 09:30:00	parafluvial springbrook	273	2	Coho Salmon	42	1
Kwethluk	Bunyan Springbrook	2006-08-15 09:30:00	parafluvial springbrook	273	2	Coho Salmon	54	1.6
Kwethluk	Bunyan Springbrook	2006-08-15 09:30:00	parafluvial springbrook	273	2	Coho Salmon	45	1
Kwethluk	Bunyan Springbrook	2006-08-15 09:30:00	parafluvial springbrook	273	2	Coho Salmon	38	0.5
Kwethluk	Bunyan Springbrook	2006-08-15 09:30:00	parafluvial springbrook	273	2	Coho Salmon	38	0.4
Kwethluk	Bunyan Springbrook	2006-08-15 09:30:00	parafluvial springbrook	273	2	Coho Salmon	51	1.5
Kwethluk	Bunyan Springbrook	2006-08-15 09:30:00	parafluvial springbrook	273	2	Coho Salmon	52	1.6
Kwethluk	Bunyan Springbrook	2006-08-15 09:30:00	parafluvial springbrook	273	2	Coho Salmon	46	0.8
Kwethluk	Bunyan Springbrook	2006-08-15 09:30:00	parafluvial springbrook	273	2	Coho Salmon	43	0.9
Kwethluk	Bunyan Springbrook	2006-08-15 09:30:00	parafluvial springbrook	273	2	Coho Salmon	38	0.4
Kwethluk	Bunyan Springbrook	2006-08-15 09:30:00	parafluvial springbrook	273	2	Coho Salmon	43	1
Kwethluk	Bunyan Springbrook	2006-08-15 09:30:00	parafluvial springbrook	273	2	Coho Salmon	39	0.7
Kwethluk	Bunyan Springbrook	2006-08-15 09:30:00	parafluvial springbrook	273	2	Coho Salmon	46	1
Kwethluk	Bunyan Springbrook	2006-08-15 09:30:00	parafluvial springbrook	273	2	Coho Salmon	46	0.7
Kwethluk	Bunyan Springbrook	2006-08-15 09:30:00	parafluvial springbrook	273	2	Coho Salmon	53	1.5
Kwethluk	Bunyan Springbrook	2006-08-15 09:30:00	parafluvial springbrook	273	2	Coho Salmon	54	1.5
Kwethluk	Bunyan Springbrook	2006-08-15 09:30:00	parafluvial springbrook	273	2	Coho Salmon	39	0.6
Kwethluk	Bunyan Springbrook	2006-08-15 09:30:00	parafluvial springbrook	273	2	Coho Salmon	37	0.5
Kwethluk	Bunyan Springbrook	2006-08-15 09:30:00	parafluvial springbrook	273	2	Coho Salmon	33	0.7
Kwethluk	Bunyan Springbrook	2006-08-15 09:30:00	parafluvial springbrook	273	2	Coho Salmon	47	1.2
Kwethluk	Bunyan Springbrook	2006-08-15 09:30:00	parafluvial springbrook	273	2	Coho Salmon	47	1
Kwethluk	Bunyan Springbrook	2006-08-15 09:30:00	parafluvial springbrook	273	2	Coho Salmon	43	0.8
Kwethluk	Bunyan Springbrook	2006-08-15 09:30:00	parafluvial springbrook	273	2	Coho Salmon	43	0.9
Kwethluk	Bunyan Springbrook	2006-08-15 09:30:00	parafluvial springbrook	273	2	Coho Salmon	44	0.8
Kwethluk	Bunyan Springbrook	2006-08-15 09:30:00	parafluvial springbrook	273	2	Coho Salmon	44	1
Kwethluk	Bunyan Springbrook	2006-08-15 09:30:00	parafluvial springbrook	273	2	Coho Salmon	48	1.5
Kwethluk	Bunyan Springbrook	2006-08-15 09:30:00	parafluvial springbrook	273	2	Coho Salmon	48	1.2
Kwethluk	Bunyan Springbrook	2006-08-15 09:30:00	parafluvial springbrook	273	2	Coho Salmon	43	0.7
Kwethluk	Bunyan Springbrook	2006-08-15 09:30:00	parafluvial springbrook	273	2	Coho Salmon	44	0.9
Kwethluk	Bunyan Springbrook	2006-08-15 09:30:00	parafluvial springbrook	273	2	Coho Salmon	44	1.3
Kwethluk	Bunyan Springbrook	2006-08-15 09:30:00	parafluvial springbrook	273	2	Coho Salmon	54	2
Kwethluk	Bunyan Springbrook	2006-08-15 09:30:00	parafluvial springbrook	273	2	Coho Salmon	47	1.2
Kwethluk	Bunyan Springbrook	2006-08-15 09:30:00	parafluvial springbrook	273	2	Coho Salmon	42	0.9
Kwethluk	Bunyan Springbrook	2006-08-15 09:30:00	parafluvial springbrook	273	2	Coho Salmon	51	1.6
Kwethluk	Bunyan Springbrook	2006-08-15 09:30:00	parafluvial springbrook	273	2	Coho Salmon	56	1.7
Kwethluk	Bunyan Springbrook	2006-08-15 09:30:00	parafluvial springbrook	273	2	Coho Salmon	50	1.5
Kwethluk	Bunyan Springbrook	2006-08-15 09:30:00	parafluvial springbrook	273	2	Coho Salmon	42	1.5
Kwethluk	Bunyan Springbrook	2006-08-15 09:30:00	parafluvial springbrook	273	2	Coho Salmon	43	1
Kwethluk	Bunyan Springbrook	2006-08-15 09:30:00	parafluvial springbrook	273	2	Coho Salmon	55	1.8
Kwethluk	Bunyan Springbrook	2006-08-15 09:30:00	parafluvial springbrook	273	2	Coho Salmon	51	1.4
Kwethluk	Bunyan Springbrook	2006-08-15 09:30:00	parafluvial springbrook	273	2	Coho Salmon	48	1.1
Kwethluk	Bunyan Springbrook	2006-08-15 09:30:00	parafluvial springbrook	273	2	Coho Salmon	50	1.4
Kwethluk	Bunyan Springbrook	2006-08-15 09:30:00	parafluvial springbrook	273	2	Coho Salmon	41	0.7
Kwethluk	Bunyan Springbrook	2006-08-15 09:30:00	parafluvial springbrook	273	2	Coho Salmon	52	1.8
Kwethluk	Bunyan Springbrook	2006-08-15 09:30:00	parafluvial springbrook	273	2	Coho Salmon	57	2.1
Kwethluk	Bunyan Springbrook	2006-08-15 09:30:00	parafluvial springbrook	273	2	Coho Salmon	53	1.5
Kwethluk	Bunyan Springbrook	2006-08-15 09:30:00	parafluvial springbrook	273	2	Coho Salmon	45	1.1
Kwethluk	Bunyan Springbrook	2006-08-15 09:30:00	parafluvial springbrook	273	2	Coho Salmon	45	0.9
Kwethluk	Bunyan Springbrook	2006-08-15 09:30:00	parafluvial springbrook	273	2	Coho Salmon	51	1.8
Kwethluk	Bunyan Springbrook	2006-08-15 09:30:00	parafluvial springbrook	273	2	Coho Salmon	43	0.7
Kwethluk	Bunyan Springbrook	2006-08-15 09:30:00	parafluvial springbrook	273	2	Coho Salmon	42	0.7
Kwethluk	Bunyan Springbrook	2006-08-15 09:30:00	parafluvial springbrook	273	2	Coho Salmon	41	0.7
Kwethluk	Bunyan Springbrook	2006-08-15 09:30:00	parafluvial springbrook	273	2	Coho Salmon	49	1.5
Kwethluk	Bunyan Springbrook	2006-08-15 09:30:00	parafluvial springbrook	273	2	Coho Salmon	44	0.9
Kwethluk	Bunyan Springbrook	2006-08-15 09:30:00	parafluvial springbrook	273	2	Coho Salmon	47	1.1
Kwethluk	Bunyan Springbrook	2006-08-15 09:30:00	parafluvial springbrook	273	2	Coho Salmon	59	2.2
Kwethluk	Bunyan Springbrook	2006-08-15 09:30:00	parafluvial springbrook	273	2	Coho Salmon	43	1.1
Kwethluk	Bunyan Springbrook	2006-08-15 09:30:00	parafluvial springbrook	273	2	Coho Salmon	45	1.1
Kwethluk	Bunyan Springbrook	2006-08-15 09:30:00	parafluvial springbrook	273	2	Coho Salmon	49	1.3
Kwethluk	Bunyan Springbrook	2006-08-15 09:30:00	parafluvial springbrook	273	2	Coho Salmon	54	1.8
Kwethluk	Bunyan Springbrook	2006-08-15 09:30:00	parafluvial springbrook	273	2	Coho Salmon	55	1.5
Kwethluk	Bunyan Springbrook	2006-08-15 09:30:00	parafluvial springbrook	273	2	Coho Salmon	40	0.7
Kwethluk	Bunyan Springbrook	2006-08-15 09:30:00	parafluvial springbrook	273	2	Coho Salmon	86	5.1
Kwethluk	Bunyan Springbrook	2006-08-15 09:30:00	parafluvial springbrook	273	2	Coho Salmon	54	1.7
Kwethluk	Bunyan Springbrook	2006-08-15 09:30:00	parafluvial springbrook	273	2	Coho Salmon	46	1.3
Kwethluk	Bunyan Springbrook	2006-08-15 09:30:00	parafluvial springbrook	273	2	Coho Salmon	48	1
Kwethluk	Bunyan Springbrook	2006-08-15 09:30:00	parafluvial springbrook	273	2	Dolly Varden charr	60	1.4
Kwethluk	Bunyan Springbrook	2006-08-15 09:30:00	parafluvial springbrook	273	2	Slimy sculpin	60	2.7
Kwethluk	Bunyan Springbrook	2006-08-15 09:30:00	parafluvial springbrook	273	2	Slimy sculpin	56	2.2
Kwethluk	Bunyan Springbrook	2006-08-15 09:30:00	parafluvial springbrook	273	2	Slimy sculpin	59	2.3
Kwethluk	Bunyan Springbrook	2006-08-15 09:30:00	parafluvial springbrook	273	2	Slimy sculpin	84	6.3
Kwethluk	Bunyan Springbrook	2006-08-15 09:30:00	parafluvial springbrook	273	2	Slimy sculpin	68	3.3
Kwethluk	Bunyan Springbrook	2006-08-15 09:30:00	parafluvial springbrook	273	2	Slimy sculpin	57	1.7
Kwethluk	Bunyan Springbrook	2006-08-15 09:30:00	parafluvial springbrook	273	2	Slimy sculpin	82	6.3
Kwethluk	Bunyan Springbrook	2006-08-15 09:30:00	parafluvial springbrook	273	2	Slimy sculpin	48	1.1
Kwethluk	Bunyan Springbrook	2006-08-15 09:30:00	parafluvial springbrook	273	2	Slimy sculpin	53	2
Kwethluk	Bunyan Springbrook	2006-08-15 09:30:00	parafluvial springbrook	273	2	Slimy sculpin	52	1.2
Kwethluk	Bunyan Springbrook	2006-08-15 09:30:00	parafluvial springbrook	273	2	Slimy sculpin	52	1.4
Kwethluk	Bunyan Springbrook	2006-08-15 09:30:00	parafluvial springbrook	273	2	Slimy sculpin	57	2.3
Kwethluk	Bunyan Springbrook	2006-08-15 09:30:00	parafluvial springbrook	273	2	Slimy sculpin	46	1.1
Kwethluk	Bunyan Springbrook	2006-08-15 09:30:00	parafluvial springbrook	273	2	Slimy sculpin	54	1.7
Kwethluk	Bunyan Springbrook	2006-08-15 09:30:00	parafluvial springbrook	273	2	Slimy sculpin	51	1.3
Kwethluk	Bunyan Springbrook	2006-08-15 09:30:00	parafluvial springbrook	273	2	Sockeye salmon	53	1.5
Kwethluk	Bunyan Springbrook	2006-08-15 09:30:00	parafluvial springbrook	273	2	Sockeye salmon	48	1
Kwethluk	Bunyan Springbrook	2006-08-15 09:30:00	parafluvial springbrook	273	2	Sockeye salmon	48	1
Kwethluk	Bunyan Springbrook	2006-08-15 09:30:00	parafluvial springbrook	273	2	Sockeye salmon	52	1.2
Kwethluk	Bunyan Springbrook	2006-08-15 09:30:00	parafluvial springbrook	273	2	Sockeye salmon	51	1.7
Kwethluk	Bunyan Springbrook	2006-08-15 09:30:00	parafluvial springbrook	273	2	Sockeye salmon	50	1.5
Kwethluk	Bunyan Springbrook	2006-08-15 09:30:00	parafluvial springbrook	273	2	Sockeye salmon	53	1.1
Kwethluk	Bunyan Springbrook	2006-08-15 09:30:00	parafluvial springbrook	273	2	Sockeye salmon	49	1.2
Kwethluk	Bunyan Springbrook	2006-08-15 09:30:00	parafluvial springbrook	273	2	Sockeye salmon	52	1.3
Kwethluk	Bunyan Springbrook	2006-08-15 09:30:00	parafluvial springbrook	273	2	Sockeye salmon	49	1.3
Kwethluk	Bunyan Springbrook	2006-08-15 09:30:00	parafluvial springbrook	273	2	Sockeye salmon	51	1.2
Kwethluk	Bunyan Springbrook	2006-08-15 09:30:00	parafluvial springbrook	273	2	Sockeye salmon	51	1.3
Kwethluk	Bunyan Springbrook	2006-08-15 09:30:00	parafluvial springbrook	273	2	Sockeye salmon	51	1.2
Kwethluk	Bunyan Springbrook	2006-08-15 09:30:00	parafluvial springbrook	273	2	Sockeye salmon	51	1.7
Kwethluk	Bunyan Springbrook	2006-08-15 09:30:00	parafluvial springbrook	273	3	Arctic lamprey	127	25
Kwethluk	Bunyan Springbrook	2006-08-15 09:30:00	parafluvial springbrook	273	3	Arctic lamprey	154	3.6
Kwethluk	Bunyan Springbrook	2006-08-15 09:30:00	parafluvial springbrook	273	3	Arctic lamprey	115	2.1
Kwethluk	Bunyan Springbrook	2006-08-15 09:30:00	parafluvial springbrook	273	3	Arctic lamprey	135	4
Kwethluk	Bunyan Springbrook	2006-08-15 09:30:00	parafluvial springbrook	273	3	Arctic lamprey	102	1.6
Kwethluk	Bunyan Springbrook	2006-08-15 09:30:00	parafluvial springbrook	273	3	Arctic lamprey	140	5.1
Kwethluk	Bunyan Springbrook	2006-08-15 09:30:00	parafluvial springbrook	273	3	Chinook salmon	54	1.8
Kwethluk	Bunyan Springbrook	2006-08-15 09:30:00	parafluvial springbrook	273	3	Chinook salmon	48	1.4
Kwethluk	Bunyan Springbrook	2006-08-15 09:30:00	parafluvial springbrook	273	3	Chinook salmon	57	2
Kwethluk	Bunyan Springbrook	2006-08-15 09:30:00	parafluvial springbrook	273	3	Chinook salmon	54	1.7
Kwethluk	Bunyan Springbrook	2006-08-15 09:30:00	parafluvial springbrook	273	3	Chinook salmon	51	1.2
Kwethluk	Bunyan Springbrook	2006-08-15 09:30:00	parafluvial springbrook	273	3	Chinook salmon	54	1.7
Kwethluk	Bunyan Springbrook	2006-08-15 09:30:00	parafluvial springbrook	273	3	Chinook salmon	49	1
Kwethluk	Bunyan Springbrook	2006-08-15 09:30:00	parafluvial springbrook	273	3	Chinook salmon	62	2.5
Kwethluk	Bunyan Springbrook	2006-08-15 09:30:00	parafluvial springbrook	273	3	Chinook salmon	57	2
Kwethluk	Bunyan Springbrook	2006-08-15 09:30:00	parafluvial springbrook	273	3	Chinook salmon	56	2.1
Kwethluk	Bunyan Springbrook	2006-08-15 09:30:00	parafluvial springbrook	273	3	Chinook salmon	61	2.5
Kwethluk	Bunyan Springbrook	2006-08-15 09:30:00	parafluvial springbrook	273	3	Chinook salmon	52	1.6
Kwethluk	Bunyan Springbrook	2006-08-15 09:30:00	parafluvial springbrook	273	3	Chinook salmon	52	1.8
Kwethluk	Bunyan Springbrook	2006-08-15 09:30:00	parafluvial springbrook	273	3	Chinook salmon	58	2.4
Kwethluk	Bunyan Springbrook	2006-08-15 09:30:00	parafluvial springbrook	273	3	Chinook salmon	60	2.5
Kwethluk	Bunyan Springbrook	2006-08-15 09:30:00	parafluvial springbrook	273	3	Chinook salmon	52	1.7
Kwethluk	Bunyan Springbrook	2006-08-15 09:30:00	parafluvial springbrook	273	3	Chinook salmon	54	1.4
Kwethluk	Bunyan Springbrook	2006-08-15 09:30:00	parafluvial springbrook	273	3	Chinook salmon	54	1.7
Kwethluk	Bunyan Springbrook	2006-08-15 09:30:00	parafluvial springbrook	273	3	Chinook salmon	54	2
Kwethluk	Bunyan Springbrook	2006-08-15 09:30:00	parafluvial springbrook	273	3	Chinook salmon	49	1.3
Kwethluk	Bunyan Springbrook	2006-08-15 09:30:00	parafluvial springbrook	273	3	Chinook salmon	56	1.8
Kwethluk	Bunyan Springbrook	2006-08-15 09:30:00	parafluvial springbrook	273	3	Chinook salmon	47	0.9
Kwethluk	Bunyan Springbrook	2006-08-15 09:30:00	parafluvial springbrook	273	3	Chinook salmon	58	1.9
Kwethluk	Bunyan Springbrook	2006-08-15 09:30:00	parafluvial springbrook	273	3	Chinook salmon	55	2.2
Kwethluk	Bunyan Springbrook	2006-08-15 09:30:00	parafluvial springbrook	273	3	Chinook salmon	54	1.7
Kwethluk	Bunyan Springbrook	2006-08-15 09:30:00	parafluvial springbrook	273	3	Chinook salmon	48	0.4
Kwethluk	Bunyan Springbrook	2006-08-15 09:30:00	parafluvial springbrook	273	3	Chinook salmon	54	1.6
Kwethluk	Bunyan Springbrook	2006-08-15 09:30:00	parafluvial springbrook	273	3	Chinook salmon	64	2.8
Kwethluk	Bunyan Springbrook	2006-08-15 09:30:00	parafluvial springbrook	273	3	Chinook salmon	56	1.9
Kwethluk	Bunyan Springbrook	2006-08-15 09:30:00	parafluvial springbrook	273	3	Chinook salmon	56	1.8
Kwethluk	Bunyan Springbrook	2006-08-15 09:30:00	parafluvial springbrook	273	3	Chinook salmon	58	2.1
Kwethluk	Bunyan Springbrook	2006-08-15 09:30:00	parafluvial springbrook	273	3	Chinook salmon	53	1.5
Kwethluk	Bunyan Springbrook	2006-08-15 09:30:00	parafluvial springbrook	273	3	Chinook salmon	62	2.5
Kwethluk	Bunyan Springbrook	2006-08-15 09:30:00	parafluvial springbrook	273	3	Chinook salmon	53	1.6
Kwethluk	Bunyan Springbrook	2006-08-15 09:30:00	parafluvial springbrook	273	3	Chinook salmon	52	2
Kwethluk	Bunyan Springbrook	2006-08-15 09:30:00	parafluvial springbrook	273	3	Chinook salmon	58	2
Kwethluk	Bunyan Springbrook	2006-08-15 09:30:00	parafluvial springbrook	273	3	Chinook salmon	55	1.6
Kwethluk	Bunyan Springbrook	2006-08-15 09:30:00	parafluvial springbrook	273	3	Chinook salmon	60	1.7
Kwethluk	Bunyan Springbrook	2006-08-15 09:30:00	parafluvial springbrook	273	3	Chinook salmon	6	2.8
Kwethluk	Bunyan Springbrook	2006-08-15 09:30:00	parafluvial springbrook	273	3	Chinook salmon	50	1.4
Kwethluk	Bunyan Springbrook	2006-08-15 09:30:00	parafluvial springbrook	273	3	Chinook salmon	48	1
Kwethluk	Bunyan Springbrook	2006-08-15 09:30:00	parafluvial springbrook	273	3	Chinook salmon	58	2.4
Kwethluk	Bunyan Springbrook	2006-08-15 09:30:00	parafluvial springbrook	273	3	Chinook salmon	44	1
Kwethluk	Bunyan Springbrook	2006-08-15 09:30:00	parafluvial springbrook	273	3	Chinook salmon	48	1.1
Kwethluk	Bunyan Springbrook	2006-08-15 09:30:00	parafluvial springbrook	273	3	Coho Salmon	48	1.1
Kwethluk	Bunyan Springbrook	2006-08-15 09:30:00	parafluvial springbrook	273	3	Coho Salmon	50	1.3
Kwethluk	Bunyan Springbrook	2006-08-15 09:30:00	parafluvial springbrook	273	3	Coho Salmon	43	1
Kwethluk	Bunyan Springbrook	2006-08-15 09:30:00	parafluvial springbrook	273	3	Coho Salmon	48	1.5
Kwethluk	Bunyan Springbrook	2006-08-15 09:30:00	parafluvial springbrook	273	3	Coho Salmon	45	0.8
Kwethluk	Bunyan Springbrook	2006-08-15 09:30:00	parafluvial springbrook	273	3	Coho Salmon	42	0.8
Kwethluk	Bunyan Springbrook	2006-08-15 09:30:00	parafluvial springbrook	273	3	Coho Salmon	48	1.4
Kwethluk	Bunyan Springbrook	2006-08-15 09:30:00	parafluvial springbrook	273	3	Coho Salmon	47	1.2
Kwethluk	Bunyan Springbrook	2006-08-15 09:30:00	parafluvial springbrook	273	3	Coho Salmon	46	1.2
Kwethluk	Bunyan Springbrook	2006-08-15 09:30:00	parafluvial springbrook	273	3	Coho Salmon	35	0.4
Kwethluk	Bunyan Springbrook	2006-08-15 09:30:00	parafluvial springbrook	273	3	Coho Salmon	42	1.1
Kwethluk	Bunyan Springbrook	2006-08-15 09:30:00	parafluvial springbrook	273	3	Coho Salmon	46	1.2
Kwethluk	Bunyan Springbrook	2006-08-15 09:30:00	parafluvial springbrook	273	3	Coho Salmon	49	1
Kwethluk	Bunyan Springbrook	2006-08-15 09:30:00	parafluvial springbrook	273	3	Coho Salmon	41	0.2
Kwethluk	Bunyan Springbrook	2006-08-15 09:30:00	parafluvial springbrook	273	3	Coho Salmon	50	1.5
Kwethluk	Bunyan Springbrook	2006-08-15 09:30:00	parafluvial springbrook	273	3	Coho Salmon	42	0.8
Kwethluk	Bunyan Springbrook	2006-08-15 09:30:00	parafluvial springbrook	273	3	Coho Salmon	39	0.5
Kwethluk	Bunyan Springbrook	2006-08-15 09:30:00	parafluvial springbrook	273	3	Coho Salmon	44	1
Kwethluk	Bunyan Springbrook	2006-08-15 09:30:00	parafluvial springbrook	273	3	Coho Salmon	52	1.4
Kwethluk	Bunyan Springbrook	2006-08-15 09:30:00	parafluvial springbrook	273	3	Coho Salmon	51	1.3
Kwethluk	Bunyan Springbrook	2006-08-15 09:30:00	parafluvial springbrook	273	3	Coho Salmon	37	0.5
Kwethluk	Bunyan Springbrook	2006-08-15 09:30:00	parafluvial springbrook	273	3	Coho Salmon	39	0.9
Kwethluk	Bunyan Springbrook	2006-08-15 09:30:00	parafluvial springbrook	273	3	Coho Salmon	51	1.4
Kwethluk	Bunyan Springbrook	2006-08-15 09:30:00	parafluvial springbrook	273	3	Coho Salmon	50	1.4
Kwethluk	Bunyan Springbrook	2006-08-15 09:30:00	parafluvial springbrook	273	3	Coho Salmon	47	0.9
Kwethluk	Bunyan Springbrook	2006-08-15 09:30:00	parafluvial springbrook	273	3	Coho Salmon	46	0.7
Kwethluk	Bunyan Springbrook	2006-08-15 09:30:00	parafluvial springbrook	273	3	Coho Salmon	55	2.1
Kwethluk	Bunyan Springbrook	2006-08-15 09:30:00	parafluvial springbrook	273	3	Coho Salmon	39	0.6
Kwethluk	Bunyan Springbrook	2006-08-15 09:30:00	parafluvial springbrook	273	3	Coho Salmon	76	5.3
Kwethluk	Bunyan Springbrook	2006-08-15 09:30:00	parafluvial springbrook	273	3	Coho Salmon	51	1.3
Kwethluk	Bunyan Springbrook	2006-08-15 09:30:00	parafluvial springbrook	273	3	Coho Salmon	55	1.8
Kwethluk	Bunyan Springbrook	2006-08-15 09:30:00	parafluvial springbrook	273	3	Coho Salmon	49	1.4
Kwethluk	Bunyan Springbrook	2006-08-15 09:30:00	parafluvial springbrook	273	3	Coho Salmon	50	1.5
Kwethluk	Bunyan Springbrook	2006-08-15 09:30:00	parafluvial springbrook	273	3	Coho Salmon	43	0.7
Kwethluk	Bunyan Springbrook	2006-08-15 09:30:00	parafluvial springbrook	273	3	Coho Salmon	52	1.4
Kwethluk	Bunyan Springbrook	2006-08-15 09:30:00	parafluvial springbrook	273	3	Coho Salmon	51	1.7
Kwethluk	Bunyan Springbrook	2006-08-15 09:30:00	parafluvial springbrook	273	3	Coho Salmon	46	1
Kwethluk	Bunyan Springbrook	2006-08-15 09:30:00	parafluvial springbrook	273	3	Coho Salmon	46	1.1
Kwethluk	Bunyan Springbrook	2006-08-15 09:30:00	parafluvial springbrook	273	3	Coho Salmon	50	1.4
Kwethluk	Bunyan Springbrook	2006-08-15 09:30:00	parafluvial springbrook	273	3	Coho Salmon	48	1.2
Kwethluk	Bunyan Springbrook	2006-08-15 09:30:00	parafluvial springbrook	273	3	Coho Salmon	59	2
Kwethluk	Bunyan Springbrook	2006-08-15 09:30:00	parafluvial springbrook	273	3	Coho Salmon	40	0.5
Kwethluk	Bunyan Springbrook	2006-08-15 09:30:00	parafluvial springbrook	273	3	Coho Salmon	50	1.4
Kwethluk	Bunyan Springbrook	2006-08-15 09:30:00	parafluvial springbrook	273	3	Coho Salmon	50	1.5
Kwethluk	Bunyan Springbrook	2006-08-15 09:30:00	parafluvial springbrook	273	3	Coho Salmon	46	1.3
Kwethluk	Bunyan Springbrook	2006-08-15 09:30:00	parafluvial springbrook	273	3	Coho Salmon	48	1.3
Kwethluk	Bunyan Springbrook	2006-08-15 09:30:00	parafluvial springbrook	273	3	Coho Salmon	51	1.2
Kwethluk	Bunyan Springbrook	2006-08-15 09:30:00	parafluvial springbrook	273	3	Coho Salmon	46	1
Kwethluk	Bunyan Springbrook	2006-08-15 09:30:00	parafluvial springbrook	273	3	Coho Salmon	56	1.9
Kwethluk	Bunyan Springbrook	2006-08-15 09:30:00	parafluvial springbrook	273	3	Coho Salmon	42	0.7
Kwethluk	Bunyan Springbrook	2006-08-15 09:30:00	parafluvial springbrook	273	3	Slimy sculpin	51	1.5
Kwethluk	Bunyan Springbrook	2006-08-15 09:30:00	parafluvial springbrook	273	3	Slimy sculpin	51	1
Kwethluk	Bunyan Springbrook	2006-08-15 09:30:00	parafluvial springbrook	273	3	Slimy sculpin	53	1.6
Kwethluk	Bunyan Springbrook	2006-08-15 09:30:00	parafluvial springbrook	273	3	Slimy sculpin	47	1.4
Kwethluk	Bunyan Springbrook	2006-08-15 09:30:00	parafluvial springbrook	273	3	Slimy sculpin	44	0.6
Kwethluk	Bunyan Springbrook	2006-08-15 09:30:00	parafluvial springbrook	273	3	Slimy sculpin	52	1.6
Kwethluk	Bunyan Springbrook	2006-08-15 09:30:00	parafluvial springbrook	273	3	Slimy sculpin	54	1.7
Kwethluk	Bunyan Springbrook	2006-08-15 09:30:00	parafluvial springbrook	273	3	Slimy sculpin	82	7.2
Kwethluk	Bunyan Springbrook	2006-08-15 09:30:00	parafluvial springbrook	273	3	Slimy sculpin	54	1.5
Kwethluk	Bunyan Springbrook	2006-08-15 09:30:00	parafluvial springbrook	273	3	Slimy sculpin	59	2.6
Kwethluk	Bunyan Springbrook	2006-08-15 09:30:00	parafluvial springbrook	273	3	Slimy sculpin	72	2.9
Kwethluk	Bunyan Springbrook	2006-08-15 09:30:00	parafluvial springbrook	273	3	Slimy sculpin	56	2.1
Kwethluk	Bunyan Springbrook	2006-08-15 09:30:00	parafluvial springbrook	273	3	Slimy sculpin	54	2.1
Kwethluk	Bunyan Springbrook	2006-08-15 09:30:00	parafluvial springbrook	273	3	Slimy sculpin	48	1.2
Kwethluk	Bunyan Springbrook	2006-08-15 09:30:00	parafluvial springbrook	273	3	Slimy sculpin	15	0.1
Kwethluk	Bunyan Springbrook	2006-08-15 09:30:00	parafluvial springbrook	273	3	Slimy sculpin	43	0.8
Kwethluk	Bunyan Springbrook	2006-08-15 09:30:00	parafluvial springbrook	273	3	Slimy sculpin	63	2.6
Kwethluk	Bunyan Springbrook	2006-08-15 09:30:00	parafluvial springbrook	273	3	Sockeye salmon	50	1.3
Kwethluk	Bunyan Springbrook	2006-08-15 09:30:00	parafluvial springbrook	273	3	Sockeye salmon	49	1.1
Kwethluk	Bunyan Springbrook	2006-08-15 09:30:00	parafluvial springbrook	273	3	Sockeye salmon	52	1.6
Kwethluk	Bunyan Springbrook	2006-08-15 09:30:00	parafluvial springbrook	273	3	Sockeye salmon	46	0.9
Kwethluk	Bunyan Springbrook	2006-08-15 09:30:00	parafluvial springbrook	273	3	Sockeye salmon	50	1.3
Kwethluk	Bunyan Springbrook	2006-08-15 09:30:00	parafluvial springbrook	273	3	Sockeye salmon	48	1
Kwethluk	Bunyan Springbrook	2006-08-15 09:30:00	parafluvial springbrook	273	3	Sockeye salmon	55	1.5
Kwethluk	Bunyan Springbrook	2006-08-15 09:30:00	parafluvial springbrook	273	3	Sockeye salmon	54	1.8
Kwethluk	Bunyan Springbrook	2006-08-15 09:30:00	parafluvial springbrook	273	3	Sockeye salmon	46	1.1
Kwethluk	Bunyan Springbrook	2006-08-15 09:30:00	parafluvial springbrook	273	3	Sockeye salmon	58	2
Kwethluk	Bunyan Springbrook	2006-08-15 09:30:00	parafluvial springbrook	273	3	Sockeye salmon	46	1.1
Kwethluk	Bunyan Springbrook	2006-08-15 09:30:00	parafluvial springbrook	273	3	Sockeye salmon	51	1.6
Kwethluk	Bunyan Springbrook	2006-08-15 09:30:00	parafluvial springbrook	273	3	Steelhead-rainbow	39	0.6
Kwethluk	Bunyan Springbrook	2006-09-24 09:33:00	parafluvial springbrook	246.67	1	Arctic lamprey	109	0
Kwethluk	Bunyan Springbrook	2006-09-24 09:33:00	parafluvial springbrook	246.67	1	Arctic lamprey	120	0
Kwethluk	Bunyan Springbrook	2006-09-24 09:33:00	parafluvial springbrook	246.67	1	Arctic lamprey	120	0
Kwethluk	Bunyan Springbrook	2006-09-24 09:33:00	parafluvial springbrook	246.67	1	Chinook salmon	63	2.6
Kwethluk	Bunyan Springbrook	2006-09-24 09:33:00	parafluvial springbrook	246.67	1	Chinook salmon	65	2.8
Kwethluk	Bunyan Springbrook	2006-09-24 09:33:00	parafluvial springbrook	246.67	1	Chinook salmon	64	2.4
Kwethluk	Bunyan Springbrook	2006-09-24 09:33:00	parafluvial springbrook	246.67	1	Chinook salmon	57	1.9
Kwethluk	Bunyan Springbrook	2006-09-24 09:33:00	parafluvial springbrook	246.67	1	Chinook salmon	51	1.3
Kwethluk	Bunyan Springbrook	2006-09-24 09:33:00	parafluvial springbrook	246.67	1	Chinook salmon	62	2.3
Kwethluk	Bunyan Springbrook	2006-09-24 09:33:00	parafluvial springbrook	246.67	1	Chinook salmon	62	2.5
Kwethluk	Bunyan Springbrook	2006-09-24 09:33:00	parafluvial springbrook	246.67	1	Chinook salmon	56	1.6
Kwethluk	Bunyan Springbrook	2006-09-24 09:33:00	parafluvial springbrook	246.67	1	Chinook salmon	55	1.5
Kwethluk	Bunyan Springbrook	2006-09-24 09:33:00	parafluvial springbrook	246.67	1	Chinook salmon	57	2.1
Kwethluk	Bunyan Springbrook	2006-09-24 09:33:00	parafluvial springbrook	246.67	1	Chinook salmon	48	1.1
Kwethluk	Bunyan Springbrook	2006-09-24 09:33:00	parafluvial springbrook	246.67	1	Chinook salmon	66	2.6
Kwethluk	Bunyan Springbrook	2006-09-24 09:33:00	parafluvial springbrook	246.67	1	Chinook salmon	63	2.7
Kwethluk	Bunyan Springbrook	2006-09-24 09:33:00	parafluvial springbrook	246.67	1	Chinook salmon	51	1.4
Kwethluk	Bunyan Springbrook	2006-09-24 09:33:00	parafluvial springbrook	246.67	1	Chinook salmon	55	1.4
Kwethluk	Bunyan Springbrook	2006-09-24 09:33:00	parafluvial springbrook	246.67	1	Chinook salmon	62	2.5
Kwethluk	Bunyan Springbrook	2006-09-24 09:33:00	parafluvial springbrook	246.67	1	Chinook salmon	49	1
Kwethluk	Bunyan Springbrook	2006-09-24 09:33:00	parafluvial springbrook	246.67	1	Chinook salmon	50	1.1
Kwethluk	Bunyan Springbrook	2006-09-24 09:33:00	parafluvial springbrook	246.67	1	Chinook salmon	54	1.6
Kwethluk	Bunyan Springbrook	2006-09-24 09:33:00	parafluvial springbrook	246.67	1	Chinook salmon	50	1.1
Kwethluk	Bunyan Springbrook	2006-09-24 09:33:00	parafluvial springbrook	246.67	1	Chinook salmon	54	1.6
Kwethluk	Bunyan Springbrook	2006-09-24 09:33:00	parafluvial springbrook	246.67	1	Chinook salmon	65	3
Kwethluk	Bunyan Springbrook	2006-09-24 09:33:00	parafluvial springbrook	246.67	1	Chinook salmon	61	2.3
Kwethluk	Bunyan Springbrook	2006-09-24 09:33:00	parafluvial springbrook	246.67	1	Chinook salmon	61	2.3
Kwethluk	Bunyan Springbrook	2006-09-24 09:33:00	parafluvial springbrook	246.67	1	Chinook salmon	63	2.6
Kwethluk	Bunyan Springbrook	2006-09-24 09:33:00	parafluvial springbrook	246.67	1	Chinook salmon	63	2.5
Kwethluk	Bunyan Springbrook	2006-09-24 09:33:00	parafluvial springbrook	246.67	1	Chinook salmon	56	1.7
Kwethluk	Bunyan Springbrook	2006-09-24 09:33:00	parafluvial springbrook	246.67	1	Chinook salmon	55	1.7
Kwethluk	Bunyan Springbrook	2006-09-24 09:33:00	parafluvial springbrook	246.67	1	Chinook salmon	48	1.1
Kwethluk	Bunyan Springbrook	2006-09-24 09:33:00	parafluvial springbrook	246.67	1	Chinook salmon	57	1.9
Kwethluk	Bunyan Springbrook	2006-09-24 09:33:00	parafluvial springbrook	246.67	1	Chinook salmon	58	1.9
Kwethluk	Bunyan Springbrook	2006-09-24 09:33:00	parafluvial springbrook	246.67	1	Chinook salmon	51	1.3
Kwethluk	Bunyan Springbrook	2006-09-24 09:33:00	parafluvial springbrook	246.67	1	Chinook salmon	55	1.6
Kwethluk	Bunyan Springbrook	2006-09-24 09:33:00	parafluvial springbrook	246.67	1	Chinook salmon	56	1.7
Kwethluk	Bunyan Springbrook	2006-09-24 09:33:00	parafluvial springbrook	246.67	1	Chinook salmon	61	2.2
Kwethluk	Bunyan Springbrook	2006-09-24 09:33:00	parafluvial springbrook	246.67	1	Chinook salmon	59	2.1
Kwethluk	Bunyan Springbrook	2006-09-24 09:33:00	parafluvial springbrook	246.67	1	Chinook salmon	68	3.6
Kwethluk	Bunyan Springbrook	2006-09-24 09:33:00	parafluvial springbrook	246.67	1	Chinook salmon	52	1.4
Kwethluk	Bunyan Springbrook	2006-09-24 09:33:00	parafluvial springbrook	246.67	1	Chinook salmon	63	2.5
Kwethluk	Bunyan Springbrook	2006-09-24 09:33:00	parafluvial springbrook	246.67	1	Chinook salmon	53	1.6
Kwethluk	Bunyan Springbrook	2006-09-24 09:33:00	parafluvial springbrook	246.67	1	Chinook salmon	56	2
Kwethluk	Bunyan Springbrook	2006-09-24 09:33:00	parafluvial springbrook	246.67	1	Chinook salmon	63	2.3
Kwethluk	Bunyan Springbrook	2006-09-24 09:33:00	parafluvial springbrook	246.67	1	Chinook salmon	61	2.3
Kwethluk	Bunyan Springbrook	2006-09-24 09:33:00	parafluvial springbrook	246.67	1	Chinook salmon	62	2.7
Kwethluk	Bunyan Springbrook	2006-09-24 09:33:00	parafluvial springbrook	246.67	1	Chinook salmon	64	2.4
Kwethluk	Bunyan Springbrook	2006-09-24 09:33:00	parafluvial springbrook	246.67	1	Chinook salmon	57	1.9
Kwethluk	Bunyan Springbrook	2006-09-24 09:33:00	parafluvial springbrook	246.67	1	Chinook salmon	57	2
Kwethluk	Bunyan Springbrook	2006-09-24 09:33:00	parafluvial springbrook	246.67	1	Chinook salmon	63	2.6
Kwethluk	Bunyan Springbrook	2006-09-24 09:33:00	parafluvial springbrook	246.67	1	Chinook salmon	62	2.2
Kwethluk	Bunyan Springbrook	2006-09-24 09:33:00	parafluvial springbrook	246.67	1	Chinook salmon	61	2.3
Kwethluk	Bunyan Springbrook	2006-09-24 09:33:00	parafluvial springbrook	246.67	1	Chinook salmon	67	3.1
Kwethluk	Bunyan Springbrook	2006-09-24 09:33:00	parafluvial springbrook	246.67	1	Chinook salmon	68	3.3
Kwethluk	Bunyan Springbrook	2006-09-24 09:33:00	parafluvial springbrook	246.67	1	Chinook salmon	62	2.3
Kwethluk	Bunyan Springbrook	2006-09-24 09:33:00	parafluvial springbrook	246.67	1	Chinook salmon	58	2
Kwethluk	Bunyan Springbrook	2006-09-24 09:33:00	parafluvial springbrook	246.67	1	Chinook salmon	63	2.6
Kwethluk	Bunyan Springbrook	2006-09-24 09:33:00	parafluvial springbrook	246.67	1	Chinook salmon	59	0
Kwethluk	Bunyan Springbrook	2006-09-24 09:33:00	parafluvial springbrook	246.67	1	Chinook salmon	62	0
Kwethluk	Bunyan Springbrook	2006-09-24 09:33:00	parafluvial springbrook	246.67	1	Chinook salmon	58	0
Kwethluk	Bunyan Springbrook	2006-09-24 09:33:00	parafluvial springbrook	246.67	1	Chinook salmon	62	0
Kwethluk	Bunyan Springbrook	2006-09-24 09:33:00	parafluvial springbrook	246.67	1	Chinook salmon	57	0
Kwethluk	Bunyan Springbrook	2006-09-24 09:33:00	parafluvial springbrook	246.67	1	Chinook salmon	68	0
Kwethluk	Bunyan Springbrook	2006-09-24 09:33:00	parafluvial springbrook	246.67	1	Chinook salmon	61	0
Kwethluk	Bunyan Springbrook	2006-09-24 09:33:00	parafluvial springbrook	246.67	1	Chinook salmon	53	0
Kwethluk	Bunyan Springbrook	2006-09-24 09:33:00	parafluvial springbrook	246.67	1	Chinook salmon	53	0
Kwethluk	Bunyan Springbrook	2006-09-24 09:33:00	parafluvial springbrook	246.67	1	Chinook salmon	61	0
Kwethluk	Bunyan Springbrook	2006-09-24 09:33:00	parafluvial springbrook	246.67	1	Chinook salmon	58	0
Kwethluk	Bunyan Springbrook	2006-09-24 09:33:00	parafluvial springbrook	246.67	1	Chinook salmon	57	0
Kwethluk	Bunyan Springbrook	2006-09-24 09:33:00	parafluvial springbrook	246.67	1	Chinook salmon	72	0
Kwethluk	Bunyan Springbrook	2006-09-24 09:33:00	parafluvial springbrook	246.67	1	Chinook salmon	58	0
Kwethluk	Bunyan Springbrook	2006-09-24 09:33:00	parafluvial springbrook	246.67	1	Chinook salmon	63	0
Kwethluk	Bunyan Springbrook	2006-09-24 09:33:00	parafluvial springbrook	246.67	1	Chinook salmon	62	0
Kwethluk	Bunyan Springbrook	2006-09-24 09:33:00	parafluvial springbrook	246.67	1	Chinook salmon	58	0
Kwethluk	Bunyan Springbrook	2006-09-24 09:33:00	parafluvial springbrook	246.67	1	Chinook salmon	64	0
Kwethluk	Bunyan Springbrook	2006-09-24 09:33:00	parafluvial springbrook	246.67	1	Chinook salmon	56	0
Kwethluk	Bunyan Springbrook	2006-09-24 09:33:00	parafluvial springbrook	246.67	1	Chinook salmon	58	0
Kwethluk	Bunyan Springbrook	2006-09-24 09:33:00	parafluvial springbrook	246.67	1	Chinook salmon	53	0
Kwethluk	Bunyan Springbrook	2006-09-24 09:33:00	parafluvial springbrook	246.67	1	Chinook salmon	58	0
Kwethluk	Bunyan Springbrook	2006-09-24 09:33:00	parafluvial springbrook	246.67	1	Chinook salmon	57	0
Kwethluk	Bunyan Springbrook	2006-09-24 09:33:00	parafluvial springbrook	246.67	1	Chinook salmon	51	0
Kwethluk	Bunyan Springbrook	2006-09-24 09:33:00	parafluvial springbrook	246.67	1	Chinook salmon	64	0
Kwethluk	Bunyan Springbrook	2006-09-24 09:33:00	parafluvial springbrook	246.67	1	Chinook salmon	62	0
Kwethluk	Bunyan Springbrook	2006-09-24 09:33:00	parafluvial springbrook	246.67	1	Chinook salmon	58	0
Kwethluk	Bunyan Springbrook	2006-09-24 09:33:00	parafluvial springbrook	246.67	1	Chinook salmon	60	0
Kwethluk	Bunyan Springbrook	2006-09-24 09:33:00	parafluvial springbrook	246.67	1	Chinook salmon	58	0
Kwethluk	Bunyan Springbrook	2006-09-24 09:33:00	parafluvial springbrook	246.67	1	Chinook salmon	54	0
Kwethluk	Bunyan Springbrook	2006-09-24 09:33:00	parafluvial springbrook	246.67	1	Chinook salmon	64	0
Kwethluk	Bunyan Springbrook	2006-09-24 09:33:00	parafluvial springbrook	246.67	1	Chinook salmon	64	0
Kwethluk	Bunyan Springbrook	2006-09-24 09:33:00	parafluvial springbrook	246.67	1	Chinook salmon	63	0
Kwethluk	Bunyan Springbrook	2006-09-24 09:33:00	parafluvial springbrook	246.67	1	Chinook salmon	68	0
Kwethluk	Bunyan Springbrook	2006-09-24 09:33:00	parafluvial springbrook	246.67	1	Chinook salmon	54	0
Kwethluk	Bunyan Springbrook	2006-09-24 09:33:00	parafluvial springbrook	246.67	1	Chinook salmon	51	0
Kwethluk	Bunyan Springbrook	2006-09-24 09:33:00	parafluvial springbrook	246.67	1	Chinook salmon	51	0
Kwethluk	Bunyan Springbrook	2006-09-24 09:33:00	parafluvial springbrook	246.67	1	Chinook salmon	61	0
Kwethluk	Bunyan Springbrook	2006-09-24 09:33:00	parafluvial springbrook	246.67	1	Chinook salmon	61	0
Kwethluk	Bunyan Springbrook	2006-09-24 09:33:00	parafluvial springbrook	246.67	1	Chinook salmon	59	0
Kwethluk	Bunyan Springbrook	2006-09-24 09:33:00	parafluvial springbrook	246.67	1	Chinook salmon	61	0
Kwethluk	Bunyan Springbrook	2006-09-24 09:33:00	parafluvial springbrook	246.67	1	Chinook salmon	62	0
Kwethluk	Bunyan Springbrook	2006-09-24 09:33:00	parafluvial springbrook	246.67	1	Chinook salmon	60	0
Kwethluk	Bunyan Springbrook	2006-09-24 09:33:00	parafluvial springbrook	246.67	1	Chinook salmon	58	0
Kwethluk	Bunyan Springbrook	2006-09-24 09:33:00	parafluvial springbrook	246.67	1	Chinook salmon	66	0
Kwethluk	Bunyan Springbrook	2006-09-24 09:33:00	parafluvial springbrook	246.67	1	Chinook salmon	70	0
Kwethluk	Bunyan Springbrook	2006-09-24 09:33:00	parafluvial springbrook	246.67	1	Chinook salmon	66	0
Kwethluk	Bunyan Springbrook	2006-09-24 09:33:00	parafluvial springbrook	246.67	1	Chinook salmon	55	0
Kwethluk	Bunyan Springbrook	2006-09-24 09:33:00	parafluvial springbrook	246.67	1	Chinook salmon	51	0
Kwethluk	Bunyan Springbrook	2006-09-24 09:33:00	parafluvial springbrook	246.67	1	Chinook salmon	59	0
Kwethluk	Bunyan Springbrook	2006-09-24 09:33:00	parafluvial springbrook	246.67	1	Chinook salmon	57	0
Kwethluk	Bunyan Springbrook	2006-09-24 09:33:00	parafluvial springbrook	246.67	1	Chinook salmon	70	0
Kwethluk	Bunyan Springbrook	2006-09-24 09:33:00	parafluvial springbrook	246.67	1	Chinook salmon	61	0
Kwethluk	Bunyan Springbrook	2006-09-24 09:33:00	parafluvial springbrook	246.67	1	Chinook salmon	66	0
Kwethluk	Bunyan Springbrook	2006-09-24 09:33:00	parafluvial springbrook	246.67	1	Chinook salmon	65	0
Kwethluk	Bunyan Springbrook	2006-09-24 09:33:00	parafluvial springbrook	246.67	1	Chinook salmon	60	0
Kwethluk	Bunyan Springbrook	2006-09-24 09:33:00	parafluvial springbrook	246.67	1	Chinook salmon	61	0
Kwethluk	Bunyan Springbrook	2006-09-24 09:33:00	parafluvial springbrook	246.67	1	Chinook salmon	64	0
Kwethluk	Bunyan Springbrook	2006-09-24 09:33:00	parafluvial springbrook	246.67	1	Chinook salmon	67	0
Kwethluk	Bunyan Springbrook	2006-09-24 09:33:00	parafluvial springbrook	246.67	1	Chinook salmon	64	0
Kwethluk	Bunyan Springbrook	2006-09-24 09:33:00	parafluvial springbrook	246.67	1	Chinook salmon	57	0
Kwethluk	Bunyan Springbrook	2006-09-24 09:33:00	parafluvial springbrook	246.67	1	Chinook salmon	58	0
Kwethluk	Bunyan Springbrook	2006-09-24 09:33:00	parafluvial springbrook	246.67	1	Chinook salmon	55	0
Kwethluk	Bunyan Springbrook	2006-09-24 09:33:00	parafluvial springbrook	246.67	1	Chinook salmon	63	0
Kwethluk	Bunyan Springbrook	2006-09-24 09:33:00	parafluvial springbrook	246.67	1	Chinook salmon	66	0
Kwethluk	Bunyan Springbrook	2006-09-24 09:33:00	parafluvial springbrook	246.67	1	Chinook salmon	63	0
Kwethluk	Bunyan Springbrook	2006-09-24 09:33:00	parafluvial springbrook	246.67	1	Chinook salmon	48	0
Kwethluk	Bunyan Springbrook	2006-09-24 09:33:00	parafluvial springbrook	246.67	1	Chinook salmon	56	0
Kwethluk	Bunyan Springbrook	2006-09-24 09:33:00	parafluvial springbrook	246.67	1	Chinook salmon	59	0
Kwethluk	Bunyan Springbrook	2006-09-24 09:33:00	parafluvial springbrook	246.67	1	Chinook salmon	52	0
Kwethluk	Bunyan Springbrook	2006-09-24 09:33:00	parafluvial springbrook	246.67	1	Chinook salmon	62	0
Kwethluk	Bunyan Springbrook	2006-09-24 09:33:00	parafluvial springbrook	246.67	1	Chinook salmon	61	0
Kwethluk	Bunyan Springbrook	2006-09-24 09:33:00	parafluvial springbrook	246.67	1	Chinook salmon	70	0
Kwethluk	Bunyan Springbrook	2006-09-24 09:33:00	parafluvial springbrook	246.67	1	Chinook salmon	60	0
Kwethluk	Bunyan Springbrook	2006-09-24 09:33:00	parafluvial springbrook	246.67	1	Chinook salmon	565	0
Kwethluk	Bunyan Springbrook	2006-09-24 09:33:00	parafluvial springbrook	246.67	1	Chinook salmon	55	0
Kwethluk	Bunyan Springbrook	2006-09-24 09:33:00	parafluvial springbrook	246.67	1	Chinook salmon	57	0
Kwethluk	Bunyan Springbrook	2006-09-24 09:33:00	parafluvial springbrook	246.67	1	Chinook salmon	48	0
Kwethluk	Bunyan Springbrook	2006-09-24 09:33:00	parafluvial springbrook	246.67	1	Chinook salmon	54	0
Kwethluk	Bunyan Springbrook	2006-09-24 09:33:00	parafluvial springbrook	246.67	1	Chinook salmon	51	0
Kwethluk	Bunyan Springbrook	2006-09-24 09:33:00	parafluvial springbrook	246.67	1	Chinook salmon	49	0
Kwethluk	Bunyan Springbrook	2006-09-24 09:33:00	parafluvial springbrook	246.67	1	Chinook salmon	55	0
Kwethluk	Bunyan Springbrook	2006-09-24 09:33:00	parafluvial springbrook	246.67	1	Chinook salmon	62	0
Kwethluk	Bunyan Springbrook	2006-09-24 09:33:00	parafluvial springbrook	246.67	1	Chinook salmon	54	0
Kwethluk	Bunyan Springbrook	2006-09-24 09:33:00	parafluvial springbrook	246.67	1	Chinook salmon	54	0
Kwethluk	Bunyan Springbrook	2006-09-24 09:33:00	parafluvial springbrook	246.67	1	Chinook salmon	61	0
Kwethluk	Bunyan Springbrook	2006-09-24 09:33:00	parafluvial springbrook	246.67	1	Chinook salmon	61	0
Kwethluk	Bunyan Springbrook	2006-09-24 09:33:00	parafluvial springbrook	246.67	1	Chinook salmon	56	0
Kwethluk	Bunyan Springbrook	2006-09-24 09:33:00	parafluvial springbrook	246.67	1	Chinook salmon	67	0
Kwethluk	Bunyan Springbrook	2006-09-24 09:33:00	parafluvial springbrook	246.67	1	Chinook salmon	55	0
Kwethluk	Bunyan Springbrook	2006-09-24 09:33:00	parafluvial springbrook	246.67	1	Chinook salmon	57	0
Kwethluk	Bunyan Springbrook	2006-09-24 09:33:00	parafluvial springbrook	246.67	1	Chinook salmon	60	0
Kwethluk	Bunyan Springbrook	2006-09-24 09:33:00	parafluvial springbrook	246.67	1	Chinook salmon	56	0
Kwethluk	Bunyan Springbrook	2006-09-24 09:33:00	parafluvial springbrook	246.67	1	Chinook salmon	59	0
Kwethluk	Bunyan Springbrook	2006-09-24 09:33:00	parafluvial springbrook	246.67	1	Chinook salmon	59	0
Kwethluk	Bunyan Springbrook	2006-09-24 09:33:00	parafluvial springbrook	246.67	1	Chinook salmon	63	0
Kwethluk	Bunyan Springbrook	2006-09-24 09:33:00	parafluvial springbrook	246.67	1	Chinook salmon	59	0
Kwethluk	Bunyan Springbrook	2006-09-24 09:33:00	parafluvial springbrook	246.67	1	Chinook salmon	65	0
Kwethluk	Bunyan Springbrook	2006-09-24 09:33:00	parafluvial springbrook	246.67	1	Chinook salmon	61	0
Kwethluk	Bunyan Springbrook	2006-09-24 09:33:00	parafluvial springbrook	246.67	1	Chinook salmon	49	0
Kwethluk	Bunyan Springbrook	2006-09-24 09:33:00	parafluvial springbrook	246.67	1	Chinook salmon	68	0
Kwethluk	Bunyan Springbrook	2006-09-24 09:33:00	parafluvial springbrook	246.67	1	Chinook salmon	57	0
Kwethluk	Bunyan Springbrook	2006-09-24 09:33:00	parafluvial springbrook	246.67	1	Chinook salmon	59	0
Kwethluk	Bunyan Springbrook	2006-09-24 09:33:00	parafluvial springbrook	246.67	1	Chinook salmon	57	0
Kwethluk	Bunyan Springbrook	2006-09-24 09:33:00	parafluvial springbrook	246.67	1	Chinook salmon	59	0
Kwethluk	Bunyan Springbrook	2006-09-24 09:33:00	parafluvial springbrook	246.67	1	Chinook salmon	53	0
Kwethluk	Bunyan Springbrook	2006-09-24 09:33:00	parafluvial springbrook	246.67	1	Chinook salmon	57	0
Kwethluk	Bunyan Springbrook	2006-09-24 09:33:00	parafluvial springbrook	246.67	1	Coho Salmon	59	2.3
Kwethluk	Bunyan Springbrook	2006-09-24 09:33:00	parafluvial springbrook	246.67	1	Coho Salmon	50	1.2
Kwethluk	Bunyan Springbrook	2006-09-24 09:33:00	parafluvial springbrook	246.67	1	Coho Salmon	58	1.9
Kwethluk	Bunyan Springbrook	2006-09-24 09:33:00	parafluvial springbrook	246.67	1	Coho Salmon	52	1.4
Kwethluk	Bunyan Springbrook	2006-09-24 09:33:00	parafluvial springbrook	246.67	1	Coho Salmon	55	1.6
Kwethluk	Bunyan Springbrook	2006-09-24 09:33:00	parafluvial springbrook	246.67	1	Coho Salmon	52	1.6
Kwethluk	Bunyan Springbrook	2006-09-24 09:33:00	parafluvial springbrook	246.67	1	Coho Salmon	52	1.4
Kwethluk	Bunyan Springbrook	2006-09-24 09:33:00	parafluvial springbrook	246.67	1	Coho Salmon	52	1.3
Kwethluk	Bunyan Springbrook	2006-09-24 09:33:00	parafluvial springbrook	246.67	1	Coho Salmon	51	1.3
Kwethluk	Bunyan Springbrook	2006-09-24 09:33:00	parafluvial springbrook	246.67	1	Coho Salmon	54	1.7
Kwethluk	Bunyan Springbrook	2006-09-24 09:33:00	parafluvial springbrook	246.67	1	Coho Salmon	49	1.1
Kwethluk	Bunyan Springbrook	2006-09-24 09:33:00	parafluvial springbrook	246.67	1	Coho Salmon	51	1.2
Kwethluk	Bunyan Springbrook	2006-09-24 09:33:00	parafluvial springbrook	246.67	1	Coho Salmon	51	1.3
Kwethluk	Bunyan Springbrook	2006-09-24 09:33:00	parafluvial springbrook	246.67	1	Coho Salmon	49	1.2
Kwethluk	Bunyan Springbrook	2006-09-24 09:33:00	parafluvial springbrook	246.67	1	Coho Salmon	56	1.6
Kwethluk	Bunyan Springbrook	2006-09-24 09:33:00	parafluvial springbrook	246.67	1	Coho Salmon	52	1.4
Kwethluk	Bunyan Springbrook	2006-09-24 09:33:00	parafluvial springbrook	246.67	1	Coho Salmon	50	1.2
Kwethluk	Bunyan Springbrook	2006-09-24 09:33:00	parafluvial springbrook	246.67	1	Coho Salmon	56	1.9
Kwethluk	Bunyan Springbrook	2006-09-24 09:33:00	parafluvial springbrook	246.67	1	Coho Salmon	53	1.4
Kwethluk	Bunyan Springbrook	2006-09-24 09:33:00	parafluvial springbrook	246.67	1	Coho Salmon	48	1
Kwethluk	Bunyan Springbrook	2006-09-24 09:33:00	parafluvial springbrook	246.67	1	Coho Salmon	54	1.5
Kwethluk	Bunyan Springbrook	2006-09-24 09:33:00	parafluvial springbrook	246.67	1	Coho Salmon	75	4.6
Kwethluk	Bunyan Springbrook	2006-09-24 09:33:00	parafluvial springbrook	246.67	1	Coho Salmon	53	1.5
Kwethluk	Bunyan Springbrook	2006-09-24 09:33:00	parafluvial springbrook	246.67	1	Coho Salmon	52	1.4
Kwethluk	Bunyan Springbrook	2006-09-24 09:33:00	parafluvial springbrook	246.67	1	Coho Salmon	53	1.4
Kwethluk	Bunyan Springbrook	2006-09-24 09:33:00	parafluvial springbrook	246.67	1	Coho Salmon	44	0.9
Kwethluk	Bunyan Springbrook	2006-09-24 09:33:00	parafluvial springbrook	246.67	1	Coho Salmon	41	0.6
Kwethluk	Bunyan Springbrook	2006-09-24 09:33:00	parafluvial springbrook	246.67	1	Coho Salmon	54	1.5
Kwethluk	Bunyan Springbrook	2006-09-24 09:33:00	parafluvial springbrook	246.67	1	Coho Salmon	65	2.3
Kwethluk	Bunyan Springbrook	2006-09-24 09:33:00	parafluvial springbrook	246.67	1	Coho Salmon	45	0.9
Kwethluk	Bunyan Springbrook	2006-09-24 09:33:00	parafluvial springbrook	246.67	1	Coho Salmon	48	1.3
Kwethluk	Bunyan Springbrook	2006-09-24 09:33:00	parafluvial springbrook	246.67	1	Coho Salmon	47	0.9
Kwethluk	Bunyan Springbrook	2006-09-24 09:33:00	parafluvial springbrook	246.67	1	Coho Salmon	56	1.6
Kwethluk	Bunyan Springbrook	2006-09-24 09:33:00	parafluvial springbrook	246.67	1	Coho Salmon	51	1.2
Kwethluk	Bunyan Springbrook	2006-09-24 09:33:00	parafluvial springbrook	246.67	1	Coho Salmon	54	1.5
Kwethluk	Bunyan Springbrook	2006-09-24 09:33:00	parafluvial springbrook	246.67	1	Coho Salmon	49	1.1
Kwethluk	Bunyan Springbrook	2006-09-24 09:33:00	parafluvial springbrook	246.67	1	Coho Salmon	45	0.9
Kwethluk	Bunyan Springbrook	2006-09-24 09:33:00	parafluvial springbrook	246.67	1	Coho Salmon	49	1.1
Kwethluk	Bunyan Springbrook	2006-09-24 09:33:00	parafluvial springbrook	246.67	1	Coho Salmon	49	1.2
Kwethluk	Bunyan Springbrook	2006-09-24 09:33:00	parafluvial springbrook	246.67	1	Coho Salmon	46	1.1
Kwethluk	Bunyan Springbrook	2006-09-24 09:33:00	parafluvial springbrook	246.67	1	Coho Salmon	62	2.2
Kwethluk	Bunyan Springbrook	2006-09-24 09:33:00	parafluvial springbrook	246.67	1	Coho Salmon	51	1.2
Kwethluk	Bunyan Springbrook	2006-09-24 09:33:00	parafluvial springbrook	246.67	1	Coho Salmon	37	0.4
Kwethluk	Bunyan Springbrook	2006-09-24 09:33:00	parafluvial springbrook	246.67	1	Coho Salmon	48	1
Kwethluk	Bunyan Springbrook	2006-09-24 09:33:00	parafluvial springbrook	246.67	1	Coho Salmon	38	0.5
Kwethluk	Bunyan Springbrook	2006-09-24 09:33:00	parafluvial springbrook	246.67	1	Coho Salmon	50	1.2
Kwethluk	Bunyan Springbrook	2006-09-24 09:33:00	parafluvial springbrook	246.67	1	Coho Salmon	46	0.8
Kwethluk	Bunyan Springbrook	2006-09-24 09:33:00	parafluvial springbrook	246.67	1	Coho Salmon	47	1.1
Kwethluk	Bunyan Springbrook	2006-09-24 09:33:00	parafluvial springbrook	246.67	1	Coho Salmon	52	1.4
Kwethluk	Bunyan Springbrook	2006-09-24 09:33:00	parafluvial springbrook	246.67	1	Coho Salmon	54	1.6
Kwethluk	Bunyan Springbrook	2006-09-24 09:33:00	parafluvial springbrook	246.67	1	Coho Salmon	57	1.9
Kwethluk	Bunyan Springbrook	2006-09-24 09:33:00	parafluvial springbrook	246.67	1	Coho Salmon	48	1
Kwethluk	Bunyan Springbrook	2006-09-24 09:33:00	parafluvial springbrook	246.67	1	Coho Salmon	46	0.9
Kwethluk	Bunyan Springbrook	2006-09-24 09:33:00	parafluvial springbrook	246.67	1	Coho Salmon	49	1.2
Kwethluk	Bunyan Springbrook	2006-09-24 09:33:00	parafluvial springbrook	246.67	1	Coho Salmon	53	1.3
Kwethluk	Bunyan Springbrook	2006-09-24 09:33:00	parafluvial springbrook	246.67	1	Coho Salmon	47	0.4
Kwethluk	Bunyan Springbrook	2006-09-24 09:33:00	parafluvial springbrook	246.67	1	Coho Salmon	50	1.2
Kwethluk	Bunyan Springbrook	2006-09-24 09:33:00	parafluvial springbrook	246.67	1	Coho Salmon	52	1.3
Kwethluk	Bunyan Springbrook	2006-09-24 09:33:00	parafluvial springbrook	246.67	1	Coho Salmon	55	0
Kwethluk	Bunyan Springbrook	2006-09-24 09:33:00	parafluvial springbrook	246.67	1	Coho Salmon	48	0
Kwethluk	Bunyan Springbrook	2006-09-24 09:33:00	parafluvial springbrook	246.67	1	Coho Salmon	52	0
Kwethluk	Bunyan Springbrook	2006-09-24 09:33:00	parafluvial springbrook	246.67	1	Coho Salmon	43	0
Kwethluk	Bunyan Springbrook	2006-09-24 09:33:00	parafluvial springbrook	246.67	1	Coho Salmon	48	0
Kwethluk	Bunyan Springbrook	2006-09-24 09:33:00	parafluvial springbrook	246.67	1	Coho Salmon	51	0
Kwethluk	Bunyan Springbrook	2006-09-24 09:33:00	parafluvial springbrook	246.67	1	Coho Salmon	43	0
Kwethluk	Bunyan Springbrook	2006-09-24 09:33:00	parafluvial springbrook	246.67	1	Coho Salmon	53	0
Kwethluk	Bunyan Springbrook	2006-09-24 09:33:00	parafluvial springbrook	246.67	1	Coho Salmon	46	0
Kwethluk	Bunyan Springbrook	2006-09-24 09:33:00	parafluvial springbrook	246.67	1	Coho Salmon	51	1.4
Kwethluk	Bunyan Springbrook	2006-09-24 09:33:00	parafluvial springbrook	246.67	1	Coho Salmon	60	0
Kwethluk	Bunyan Springbrook	2006-09-24 09:33:00	parafluvial springbrook	246.67	1	Coho Salmon	45	0
Kwethluk	Bunyan Springbrook	2006-09-24 09:33:00	parafluvial springbrook	246.67	1	Coho Salmon	55	0
Kwethluk	Bunyan Springbrook	2006-09-24 09:33:00	parafluvial springbrook	246.67	1	Coho Salmon	52	0
Kwethluk	Bunyan Springbrook	2006-09-24 09:33:00	parafluvial springbrook	246.67	1	Coho Salmon	54	0
Kwethluk	Bunyan Springbrook	2006-09-24 09:33:00	parafluvial springbrook	246.67	1	Coho Salmon	46	0
Kwethluk	Bunyan Springbrook	2006-09-24 09:33:00	parafluvial springbrook	246.67	1	Coho Salmon	77	0
Kwethluk	Bunyan Springbrook	2006-09-24 09:33:00	parafluvial springbrook	246.67	1	Coho Salmon	58	0
Kwethluk	Bunyan Springbrook	2006-09-24 09:33:00	parafluvial springbrook	246.67	1	Coho Salmon	85	0
Kwethluk	Bunyan Springbrook	2006-09-24 09:33:00	parafluvial springbrook	246.67	1	Coho Salmon	52	0
Kwethluk	Bunyan Springbrook	2006-09-24 09:33:00	parafluvial springbrook	246.67	1	Coho Salmon	49	0
Kwethluk	Bunyan Springbrook	2006-09-24 09:33:00	parafluvial springbrook	246.67	1	Coho Salmon	44	0
Kwethluk	Bunyan Springbrook	2006-09-24 09:33:00	parafluvial springbrook	246.67	1	Coho Salmon	55	0
Kwethluk	Bunyan Springbrook	2006-09-24 09:33:00	parafluvial springbrook	246.67	1	Coho Salmon	52	0
Kwethluk	Bunyan Springbrook	2006-09-24 09:33:00	parafluvial springbrook	246.67	1	Coho Salmon	55	0
Kwethluk	Bunyan Springbrook	2006-09-24 09:33:00	parafluvial springbrook	246.67	1	Coho Salmon	51	0
Kwethluk	Bunyan Springbrook	2006-09-24 09:33:00	parafluvial springbrook	246.67	1	Coho Salmon	48	0
Kwethluk	Bunyan Springbrook	2006-09-24 09:33:00	parafluvial springbrook	246.67	1	Coho Salmon	51	0
Kwethluk	Bunyan Springbrook	2006-09-24 09:33:00	parafluvial springbrook	246.67	1	Coho Salmon	55	0
Kwethluk	Bunyan Springbrook	2006-09-24 09:33:00	parafluvial springbrook	246.67	1	Coho Salmon	51	0
Kwethluk	Bunyan Springbrook	2006-09-24 09:33:00	parafluvial springbrook	246.67	1	Coho Salmon	91	0
Kwethluk	Bunyan Springbrook	2006-09-24 09:33:00	parafluvial springbrook	246.67	1	Coho Salmon	56	0
Kwethluk	Bunyan Springbrook	2006-09-24 09:33:00	parafluvial springbrook	246.67	1	Coho Salmon	54	0
Kwethluk	Bunyan Springbrook	2006-09-24 09:33:00	parafluvial springbrook	246.67	1	Coho Salmon	53	0
Kwethluk	Bunyan Springbrook	2006-09-24 09:33:00	parafluvial springbrook	246.67	1	Coho Salmon	50	0
Kwethluk	Bunyan Springbrook	2006-09-24 09:33:00	parafluvial springbrook	246.67	1	Coho Salmon	53	0
Kwethluk	Bunyan Springbrook	2006-09-24 09:33:00	parafluvial springbrook	246.67	1	Coho Salmon	49	0
Kwethluk	Bunyan Springbrook	2006-09-24 09:33:00	parafluvial springbrook	246.67	1	Coho Salmon	47	0
Kwethluk	Bunyan Springbrook	2006-09-24 09:33:00	parafluvial springbrook	246.67	1	Coho Salmon	41	0
Kwethluk	Bunyan Springbrook	2006-09-24 09:33:00	parafluvial springbrook	246.67	1	Coho Salmon	50	0
Kwethluk	Bunyan Springbrook	2006-09-24 09:33:00	parafluvial springbrook	246.67	1	Coho Salmon	47	0
Kwethluk	Bunyan Springbrook	2006-09-24 09:33:00	parafluvial springbrook	246.67	1	Coho Salmon	57	0
Kwethluk	Bunyan Springbrook	2006-09-24 09:33:00	parafluvial springbrook	246.67	1	Coho Salmon	43	0
Kwethluk	Bunyan Springbrook	2006-09-24 09:33:00	parafluvial springbrook	246.67	1	Coho Salmon	52	0
Kwethluk	Bunyan Springbrook	2006-09-24 09:33:00	parafluvial springbrook	246.67	1	Coho Salmon	46	0
Kwethluk	Bunyan Springbrook	2006-09-24 09:33:00	parafluvial springbrook	246.67	1	Coho Salmon	48	0
Kwethluk	Bunyan Springbrook	2006-09-24 09:33:00	parafluvial springbrook	246.67	1	Coho Salmon	48	0
Kwethluk	Bunyan Springbrook	2006-09-24 09:33:00	parafluvial springbrook	246.67	1	Coho Salmon	54	0
Kwethluk	Bunyan Springbrook	2006-09-24 09:33:00	parafluvial springbrook	246.67	1	Coho Salmon	54	0
Kwethluk	Bunyan Springbrook	2006-09-24 09:33:00	parafluvial springbrook	246.67	1	Coho Salmon	56	0
Kwethluk	Bunyan Springbrook	2006-09-24 09:33:00	parafluvial springbrook	246.67	1	Coho Salmon	77	0
Kwethluk	Bunyan Springbrook	2006-09-24 09:33:00	parafluvial springbrook	246.67	1	Coho Salmon	76	0
Kwethluk	Bunyan Springbrook	2006-09-24 09:33:00	parafluvial springbrook	246.67	1	Coho Salmon	55	0
Kwethluk	Bunyan Springbrook	2006-09-24 09:33:00	parafluvial springbrook	246.67	1	Coho Salmon	43	0
Kwethluk	Bunyan Springbrook	2006-09-24 09:33:00	parafluvial springbrook	246.67	1	Coho Salmon	50	0
Kwethluk	Bunyan Springbrook	2006-09-24 09:33:00	parafluvial springbrook	246.67	1	Coho Salmon	52	0
Kwethluk	Bunyan Springbrook	2006-09-24 09:33:00	parafluvial springbrook	246.67	1	Coho Salmon	56	0
Kwethluk	Bunyan Springbrook	2006-09-24 09:33:00	parafluvial springbrook	246.67	1	Coho Salmon	85	0
Kwethluk	Bunyan Springbrook	2006-09-24 09:33:00	parafluvial springbrook	246.67	1	Coho Salmon	86	0
Kwethluk	Bunyan Springbrook	2006-09-24 09:33:00	parafluvial springbrook	246.67	1	Coho Salmon	48	0
Kwethluk	Bunyan Springbrook	2006-09-24 09:33:00	parafluvial springbrook	246.67	1	Coho Salmon	53	0
Kwethluk	Bunyan Springbrook	2006-09-24 09:33:00	parafluvial springbrook	246.67	1	Coho Salmon	59	0
Kwethluk	Bunyan Springbrook	2006-09-24 09:33:00	parafluvial springbrook	246.67	1	Coho Salmon	54	0
Kwethluk	Bunyan Springbrook	2006-09-24 09:33:00	parafluvial springbrook	246.67	1	Coho Salmon	57	0
Kwethluk	Bunyan Springbrook	2006-09-24 09:33:00	parafluvial springbrook	246.67	1	Coho Salmon	57	0
Kwethluk	Bunyan Springbrook	2006-09-24 09:33:00	parafluvial springbrook	246.67	1	Coho Salmon	52	0
Kwethluk	Bunyan Springbrook	2006-09-24 09:33:00	parafluvial springbrook	246.67	1	Coho Salmon	52	0
Kwethluk	Bunyan Springbrook	2006-09-24 09:33:00	parafluvial springbrook	246.67	1	Coho Salmon	53	0
Kwethluk	Bunyan Springbrook	2006-09-24 09:33:00	parafluvial springbrook	246.67	1	Coho Salmon	54	0
Kwethluk	Bunyan Springbrook	2006-09-24 09:33:00	parafluvial springbrook	246.67	1	Coho Salmon	54	0
Kwethluk	Bunyan Springbrook	2006-09-24 09:33:00	parafluvial springbrook	246.67	1	Coho Salmon	56	0
Kwethluk	Bunyan Springbrook	2006-09-24 09:33:00	parafluvial springbrook	246.67	1	Coho Salmon	47	0
Kwethluk	Bunyan Springbrook	2006-09-24 09:33:00	parafluvial springbrook	246.67	1	Coho Salmon	50	0
Kwethluk	Bunyan Springbrook	2006-09-24 09:33:00	parafluvial springbrook	246.67	1	Coho Salmon	54	0
Kwethluk	Bunyan Springbrook	2006-09-24 09:33:00	parafluvial springbrook	246.67	1	Coho Salmon	50	0
Kwethluk	Bunyan Springbrook	2006-09-24 09:33:00	parafluvial springbrook	246.67	1	Coho Salmon	52	0
Kwethluk	Bunyan Springbrook	2006-09-24 09:33:00	parafluvial springbrook	246.67	1	Coho Salmon	48	0
Kwethluk	Bunyan Springbrook	2006-09-24 09:33:00	parafluvial springbrook	246.67	1	Coho Salmon	43	0
Kwethluk	Bunyan Springbrook	2006-09-24 09:33:00	parafluvial springbrook	246.67	1	Coho Salmon	58	0
Kwethluk	Bunyan Springbrook	2006-09-24 09:33:00	parafluvial springbrook	246.67	1	Coho Salmon	47	0
Kwethluk	Bunyan Springbrook	2006-09-24 09:33:00	parafluvial springbrook	246.67	1	Coho Salmon	54	0
Kwethluk	Bunyan Springbrook	2006-09-24 09:33:00	parafluvial springbrook	246.67	1	Coho Salmon	49	0
Kwethluk	Bunyan Springbrook	2006-09-24 09:33:00	parafluvial springbrook	246.67	1	Coho Salmon	55	0
Kwethluk	Bunyan Springbrook	2006-09-24 09:33:00	parafluvial springbrook	246.67	1	Coho Salmon	42	0
Kwethluk	Bunyan Springbrook	2006-09-24 09:33:00	parafluvial springbrook	246.67	1	Coho Salmon	50	0
Kwethluk	Bunyan Springbrook	2006-09-24 09:33:00	parafluvial springbrook	246.67	1	Coho Salmon	54	0
Kwethluk	Bunyan Springbrook	2006-09-24 09:33:00	parafluvial springbrook	246.67	1	Coho Salmon	47	0
Kwethluk	Bunyan Springbrook	2006-09-24 09:33:00	parafluvial springbrook	246.67	1	Coho Salmon	43	0
Kwethluk	Bunyan Springbrook	2006-09-24 09:33:00	parafluvial springbrook	246.67	1	Coho Salmon	56	0
Kwethluk	Bunyan Springbrook	2006-09-24 09:33:00	parafluvial springbrook	246.67	1	Coho Salmon	50	0
Kwethluk	Bunyan Springbrook	2006-09-24 09:33:00	parafluvial springbrook	246.67	1	Coho Salmon	49	0
Kwethluk	Bunyan Springbrook	2006-09-24 09:33:00	parafluvial springbrook	246.67	1	Coho Salmon	50	0
Kwethluk	Bunyan Springbrook	2006-09-24 09:33:00	parafluvial springbrook	246.67	1	Coho Salmon	51	0
Kwethluk	Bunyan Springbrook	2006-09-24 09:33:00	parafluvial springbrook	246.67	1	Coho Salmon	60	0
Kwethluk	Bunyan Springbrook	2006-09-24 09:33:00	parafluvial springbrook	246.67	1	Coho Salmon	54	0
Kwethluk	Bunyan Springbrook	2006-09-24 09:33:00	parafluvial springbrook	246.67	1	Coho Salmon	49	0
Kwethluk	Bunyan Springbrook	2006-09-24 09:33:00	parafluvial springbrook	246.67	1	Coho Salmon	83	0
Kwethluk	Bunyan Springbrook	2006-09-24 09:33:00	parafluvial springbrook	246.67	1	Coho Salmon	46	0
Kwethluk	Bunyan Springbrook	2006-09-24 09:33:00	parafluvial springbrook	246.67	1	Coho Salmon	60	0
Kwethluk	Bunyan Springbrook	2006-09-24 09:33:00	parafluvial springbrook	246.67	1	Coho Salmon	56	0
Kwethluk	Bunyan Springbrook	2006-09-24 09:33:00	parafluvial springbrook	246.67	1	Coho Salmon	49	0
Kwethluk	Bunyan Springbrook	2006-09-24 09:33:00	parafluvial springbrook	246.67	1	Coho Salmon	50	0
Kwethluk	Bunyan Springbrook	2006-09-24 09:33:00	parafluvial springbrook	246.67	1	Coho Salmon	84	0
Kwethluk	Bunyan Springbrook	2006-09-24 09:33:00	parafluvial springbrook	246.67	1	Coho Salmon	48	0
Kwethluk	Bunyan Springbrook	2006-09-24 09:33:00	parafluvial springbrook	246.67	1	Coho Salmon	64	0
Kwethluk	Bunyan Springbrook	2006-09-24 09:33:00	parafluvial springbrook	246.67	1	Coho Salmon	60	0
Kwethluk	Bunyan Springbrook	2006-09-24 09:33:00	parafluvial springbrook	246.67	1	Coho Salmon	48	0
Kwethluk	Bunyan Springbrook	2006-09-24 09:33:00	parafluvial springbrook	246.67	1	Coho Salmon	100	0
Kwethluk	Bunyan Springbrook	2006-09-24 09:33:00	parafluvial springbrook	246.67	1	Coho Salmon	65	0
Kwethluk	Bunyan Springbrook	2006-09-24 09:33:00	parafluvial springbrook	246.67	1	Coho Salmon	48	0
Kwethluk	Bunyan Springbrook	2006-09-24 09:33:00	parafluvial springbrook	246.67	1	Coho Salmon	47	0
Kwethluk	Bunyan Springbrook	2006-09-24 09:33:00	parafluvial springbrook	246.67	1	Coho Salmon	53	0
Kwethluk	Bunyan Springbrook	2006-09-24 09:33:00	parafluvial springbrook	246.67	1	Coho Salmon	58	0
Kwethluk	Bunyan Springbrook	2006-09-24 09:33:00	parafluvial springbrook	246.67	1	Coho Salmon	47	0
Kwethluk	Bunyan Springbrook	2006-09-24 09:33:00	parafluvial springbrook	246.67	1	Coho Salmon	43	0
Kwethluk	Bunyan Springbrook	2006-09-24 09:33:00	parafluvial springbrook	246.67	1	Coho Salmon	51	0
Kwethluk	Bunyan Springbrook	2006-09-24 09:33:00	parafluvial springbrook	246.67	1	Coho Salmon	51	0
Kwethluk	Bunyan Springbrook	2006-09-24 09:33:00	parafluvial springbrook	246.67	1	Coho Salmon	49	0
Kwethluk	Bunyan Springbrook	2006-09-24 09:33:00	parafluvial springbrook	246.67	1	Coho Salmon	61	0
Kwethluk	Bunyan Springbrook	2006-09-24 09:33:00	parafluvial springbrook	246.67	1	Coho Salmon	56	0
Kwethluk	Bunyan Springbrook	2006-09-24 09:33:00	parafluvial springbrook	246.67	1	Coho Salmon	54	0
Kwethluk	Bunyan Springbrook	2006-09-24 09:33:00	parafluvial springbrook	246.67	1	Coho Salmon	43	0
Kwethluk	Bunyan Springbrook	2006-09-24 09:33:00	parafluvial springbrook	246.67	1	Coho Salmon	64	0
Kwethluk	Bunyan Springbrook	2006-09-24 09:33:00	parafluvial springbrook	246.67	1	Coho Salmon	50	0
Kwethluk	Bunyan Springbrook	2006-09-24 09:33:00	parafluvial springbrook	246.67	1	Coho Salmon	58	0
Kwethluk	Bunyan Springbrook	2006-09-24 09:33:00	parafluvial springbrook	246.67	1	Coho Salmon	51	0
Kwethluk	Bunyan Springbrook	2006-09-24 09:33:00	parafluvial springbrook	246.67	1	Coho Salmon	50	0
Kwethluk	Bunyan Springbrook	2006-09-24 09:33:00	parafluvial springbrook	246.67	1	Coho Salmon	56	0
Kwethluk	Bunyan Springbrook	2006-09-24 09:33:00	parafluvial springbrook	246.67	1	Coho Salmon	41	0
Kwethluk	Bunyan Springbrook	2006-09-24 09:33:00	parafluvial springbrook	246.67	1	Coho Salmon	79	0
Kwethluk	Bunyan Springbrook	2006-09-24 09:33:00	parafluvial springbrook	246.67	1	Coho Salmon	52	0
Kwethluk	Bunyan Springbrook	2006-09-24 09:33:00	parafluvial springbrook	246.67	1	Coho Salmon	54	0
Kwethluk	Bunyan Springbrook	2006-09-24 09:33:00	parafluvial springbrook	246.67	1	Coho Salmon	52	0
Kwethluk	Bunyan Springbrook	2006-09-24 09:33:00	parafluvial springbrook	246.67	1	Coho Salmon	51	0
Kwethluk	Bunyan Springbrook	2006-09-24 09:33:00	parafluvial springbrook	246.67	1	Coho Salmon	55	0
Kwethluk	Bunyan Springbrook	2006-09-24 09:33:00	parafluvial springbrook	246.67	1	Coho Salmon	85	0
Kwethluk	Bunyan Springbrook	2006-09-24 09:33:00	parafluvial springbrook	246.67	1	Coho Salmon	55	0
Kwethluk	Bunyan Springbrook	2006-09-24 09:33:00	parafluvial springbrook	246.67	1	Coho Salmon	51	0
Kwethluk	Bunyan Springbrook	2006-09-24 09:33:00	parafluvial springbrook	246.67	1	Coho Salmon	52	0
Kwethluk	Bunyan Springbrook	2006-09-24 09:33:00	parafluvial springbrook	246.67	1	Coho Salmon	41	0
Kwethluk	Bunyan Springbrook	2006-09-24 09:33:00	parafluvial springbrook	246.67	1	Coho Salmon	43	0
Kwethluk	Bunyan Springbrook	2006-09-24 09:33:00	parafluvial springbrook	246.67	1	Coho Salmon	51	0
Kwethluk	Bunyan Springbrook	2006-09-24 09:33:00	parafluvial springbrook	246.67	1	Coho Salmon	81	0
Kwethluk	Bunyan Springbrook	2006-09-24 09:33:00	parafluvial springbrook	246.67	1	Coho Salmon	49	0
Kwethluk	Bunyan Springbrook	2006-09-24 09:33:00	parafluvial springbrook	246.67	1	Coho Salmon	40	0
Kwethluk	Bunyan Springbrook	2006-09-24 09:33:00	parafluvial springbrook	246.67	1	Coho Salmon	50	0
Kwethluk	Bunyan Springbrook	2006-09-24 09:33:00	parafluvial springbrook	246.67	1	Coho Salmon	61	0
Kwethluk	Bunyan Springbrook	2006-09-24 09:33:00	parafluvial springbrook	246.67	1	Coho Salmon	50	0
Kwethluk	Bunyan Springbrook	2006-09-24 09:33:00	parafluvial springbrook	246.67	1	Coho Salmon	58	0
Kwethluk	Bunyan Springbrook	2006-09-24 09:33:00	parafluvial springbrook	246.67	1	Coho Salmon	54	0
Kwethluk	Bunyan Springbrook	2006-09-24 09:33:00	parafluvial springbrook	246.67	1	Coho Salmon	56	0
Kwethluk	Bunyan Springbrook	2006-09-24 09:33:00	parafluvial springbrook	246.67	1	Coho Salmon	107	0
Kwethluk	Bunyan Springbrook	2006-09-24 09:33:00	parafluvial springbrook	246.67	1	Coho Salmon	50	0
Kwethluk	Bunyan Springbrook	2006-09-24 09:33:00	parafluvial springbrook	246.67	1	Coho Salmon	58	0
Kwethluk	Bunyan Springbrook	2006-09-24 09:33:00	parafluvial springbrook	246.67	1	Coho Salmon	54	0
Kwethluk	Bunyan Springbrook	2006-09-24 09:33:00	parafluvial springbrook	246.67	1	Coho Salmon	52	0
Kwethluk	Bunyan Springbrook	2006-09-24 09:33:00	parafluvial springbrook	246.67	1	Coho Salmon	65	0
Kwethluk	Bunyan Springbrook	2006-09-24 09:33:00	parafluvial springbrook	246.67	1	Coho Salmon	52	0
Kwethluk	Bunyan Springbrook	2006-09-24 09:33:00	parafluvial springbrook	246.67	1	Coho Salmon	47	0
Kwethluk	Bunyan Springbrook	2006-09-24 09:33:00	parafluvial springbrook	246.67	1	Coho Salmon	53	0
Kwethluk	Bunyan Springbrook	2006-09-24 09:33:00	parafluvial springbrook	246.67	1	Coho Salmon	48	0
Kwethluk	Bunyan Springbrook	2006-09-24 09:33:00	parafluvial springbrook	246.67	1	Coho Salmon	61	0
Kwethluk	Bunyan Springbrook	2006-09-24 09:33:00	parafluvial springbrook	246.67	1	Coho Salmon	75	0
Kwethluk	Bunyan Springbrook	2006-09-24 09:33:00	parafluvial springbrook	246.67	1	Coho Salmon	81	0
Kwethluk	Bunyan Springbrook	2006-09-24 09:33:00	parafluvial springbrook	246.67	1	Coho Salmon	52	0
Kwethluk	Bunyan Springbrook	2006-09-24 09:33:00	parafluvial springbrook	246.67	1	Coho Salmon	54	0
Kwethluk	Bunyan Springbrook	2006-09-24 09:33:00	parafluvial springbrook	246.67	1	Coho Salmon	47	0
Kwethluk	Bunyan Springbrook	2006-09-24 09:33:00	parafluvial springbrook	246.67	1	Coho Salmon	53	0
Kwethluk	Bunyan Springbrook	2006-09-24 09:33:00	parafluvial springbrook	246.67	1	Coho Salmon	48	0
Kwethluk	Bunyan Springbrook	2006-09-24 09:33:00	parafluvial springbrook	246.67	1	Coho Salmon	101	0
Kwethluk	Bunyan Springbrook	2006-09-24 09:33:00	parafluvial springbrook	246.67	1	Coho Salmon	43	0
Kwethluk	Bunyan Springbrook	2006-09-24 09:33:00	parafluvial springbrook	246.67	1	Coho Salmon	60	0
Kwethluk	Bunyan Springbrook	2006-09-24 09:33:00	parafluvial springbrook	246.67	1	Coho Salmon	92	0
Kwethluk	Bunyan Springbrook	2006-09-24 09:33:00	parafluvial springbrook	246.67	1	Coho Salmon	51	0
Kwethluk	Bunyan Springbrook	2006-09-24 09:33:00	parafluvial springbrook	246.67	1	Coho Salmon	79	0
Kwethluk	Bunyan Springbrook	2006-09-24 09:33:00	parafluvial springbrook	246.67	1	Coho Salmon	59	0
Kwethluk	Bunyan Springbrook	2006-09-24 09:33:00	parafluvial springbrook	246.67	1	Coho Salmon	52	0
Kwethluk	Bunyan Springbrook	2006-09-24 09:33:00	parafluvial springbrook	246.67	1	Coho Salmon	44	0
Kwethluk	Bunyan Springbrook	2006-09-24 09:33:00	parafluvial springbrook	246.67	1	Coho Salmon	45	0
Kwethluk	Bunyan Springbrook	2006-09-24 09:33:00	parafluvial springbrook	246.67	1	Coho Salmon	52	0
Kwethluk	Bunyan Springbrook	2006-09-24 09:33:00	parafluvial springbrook	246.67	1	Coho Salmon	82	0
Kwethluk	Bunyan Springbrook	2006-09-24 09:33:00	parafluvial springbrook	246.67	1	Coho Salmon	54	0
Kwethluk	Bunyan Springbrook	2006-09-24 09:33:00	parafluvial springbrook	246.67	1	Coho Salmon	58	0
Kwethluk	Bunyan Springbrook	2006-09-24 09:33:00	parafluvial springbrook	246.67	1	Coho Salmon	52	0
Kwethluk	Bunyan Springbrook	2006-09-24 09:33:00	parafluvial springbrook	246.67	1	Coho Salmon	55	0
Kwethluk	Bunyan Springbrook	2006-09-24 09:33:00	parafluvial springbrook	246.67	1	Coho Salmon	123	20.4
Kwethluk	Bunyan Springbrook	2006-09-24 09:33:00	parafluvial springbrook	246.67	1	Coho Salmon	106	0
Kwethluk	Bunyan Springbrook	2006-09-24 09:33:00	parafluvial springbrook	246.67	1	Coho Salmon	108	0
Kwethluk	Bunyan Springbrook	2006-09-24 09:33:00	parafluvial springbrook	246.67	1	Coho Salmon	48	0
Kwethluk	Bunyan Springbrook	2006-09-24 09:33:00	parafluvial springbrook	246.67	1	Coho Salmon	59	0
Kwethluk	Bunyan Springbrook	2006-09-24 09:33:00	parafluvial springbrook	246.67	1	Coho Salmon	88	0
Kwethluk	Bunyan Springbrook	2006-09-24 09:33:00	parafluvial springbrook	246.67	1	Coho Salmon	57	0
Kwethluk	Bunyan Springbrook	2006-09-24 09:33:00	parafluvial springbrook	246.67	1	Slimy sculpin	45	0.9
Kwethluk	Bunyan Springbrook	2006-09-24 09:33:00	parafluvial springbrook	246.67	1	Slimy sculpin	26	0.2
Kwethluk	Bunyan Springbrook	2006-09-24 09:33:00	parafluvial springbrook	246.67	1	Slimy sculpin	83	6.2
Kwethluk	Bunyan Springbrook	2006-09-24 09:33:00	parafluvial springbrook	246.67	1	Slimy sculpin	50	1.4
Kwethluk	Bunyan Springbrook	2006-09-24 09:33:00	parafluvial springbrook	246.67	1	Slimy sculpin	45	1
Kwethluk	Bunyan Springbrook	2006-09-24 09:33:00	parafluvial springbrook	246.67	1	Slimy sculpin	91	8.6
Kwethluk	Bunyan Springbrook	2006-09-24 09:33:00	parafluvial springbrook	246.67	1	Slimy sculpin	62	2.5
Kwethluk	Bunyan Springbrook	2006-09-24 09:33:00	parafluvial springbrook	246.67	1	Slimy sculpin	90	8
Kwethluk	Bunyan Springbrook	2006-09-24 09:33:00	parafluvial springbrook	246.67	1	Slimy sculpin	63	2.6
Kwethluk	Bunyan Springbrook	2006-09-24 09:33:00	parafluvial springbrook	246.67	1	Slimy sculpin	51	1.4
Kwethluk	Bunyan Springbrook	2006-09-24 09:33:00	parafluvial springbrook	246.67	1	Slimy sculpin	51	1.4
Kwethluk	Bunyan Springbrook	2006-09-24 09:33:00	parafluvial springbrook	246.67	1	Slimy sculpin	69	3.7
Kwethluk	Bunyan Springbrook	2006-09-24 09:33:00	parafluvial springbrook	246.67	1	Slimy sculpin	90	8.4
Kwethluk	Bunyan Springbrook	2006-09-24 09:33:00	parafluvial springbrook	246.67	1	Slimy sculpin	60	2.2
Kwethluk	Bunyan Springbrook	2006-09-24 09:33:00	parafluvial springbrook	246.67	1	Slimy sculpin	48	1.2
Kwethluk	Bunyan Springbrook	2006-09-24 09:33:00	parafluvial springbrook	246.67	1	Slimy sculpin	86	10
Kwethluk	Bunyan Springbrook	2006-09-24 09:33:00	parafluvial springbrook	246.67	1	Slimy sculpin	49	0
Kwethluk	Bunyan Springbrook	2006-09-24 09:33:00	parafluvial springbrook	246.67	1	Slimy sculpin	86	7.5
Kwethluk	Bunyan Springbrook	2006-09-24 09:33:00	parafluvial springbrook	246.67	1	Slimy sculpin	90	7.2
Kwethluk	Bunyan Springbrook	2006-09-24 09:33:00	parafluvial springbrook	246.67	1	Slimy sculpin	60	2.5
Kwethluk	Bunyan Springbrook	2006-09-24 09:33:00	parafluvial springbrook	246.67	1	Slimy sculpin	42	0.7
Kwethluk	Bunyan Springbrook	2006-09-24 09:33:00	parafluvial springbrook	246.67	1	Slimy sculpin	86	8.1
Kwethluk	Bunyan Springbrook	2006-09-24 09:33:00	parafluvial springbrook	246.67	1	Slimy sculpin	57	1.9
Kwethluk	Bunyan Springbrook	2006-09-24 09:33:00	parafluvial springbrook	246.67	1	Slimy sculpin	50	1.6
Kwethluk	Bunyan Springbrook	2006-09-24 09:33:00	parafluvial springbrook	246.67	1	Slimy sculpin	66	3.7
Kwethluk	Bunyan Springbrook	2006-09-24 09:33:00	parafluvial springbrook	246.67	1	Slimy sculpin	56	1.9
Kwethluk	Bunyan Springbrook	2006-09-24 09:33:00	parafluvial springbrook	246.67	1	Slimy sculpin	27	0
Kwethluk	Bunyan Springbrook	2006-09-24 09:33:00	parafluvial springbrook	246.67	1	Slimy sculpin	88	8
Kwethluk	Bunyan Springbrook	2006-09-24 09:33:00	parafluvial springbrook	246.67	1	Slimy sculpin	47	1.1
Kwethluk	Bunyan Springbrook	2006-09-24 09:33:00	parafluvial springbrook	246.67	1	Slimy sculpin	43	0.9
Kwethluk	Bunyan Springbrook	2006-09-24 09:33:00	parafluvial springbrook	246.67	1	Slimy sculpin	54	1.5
Kwethluk	Bunyan Springbrook	2006-09-24 09:33:00	parafluvial springbrook	246.67	1	Slimy sculpin	57	2.5
Kwethluk	Bunyan Springbrook	2006-09-24 09:33:00	parafluvial springbrook	246.67	1	Slimy sculpin	56	1.5
Kwethluk	Bunyan Springbrook	2006-09-24 09:33:00	parafluvial springbrook	246.67	1	Slimy sculpin	50	1.7
Kwethluk	Bunyan Springbrook	2006-09-24 09:33:00	parafluvial springbrook	246.67	1	Slimy sculpin	50	1.6
Kwethluk	Bunyan Springbrook	2006-09-24 09:33:00	parafluvial springbrook	246.67	1	Slimy sculpin	27	0
Kwethluk	Bunyan Springbrook	2006-09-24 09:33:00	parafluvial springbrook	246.67	1	Slimy sculpin	30	0.3
Kwethluk	Bunyan Springbrook	2006-09-24 09:33:00	parafluvial springbrook	246.67	1	Slimy sculpin	56	2.1
Kwethluk	Bunyan Springbrook	2006-09-24 09:33:00	parafluvial springbrook	246.67	1	Slimy sculpin	73	4.6
Kwethluk	Bunyan Springbrook	2006-09-24 09:33:00	parafluvial springbrook	246.67	1	Slimy sculpin	29	0.2
Kwethluk	Bunyan Springbrook	2006-09-24 09:33:00	parafluvial springbrook	246.67	1	Slimy sculpin	54	1.7
Kwethluk	Bunyan Springbrook	2006-09-24 09:33:00	parafluvial springbrook	246.67	1	Slimy sculpin	26	0
Kwethluk	Bunyan Springbrook	2006-09-24 09:33:00	parafluvial springbrook	246.67	1	Slimy sculpin	50	1.2
Kwethluk	Bunyan Springbrook	2006-09-24 09:33:00	parafluvial springbrook	246.67	1	Slimy sculpin	52	1.5
Kwethluk	Bunyan Springbrook	2006-09-24 09:33:00	parafluvial springbrook	246.67	1	Slimy sculpin	30	0.3
Kwethluk	Bunyan Springbrook	2006-09-24 09:33:00	parafluvial springbrook	246.67	1	Slimy sculpin	30	0.4
Kwethluk	Bunyan Springbrook	2006-09-24 09:33:00	parafluvial springbrook	246.67	1	Slimy sculpin	45	0
Kwethluk	Bunyan Springbrook	2006-09-24 09:33:00	parafluvial springbrook	246.67	1	Sockeye salmon	53	1.3
Kwethluk	Bunyan Springbrook	2006-09-24 09:33:00	parafluvial springbrook	246.67	1	Sockeye salmon	55	1.5
Kwethluk	Bunyan Springbrook	2006-09-24 09:33:00	parafluvial springbrook	246.67	1	Sockeye salmon	54	1.2
Kwethluk	Bunyan Springbrook	2006-09-24 09:33:00	parafluvial springbrook	246.67	1	Sockeye salmon	55	1.4
Kwethluk	Bunyan Springbrook	2006-09-24 09:33:00	parafluvial springbrook	246.67	1	Sockeye salmon	56	1.5
Kwethluk	Bunyan Springbrook	2006-09-24 09:33:00	parafluvial springbrook	246.67	1	Sockeye salmon	54	1.3
Kwethluk	Bunyan Springbrook	2006-09-24 09:33:00	parafluvial springbrook	246.67	1	Sockeye salmon	50	1
Kwethluk	Bunyan Springbrook	2006-09-24 09:33:00	parafluvial springbrook	246.67	1	Sockeye salmon	55	1.3
Kwethluk	Bunyan Springbrook	2006-09-24 09:33:00	parafluvial springbrook	246.67	1	Sockeye salmon	58	1.9
Kwethluk	Bunyan Springbrook	2006-09-24 09:33:00	parafluvial springbrook	246.67	1	Sockeye salmon	53	1.3
Kwethluk	Bunyan Springbrook	2006-09-24 09:33:00	parafluvial springbrook	246.67	1	Sockeye salmon	56	1.5
Kwethluk	Bunyan Springbrook	2006-09-24 09:33:00	parafluvial springbrook	246.67	1	Sockeye salmon	52	1.3
Kwethluk	Bunyan Springbrook	2006-09-24 09:33:00	parafluvial springbrook	246.67	1	Sockeye salmon	52	1.3
Kwethluk	Bunyan Springbrook	2006-09-24 09:33:00	parafluvial springbrook	246.67	1	Sockeye salmon	58	1.6
Kwethluk	Bunyan Springbrook	2006-09-24 09:33:00	parafluvial springbrook	246.67	1	Sockeye salmon	51	1.1
Kwethluk	Bunyan Springbrook	2006-09-24 09:33:00	parafluvial springbrook	246.67	1	Sockeye salmon	58	1.9
Kwethluk	Bunyan Springbrook	2006-09-24 09:33:00	parafluvial springbrook	246.67	1	Sockeye salmon	60	2
Kwethluk	Bunyan Springbrook	2006-09-24 09:33:00	parafluvial springbrook	246.67	1	Sockeye salmon	58	1.8
Kwethluk	Bunyan Springbrook	2006-09-24 09:33:00	parafluvial springbrook	246.67	1	Sockeye salmon	55	1.4
Kwethluk	Bunyan Springbrook	2006-09-24 09:33:00	parafluvial springbrook	246.67	1	Sockeye salmon	58	1.7
Kwethluk	Bunyan Springbrook	2006-09-24 09:33:00	parafluvial springbrook	246.67	1	Sockeye salmon	53	1.4
Kwethluk	Bunyan Springbrook	2006-09-24 09:33:00	parafluvial springbrook	246.67	1	Sockeye salmon	49	1
Kwethluk	Bunyan Springbrook	2006-09-24 09:33:00	parafluvial springbrook	246.67	1	Sockeye salmon	55	1.4
Kwethluk	Bunyan Springbrook	2006-09-24 09:33:00	parafluvial springbrook	246.67	1	Sockeye salmon	58	1.6
Kwethluk	Bunyan Springbrook	2006-09-24 09:33:00	parafluvial springbrook	246.67	1	Sockeye salmon	53	1.5
Kwethluk	Bunyan Springbrook	2006-09-24 09:33:00	parafluvial springbrook	246.67	1	Sockeye salmon	57	1.7
Kwethluk	Bunyan Springbrook	2006-09-24 09:33:00	parafluvial springbrook	246.67	1	Sockeye salmon	60	1.7
Kwethluk	Bunyan Springbrook	2006-09-24 09:33:00	parafluvial springbrook	246.67	1	Sockeye salmon	56	1.5
Kwethluk	Bunyan Springbrook	2006-09-24 09:33:00	parafluvial springbrook	246.67	1	Sockeye salmon	60	1.8
Kwethluk	Bunyan Springbrook	2006-09-24 09:33:00	parafluvial springbrook	246.67	1	Sockeye salmon	59	1.8
Kwethluk	Bunyan Springbrook	2006-09-24 09:33:00	parafluvial springbrook	246.67	1	Steelhead-rainbow	48	1
Kwethluk	Bunyan Springbrook	2006-09-24 09:33:00	parafluvial springbrook	246.67	2	Arctic lamprey	110	0
Kwethluk	Bunyan Springbrook	2006-09-24 09:33:00	parafluvial springbrook	246.67	2	Arctic lamprey	154	0
Kwethluk	Bunyan Springbrook	2006-09-24 09:33:00	parafluvial springbrook	246.67	2	Arctic lamprey	110	0
Kwethluk	Bunyan Springbrook	2006-09-24 09:33:00	parafluvial springbrook	246.67	2	Chinook salmon	64	0
Kwethluk	Bunyan Springbrook	2006-09-24 09:33:00	parafluvial springbrook	246.67	2	Chinook salmon	56	0
Kwethluk	Bunyan Springbrook	2006-09-24 09:33:00	parafluvial springbrook	246.67	2	Chinook salmon	60	0
Kwethluk	Bunyan Springbrook	2006-09-24 09:33:00	parafluvial springbrook	246.67	2	Chinook salmon	63	0
Kwethluk	Bunyan Springbrook	2006-09-24 09:33:00	parafluvial springbrook	246.67	2	Chinook salmon	58	0
Kwethluk	Bunyan Springbrook	2006-09-24 09:33:00	parafluvial springbrook	246.67	2	Chinook salmon	50	0
Kwethluk	Bunyan Springbrook	2006-09-24 09:33:00	parafluvial springbrook	246.67	2	Chinook salmon	52	0
Kwethluk	Bunyan Springbrook	2006-09-24 09:33:00	parafluvial springbrook	246.67	2	Chinook salmon	61	0
Kwethluk	Bunyan Springbrook	2006-09-24 09:33:00	parafluvial springbrook	246.67	2	Chinook salmon	56	0
Kwethluk	Bunyan Springbrook	2006-09-24 09:33:00	parafluvial springbrook	246.67	2	Chinook salmon	60	0
Kwethluk	Bunyan Springbrook	2006-09-24 09:33:00	parafluvial springbrook	246.67	2	Chinook salmon	52	0
Kwethluk	Bunyan Springbrook	2006-09-24 09:33:00	parafluvial springbrook	246.67	2	Chinook salmon	50	0
Kwethluk	Bunyan Springbrook	2006-09-24 09:33:00	parafluvial springbrook	246.67	2	Chinook salmon	56	0
Kwethluk	Bunyan Springbrook	2006-09-24 09:33:00	parafluvial springbrook	246.67	2	Chinook salmon	59	0
Kwethluk	Bunyan Springbrook	2006-09-24 09:33:00	parafluvial springbrook	246.67	2	Chinook salmon	50	0
Kwethluk	Bunyan Springbrook	2006-09-24 09:33:00	parafluvial springbrook	246.67	2	Chinook salmon	64	0
Kwethluk	Bunyan Springbrook	2006-09-24 09:33:00	parafluvial springbrook	246.67	2	Chinook salmon	58	0
Kwethluk	Bunyan Springbrook	2006-09-24 09:33:00	parafluvial springbrook	246.67	2	Chinook salmon	59	0
Kwethluk	Bunyan Springbrook	2006-09-24 09:33:00	parafluvial springbrook	246.67	2	Chinook salmon	64	0
Kwethluk	Bunyan Springbrook	2006-09-24 09:33:00	parafluvial springbrook	246.67	2	Chinook salmon	63	0
Kwethluk	Bunyan Springbrook	2006-09-24 09:33:00	parafluvial springbrook	246.67	2	Chinook salmon	60	0
Kwethluk	Bunyan Springbrook	2006-09-24 09:33:00	parafluvial springbrook	246.67	2	Chinook salmon	61	0
Kwethluk	Bunyan Springbrook	2006-09-24 09:33:00	parafluvial springbrook	246.67	2	Chinook salmon	53	0
Kwethluk	Bunyan Springbrook	2006-09-24 09:33:00	parafluvial springbrook	246.67	2	Chinook salmon	65	0
Kwethluk	Bunyan Springbrook	2006-09-24 09:33:00	parafluvial springbrook	246.67	2	Chinook salmon	53	0
Kwethluk	Bunyan Springbrook	2006-09-24 09:33:00	parafluvial springbrook	246.67	2	Chinook salmon	65	0
Kwethluk	Bunyan Springbrook	2006-09-24 09:33:00	parafluvial springbrook	246.67	2	Chinook salmon	52	0
Kwethluk	Bunyan Springbrook	2006-09-24 09:33:00	parafluvial springbrook	246.67	2	Chinook salmon	55	0
Kwethluk	Bunyan Springbrook	2006-09-24 09:33:00	parafluvial springbrook	246.67	2	Chinook salmon	60	0
Kwethluk	Bunyan Springbrook	2006-09-24 09:33:00	parafluvial springbrook	246.67	2	Chinook salmon	57	0
Kwethluk	Bunyan Springbrook	2006-09-24 09:33:00	parafluvial springbrook	246.67	2	Chinook salmon	52	0
Kwethluk	Bunyan Springbrook	2006-09-24 09:33:00	parafluvial springbrook	246.67	2	Chinook salmon	58	0
Kwethluk	Bunyan Springbrook	2006-09-24 09:33:00	parafluvial springbrook	246.67	2	Chinook salmon	60	0
Kwethluk	Bunyan Springbrook	2006-09-24 09:33:00	parafluvial springbrook	246.67	2	Chinook salmon	52	0
Kwethluk	Bunyan Springbrook	2006-09-24 09:33:00	parafluvial springbrook	246.67	2	Chinook salmon	60	0
Kwethluk	Bunyan Springbrook	2006-09-24 09:33:00	parafluvial springbrook	246.67	2	Chinook salmon	61	0
Kwethluk	Bunyan Springbrook	2006-09-24 09:33:00	parafluvial springbrook	246.67	2	Chinook salmon	61	0
Kwethluk	Bunyan Springbrook	2006-09-24 09:33:00	parafluvial springbrook	246.67	2	Chinook salmon	55	0
Kwethluk	Bunyan Springbrook	2006-09-24 09:33:00	parafluvial springbrook	246.67	2	Chinook salmon	51	0
Kwethluk	Bunyan Springbrook	2006-09-24 09:33:00	parafluvial springbrook	246.67	2	Chinook salmon	49	0
Kwethluk	Bunyan Springbrook	2006-09-24 09:33:00	parafluvial springbrook	246.67	2	Chinook salmon	62	0
Kwethluk	Bunyan Springbrook	2006-09-24 09:33:00	parafluvial springbrook	246.67	2	Chinook salmon	66	0
Kwethluk	Bunyan Springbrook	2006-09-24 09:33:00	parafluvial springbrook	246.67	2	Chinook salmon	61	0
Kwethluk	Bunyan Springbrook	2006-09-24 09:33:00	parafluvial springbrook	246.67	2	Chinook salmon	50	0
Kwethluk	Bunyan Springbrook	2006-09-24 09:33:00	parafluvial springbrook	246.67	2	Chinook salmon	57	0
Kwethluk	Bunyan Springbrook	2006-09-24 09:33:00	parafluvial springbrook	246.67	2	Chinook salmon	58	0
Kwethluk	Bunyan Springbrook	2006-09-24 09:33:00	parafluvial springbrook	246.67	2	Chinook salmon	62	0
Kwethluk	Bunyan Springbrook	2006-09-24 09:33:00	parafluvial springbrook	246.67	2	Chinook salmon	56	0
Kwethluk	Bunyan Springbrook	2006-09-24 09:33:00	parafluvial springbrook	246.67	2	Chinook salmon	60	0
Kwethluk	Bunyan Springbrook	2006-09-24 09:33:00	parafluvial springbrook	246.67	2	Chinook salmon	55	0
Kwethluk	Bunyan Springbrook	2006-09-24 09:33:00	parafluvial springbrook	246.67	2	Chinook salmon	62	0
Kwethluk	Bunyan Springbrook	2006-09-24 09:33:00	parafluvial springbrook	246.67	2	Chinook salmon	64	0
Kwethluk	Bunyan Springbrook	2006-09-24 09:33:00	parafluvial springbrook	246.67	2	Chinook salmon	58	0
Kwethluk	Bunyan Springbrook	2006-09-24 09:33:00	parafluvial springbrook	246.67	2	Chinook salmon	65	0
Kwethluk	Bunyan Springbrook	2006-09-24 09:33:00	parafluvial springbrook	246.67	2	Chinook salmon	61	0
Kwethluk	Bunyan Springbrook	2006-09-24 09:33:00	parafluvial springbrook	246.67	2	Chinook salmon	63	0
Kwethluk	Bunyan Springbrook	2006-09-24 09:33:00	parafluvial springbrook	246.67	2	Chinook salmon	54	0
Kwethluk	Bunyan Springbrook	2006-09-24 09:33:00	parafluvial springbrook	246.67	2	Chinook salmon	58	0
Kwethluk	Bunyan Springbrook	2006-09-24 09:33:00	parafluvial springbrook	246.67	2	Chinook salmon	60	0
Kwethluk	Bunyan Springbrook	2006-09-24 09:33:00	parafluvial springbrook	246.67	2	Chinook salmon	56	0
Kwethluk	Bunyan Springbrook	2006-09-24 09:33:00	parafluvial springbrook	246.67	2	Chinook salmon	55	0
Kwethluk	Bunyan Springbrook	2006-09-24 09:33:00	parafluvial springbrook	246.67	2	Chinook salmon	56	0
Kwethluk	Bunyan Springbrook	2006-09-24 09:33:00	parafluvial springbrook	246.67	2	Chinook salmon	54	0
Kwethluk	Bunyan Springbrook	2006-09-24 09:33:00	parafluvial springbrook	246.67	2	Chinook salmon	60	0
Kwethluk	Bunyan Springbrook	2006-09-24 09:33:00	parafluvial springbrook	246.67	2	Chinook salmon	64	0
Kwethluk	Bunyan Springbrook	2006-09-24 09:33:00	parafluvial springbrook	246.67	2	Chinook salmon	60	0
Kwethluk	Bunyan Springbrook	2006-09-24 09:33:00	parafluvial springbrook	246.67	2	Chinook salmon	62	0
Kwethluk	Bunyan Springbrook	2006-09-24 09:33:00	parafluvial springbrook	246.67	2	Coho Salmon	50	0
Kwethluk	Bunyan Springbrook	2006-09-24 09:33:00	parafluvial springbrook	246.67	2	Coho Salmon	43	0
Kwethluk	Bunyan Springbrook	2006-09-24 09:33:00	parafluvial springbrook	246.67	2	Coho Salmon	84	0
Kwethluk	Bunyan Springbrook	2006-09-24 09:33:00	parafluvial springbrook	246.67	2	Coho Salmon	56	0
Kwethluk	Bunyan Springbrook	2006-09-24 09:33:00	parafluvial springbrook	246.67	2	Coho Salmon	48	0
Kwethluk	Bunyan Springbrook	2006-09-24 09:33:00	parafluvial springbrook	246.67	2	Coho Salmon	39	0
Kwethluk	Bunyan Springbrook	2006-09-24 09:33:00	parafluvial springbrook	246.67	2	Coho Salmon	51	0
Kwethluk	Bunyan Springbrook	2006-09-24 09:33:00	parafluvial springbrook	246.67	2	Coho Salmon	74	0
Kwethluk	Bunyan Springbrook	2006-09-24 09:33:00	parafluvial springbrook	246.67	2	Coho Salmon	56	0
Kwethluk	Bunyan Springbrook	2006-09-24 09:33:00	parafluvial springbrook	246.67	2	Coho Salmon	53	0
Kwethluk	Bunyan Springbrook	2006-09-24 09:33:00	parafluvial springbrook	246.67	2	Coho Salmon	53	0
Kwethluk	Bunyan Springbrook	2006-09-24 09:33:00	parafluvial springbrook	246.67	2	Coho Salmon	47	0
Kwethluk	Bunyan Springbrook	2006-09-24 09:33:00	parafluvial springbrook	246.67	2	Coho Salmon	63	0
Kwethluk	Bunyan Springbrook	2006-09-24 09:33:00	parafluvial springbrook	246.67	2	Coho Salmon	53	0
Kwethluk	Bunyan Springbrook	2006-09-24 09:33:00	parafluvial springbrook	246.67	2	Coho Salmon	43	0
Kwethluk	Bunyan Springbrook	2006-09-24 09:33:00	parafluvial springbrook	246.67	2	Coho Salmon	49	0
Kwethluk	Bunyan Springbrook	2006-09-24 09:33:00	parafluvial springbrook	246.67	2	Coho Salmon	51	0
Kwethluk	Bunyan Springbrook	2006-09-24 09:33:00	parafluvial springbrook	246.67	2	Coho Salmon	55	0
Kwethluk	Bunyan Springbrook	2006-09-24 09:33:00	parafluvial springbrook	246.67	2	Coho Salmon	46	0
Kwethluk	Bunyan Springbrook	2006-09-24 09:33:00	parafluvial springbrook	246.67	2	Coho Salmon	48	0
Kwethluk	Bunyan Springbrook	2006-09-24 09:33:00	parafluvial springbrook	246.67	2	Coho Salmon	54	0
Kwethluk	Bunyan Springbrook	2006-09-24 09:33:00	parafluvial springbrook	246.67	2	Coho Salmon	54	0
Kwethluk	Bunyan Springbrook	2006-09-24 09:33:00	parafluvial springbrook	246.67	2	Coho Salmon	53	0
Kwethluk	Bunyan Springbrook	2006-09-24 09:33:00	parafluvial springbrook	246.67	2	Coho Salmon	56	0
Kwethluk	Bunyan Springbrook	2006-09-24 09:33:00	parafluvial springbrook	246.67	2	Coho Salmon	44	0
Kwethluk	Bunyan Springbrook	2006-09-24 09:33:00	parafluvial springbrook	246.67	2	Coho Salmon	46	0
Kwethluk	Bunyan Springbrook	2006-09-24 09:33:00	parafluvial springbrook	246.67	2	Coho Salmon	43	0
Kwethluk	Bunyan Springbrook	2006-09-24 09:33:00	parafluvial springbrook	246.67	2	Coho Salmon	49	0
Kwethluk	Bunyan Springbrook	2006-09-24 09:33:00	parafluvial springbrook	246.67	2	Coho Salmon	58	0
Kwethluk	Bunyan Springbrook	2006-09-24 09:33:00	parafluvial springbrook	246.67	2	Coho Salmon	50	0
Kwethluk	Bunyan Springbrook	2006-09-24 09:33:00	parafluvial springbrook	246.67	2	Coho Salmon	42	0
Kwethluk	Bunyan Springbrook	2006-09-24 09:33:00	parafluvial springbrook	246.67	2	Coho Salmon	52	0
Kwethluk	Bunyan Springbrook	2006-09-24 09:33:00	parafluvial springbrook	246.67	2	Coho Salmon	51	0
Kwethluk	Bunyan Springbrook	2006-09-24 09:33:00	parafluvial springbrook	246.67	2	Coho Salmon	50	0
Kwethluk	Bunyan Springbrook	2006-09-24 09:33:00	parafluvial springbrook	246.67	2	Coho Salmon	50	0
Kwethluk	Bunyan Springbrook	2006-09-24 09:33:00	parafluvial springbrook	246.67	2	Coho Salmon	43	0
Kwethluk	Bunyan Springbrook	2006-09-24 09:33:00	parafluvial springbrook	246.67	2	Coho Salmon	53	0
Kwethluk	Bunyan Springbrook	2006-09-24 09:33:00	parafluvial springbrook	246.67	2	Coho Salmon	53	0
Kwethluk	Bunyan Springbrook	2006-09-24 09:33:00	parafluvial springbrook	246.67	2	Coho Salmon	41	0
Kwethluk	Bunyan Springbrook	2006-09-24 09:33:00	parafluvial springbrook	246.67	2	Coho Salmon	47	0
Kwethluk	Bunyan Springbrook	2006-09-24 09:33:00	parafluvial springbrook	246.67	2	Coho Salmon	53	0
Kwethluk	Bunyan Springbrook	2006-09-24 09:33:00	parafluvial springbrook	246.67	2	Coho Salmon	39	0
Kwethluk	Bunyan Springbrook	2006-09-24 09:33:00	parafluvial springbrook	246.67	2	Coho Salmon	47	0
Kwethluk	Bunyan Springbrook	2006-09-24 09:33:00	parafluvial springbrook	246.67	2	Coho Salmon	48	0
Kwethluk	Bunyan Springbrook	2006-09-24 09:33:00	parafluvial springbrook	246.67	2	Coho Salmon	56	0
Kwethluk	Bunyan Springbrook	2006-09-24 09:33:00	parafluvial springbrook	246.67	2	Coho Salmon	48	0
Kwethluk	Bunyan Springbrook	2006-09-24 09:33:00	parafluvial springbrook	246.67	2	Coho Salmon	44	0
Kwethluk	Bunyan Springbrook	2006-09-24 09:33:00	parafluvial springbrook	246.67	2	Coho Salmon	44	0
Kwethluk	Bunyan Springbrook	2006-09-24 09:33:00	parafluvial springbrook	246.67	2	Coho Salmon	45	0
Kwethluk	Bunyan Springbrook	2006-09-24 09:33:00	parafluvial springbrook	246.67	2	Coho Salmon	56	0
Kwethluk	Bunyan Springbrook	2006-09-24 09:33:00	parafluvial springbrook	246.67	2	Coho Salmon	49	0
Kwethluk	Bunyan Springbrook	2006-09-24 09:33:00	parafluvial springbrook	246.67	2	Coho Salmon	48	0
Kwethluk	Bunyan Springbrook	2006-09-24 09:33:00	parafluvial springbrook	246.67	2	Coho Salmon	49	0
Kwethluk	Bunyan Springbrook	2006-09-24 09:33:00	parafluvial springbrook	246.67	2	Coho Salmon	46	0
Kwethluk	Bunyan Springbrook	2006-09-24 09:33:00	parafluvial springbrook	246.67	2	Coho Salmon	54	0
Kwethluk	Bunyan Springbrook	2006-09-24 09:33:00	parafluvial springbrook	246.67	2	Coho Salmon	52	0
Kwethluk	Bunyan Springbrook	2006-09-24 09:33:00	parafluvial springbrook	246.67	2	Coho Salmon	43	0
Kwethluk	Bunyan Springbrook	2006-09-24 09:33:00	parafluvial springbrook	246.67	2	Coho Salmon	57	0
Kwethluk	Bunyan Springbrook	2006-09-24 09:33:00	parafluvial springbrook	246.67	2	Coho Salmon	77	0
Kwethluk	Bunyan Springbrook	2006-09-24 09:33:00	parafluvial springbrook	246.67	2	Coho Salmon	46	0
Kwethluk	Bunyan Springbrook	2006-09-24 09:33:00	parafluvial springbrook	246.67	2	Coho Salmon	48	0
Kwethluk	Bunyan Springbrook	2006-09-24 09:33:00	parafluvial springbrook	246.67	2	Coho Salmon	56	0
Kwethluk	Bunyan Springbrook	2006-09-24 09:33:00	parafluvial springbrook	246.67	2	Coho Salmon	52	0
Kwethluk	Bunyan Springbrook	2006-09-24 09:33:00	parafluvial springbrook	246.67	2	Coho Salmon	59	0
Kwethluk	Bunyan Springbrook	2006-09-24 09:33:00	parafluvial springbrook	246.67	2	Coho Salmon	47	0
Kwethluk	Bunyan Springbrook	2006-09-24 09:33:00	parafluvial springbrook	246.67	2	Coho Salmon	50	0
Kwethluk	Bunyan Springbrook	2006-09-24 09:33:00	parafluvial springbrook	246.67	2	Coho Salmon	42	0
Kwethluk	Bunyan Springbrook	2006-09-24 09:33:00	parafluvial springbrook	246.67	2	Coho Salmon	51	0
Kwethluk	Bunyan Springbrook	2006-09-24 09:33:00	parafluvial springbrook	246.67	2	Coho Salmon	62	0
Kwethluk	Bunyan Springbrook	2006-09-24 09:33:00	parafluvial springbrook	246.67	2	Coho Salmon	49	0
Kwethluk	Bunyan Springbrook	2006-09-24 09:33:00	parafluvial springbrook	246.67	2	Coho Salmon	51	0
Kwethluk	Bunyan Springbrook	2006-09-24 09:33:00	parafluvial springbrook	246.67	2	Coho Salmon	48	0
Kwethluk	Bunyan Springbrook	2006-09-24 09:33:00	parafluvial springbrook	246.67	2	Coho Salmon	48	0
Kwethluk	Bunyan Springbrook	2006-09-24 09:33:00	parafluvial springbrook	246.67	2	Coho Salmon	38	0
Kwethluk	Bunyan Springbrook	2006-09-24 09:33:00	parafluvial springbrook	246.67	2	Coho Salmon	46	0
Kwethluk	Bunyan Springbrook	2006-09-24 09:33:00	parafluvial springbrook	246.67	2	Coho Salmon	41	0
Kwethluk	Bunyan Springbrook	2006-09-24 09:33:00	parafluvial springbrook	246.67	2	Coho Salmon	46	0
Kwethluk	Bunyan Springbrook	2006-09-24 09:33:00	parafluvial springbrook	246.67	2	Coho Salmon	52	0
Kwethluk	Bunyan Springbrook	2006-09-24 09:33:00	parafluvial springbrook	246.67	2	Coho Salmon	40	0
Kwethluk	Bunyan Springbrook	2006-09-24 09:33:00	parafluvial springbrook	246.67	2	Coho Salmon	48	0
Kwethluk	Bunyan Springbrook	2006-09-24 09:33:00	parafluvial springbrook	246.67	2	Coho Salmon	57	0
Kwethluk	Bunyan Springbrook	2006-09-24 09:33:00	parafluvial springbrook	246.67	2	Coho Salmon	53	0
Kwethluk	Bunyan Springbrook	2006-09-24 09:33:00	parafluvial springbrook	246.67	2	Coho Salmon	70	0
Kwethluk	Bunyan Springbrook	2006-09-24 09:33:00	parafluvial springbrook	246.67	2	Coho Salmon	52	0
Kwethluk	Bunyan Springbrook	2006-09-24 09:33:00	parafluvial springbrook	246.67	2	Coho Salmon	57	0
Kwethluk	Bunyan Springbrook	2006-09-24 09:33:00	parafluvial springbrook	246.67	2	Coho Salmon	53	0
Kwethluk	Bunyan Springbrook	2006-09-24 09:33:00	parafluvial springbrook	246.67	2	Coho Salmon	52	0
Kwethluk	Bunyan Springbrook	2006-09-24 09:33:00	parafluvial springbrook	246.67	2	Coho Salmon	53	0
Kwethluk	Bunyan Springbrook	2006-09-24 09:33:00	parafluvial springbrook	246.67	2	Coho Salmon	53	0
Kwethluk	Bunyan Springbrook	2006-09-24 09:33:00	parafluvial springbrook	246.67	2	Coho Salmon	44	0
Kwethluk	Bunyan Springbrook	2006-09-24 09:33:00	parafluvial springbrook	246.67	2	Coho Salmon	46	0
Kwethluk	Bunyan Springbrook	2006-09-24 09:33:00	parafluvial springbrook	246.67	2	Coho Salmon	47	0
Kwethluk	Bunyan Springbrook	2006-09-24 09:33:00	parafluvial springbrook	246.67	2	Coho Salmon	55	0
Kwethluk	Bunyan Springbrook	2006-09-24 09:33:00	parafluvial springbrook	246.67	2	Coho Salmon	51	0
Kwethluk	Bunyan Springbrook	2006-09-24 09:33:00	parafluvial springbrook	246.67	2	Coho Salmon	63	0
Kwethluk	Bunyan Springbrook	2006-09-24 09:33:00	parafluvial springbrook	246.67	2	Coho Salmon	88	0
Kwethluk	Bunyan Springbrook	2006-09-24 09:33:00	parafluvial springbrook	246.67	2	Coho Salmon	55	0
Kwethluk	Bunyan Springbrook	2006-09-24 09:33:00	parafluvial springbrook	246.67	2	Coho Salmon	51	0
Kwethluk	Bunyan Springbrook	2006-09-24 09:33:00	parafluvial springbrook	246.67	2	Coho Salmon	48	0
Kwethluk	Bunyan Springbrook	2006-09-24 09:33:00	parafluvial springbrook	246.67	2	Coho Salmon	41	0
Kwethluk	Bunyan Springbrook	2006-09-24 09:33:00	parafluvial springbrook	246.67	2	Coho Salmon	54	0
Kwethluk	Bunyan Springbrook	2006-09-24 09:33:00	parafluvial springbrook	246.67	2	Coho Salmon	51	0
Kwethluk	Bunyan Springbrook	2006-09-24 09:33:00	parafluvial springbrook	246.67	2	Coho Salmon	57	0
Kwethluk	Bunyan Springbrook	2006-09-24 09:33:00	parafluvial springbrook	246.67	2	Coho Salmon	87	0
Kwethluk	Bunyan Springbrook	2006-09-24 09:33:00	parafluvial springbrook	246.67	2	Coho Salmon	65	0
Kwethluk	Bunyan Springbrook	2006-09-24 09:33:00	parafluvial springbrook	246.67	2	Coho Salmon	51	0
Kwethluk	Bunyan Springbrook	2006-09-24 09:33:00	parafluvial springbrook	246.67	2	Coho Salmon	55	0
Kwethluk	Bunyan Springbrook	2006-09-24 09:33:00	parafluvial springbrook	246.67	2	Coho Salmon	46	0
Kwethluk	Bunyan Springbrook	2006-09-24 09:33:00	parafluvial springbrook	246.67	2	Coho Salmon	47	0
Kwethluk	Bunyan Springbrook	2006-09-24 09:33:00	parafluvial springbrook	246.67	2	Coho Salmon	45	0
Kwethluk	Bunyan Springbrook	2006-09-24 09:33:00	parafluvial springbrook	246.67	2	Coho Salmon	48	0
Kwethluk	Bunyan Springbrook	2006-09-24 09:33:00	parafluvial springbrook	246.67	2	Coho Salmon	58	0
Kwethluk	Bunyan Springbrook	2006-09-24 09:33:00	parafluvial springbrook	246.67	2	Coho Salmon	51	0
Kwethluk	Bunyan Springbrook	2006-09-24 09:33:00	parafluvial springbrook	246.67	2	Coho Salmon	42	0
Kwethluk	Bunyan Springbrook	2006-09-24 09:33:00	parafluvial springbrook	246.67	2	Coho Salmon	51	0
Kwethluk	Bunyan Springbrook	2006-09-24 09:33:00	parafluvial springbrook	246.67	2	Coho Salmon	46	0
Kwethluk	Bunyan Springbrook	2006-09-24 09:33:00	parafluvial springbrook	246.67	2	Coho Salmon	52	0
Kwethluk	Bunyan Springbrook	2006-09-24 09:33:00	parafluvial springbrook	246.67	2	Coho Salmon	55	0
Kwethluk	Bunyan Springbrook	2006-09-24 09:33:00	parafluvial springbrook	246.67	2	Coho Salmon	44	0
Kwethluk	Bunyan Springbrook	2006-09-24 09:33:00	parafluvial springbrook	246.67	2	Coho Salmon	56	0
Kwethluk	Bunyan Springbrook	2006-09-24 09:33:00	parafluvial springbrook	246.67	2	Coho Salmon	55	0
Kwethluk	Bunyan Springbrook	2006-09-24 09:33:00	parafluvial springbrook	246.67	2	Coho Salmon	52	0
Kwethluk	Bunyan Springbrook	2006-09-24 09:33:00	parafluvial springbrook	246.67	2	Coho Salmon	45	0
Kwethluk	Bunyan Springbrook	2006-09-24 09:33:00	parafluvial springbrook	246.67	2	Coho Salmon	56	0
Kwethluk	Bunyan Springbrook	2006-09-24 09:33:00	parafluvial springbrook	246.67	2	Coho Salmon	49	0
Kwethluk	Bunyan Springbrook	2006-09-24 09:33:00	parafluvial springbrook	246.67	2	Coho Salmon	51	0
Kwethluk	Bunyan Springbrook	2006-09-24 09:33:00	parafluvial springbrook	246.67	2	Coho Salmon	53	0
Kwethluk	Bunyan Springbrook	2006-09-24 09:33:00	parafluvial springbrook	246.67	2	Coho Salmon	88	0
Kwethluk	Bunyan Springbrook	2006-09-24 09:33:00	parafluvial springbrook	246.67	2	Coho Salmon	44	0
Kwethluk	Bunyan Springbrook	2006-09-24 09:33:00	parafluvial springbrook	246.67	2	Coho Salmon	48	0
Kwethluk	Bunyan Springbrook	2006-09-24 09:33:00	parafluvial springbrook	246.67	2	Coho Salmon	48	0
Kwethluk	Bunyan Springbrook	2006-09-24 09:33:00	parafluvial springbrook	246.67	2	Coho Salmon	80	0
Kwethluk	Bunyan Springbrook	2006-09-24 09:33:00	parafluvial springbrook	246.67	2	Coho Salmon	50	0
Kwethluk	Bunyan Springbrook	2006-09-24 09:33:00	parafluvial springbrook	246.67	2	Coho Salmon	49	0
Kwethluk	Bunyan Springbrook	2006-09-24 09:33:00	parafluvial springbrook	246.67	2	Coho Salmon	49	0
Kwethluk	Bunyan Springbrook	2006-09-24 09:33:00	parafluvial springbrook	246.67	2	Coho Salmon	59	0
Kwethluk	Bunyan Springbrook	2006-09-24 09:33:00	parafluvial springbrook	246.67	2	Coho Salmon	51	0
Kwethluk	Bunyan Springbrook	2006-09-24 09:33:00	parafluvial springbrook	246.67	2	Coho Salmon	55	0
Kwethluk	Bunyan Springbrook	2006-09-24 09:33:00	parafluvial springbrook	246.67	2	Coho Salmon	49	0
Kwethluk	Bunyan Springbrook	2006-09-24 09:33:00	parafluvial springbrook	246.67	2	Coho Salmon	88	0
Kwethluk	Bunyan Springbrook	2006-09-24 09:33:00	parafluvial springbrook	246.67	2	Coho Salmon	52	0
Kwethluk	Bunyan Springbrook	2006-09-24 09:33:00	parafluvial springbrook	246.67	2	Coho Salmon	54	0
Kwethluk	Bunyan Springbrook	2006-09-24 09:33:00	parafluvial springbrook	246.67	2	Coho Salmon	48	0
Kwethluk	Bunyan Springbrook	2006-09-24 09:33:00	parafluvial springbrook	246.67	2	Coho Salmon	45	0
Kwethluk	Bunyan Springbrook	2006-09-24 09:33:00	parafluvial springbrook	246.67	2	Coho Salmon	109	0
Kwethluk	Bunyan Springbrook	2006-09-24 09:33:00	parafluvial springbrook	246.67	2	Coho Salmon	48	0
Kwethluk	Bunyan Springbrook	2006-09-24 09:33:00	parafluvial springbrook	246.67	2	Coho Salmon	51	0
Kwethluk	Bunyan Springbrook	2006-09-24 09:33:00	parafluvial springbrook	246.67	2	Coho Salmon	52	0
Kwethluk	Bunyan Springbrook	2006-09-24 09:33:00	parafluvial springbrook	246.67	2	Coho Salmon	52	0
Kwethluk	Bunyan Springbrook	2006-09-24 09:33:00	parafluvial springbrook	246.67	2	Coho Salmon	52	0
Kwethluk	Bunyan Springbrook	2006-09-24 09:33:00	parafluvial springbrook	246.67	2	Coho Salmon	46	0
Kwethluk	Bunyan Springbrook	2006-09-24 09:33:00	parafluvial springbrook	246.67	2	Coho Salmon	57	0
Kwethluk	Bunyan Springbrook	2006-09-24 09:33:00	parafluvial springbrook	246.67	2	Coho Salmon	50	0
Kwethluk	Bunyan Springbrook	2006-09-24 09:33:00	parafluvial springbrook	246.67	2	Coho Salmon	46	0
Kwethluk	Bunyan Springbrook	2006-09-24 09:33:00	parafluvial springbrook	246.67	2	Coho Salmon	58	0
Kwethluk	Bunyan Springbrook	2006-09-24 09:33:00	parafluvial springbrook	246.67	2	Coho Salmon	56	0
Kwethluk	Bunyan Springbrook	2006-09-24 09:33:00	parafluvial springbrook	246.67	2	Coho Salmon	50	0
Kwethluk	Bunyan Springbrook	2006-09-24 09:33:00	parafluvial springbrook	246.67	2	Coho Salmon	48	0
Kwethluk	Bunyan Springbrook	2006-09-24 09:33:00	parafluvial springbrook	246.67	2	Coho Salmon	61	0
Kwethluk	Bunyan Springbrook	2006-09-24 09:33:00	parafluvial springbrook	246.67	2	Coho Salmon	42	0
Kwethluk	Bunyan Springbrook	2006-09-24 09:33:00	parafluvial springbrook	246.67	2	Coho Salmon	63	0
Kwethluk	Bunyan Springbrook	2006-09-24 09:33:00	parafluvial springbrook	246.67	2	Coho Salmon	52	0
Kwethluk	Bunyan Springbrook	2006-09-24 09:33:00	parafluvial springbrook	246.67	2	Coho Salmon	50	0
Kwethluk	Bunyan Springbrook	2006-09-24 09:33:00	parafluvial springbrook	246.67	2	Coho Salmon	56	0
Kwethluk	Bunyan Springbrook	2006-09-24 09:33:00	parafluvial springbrook	246.67	2	Coho Salmon	49	0
Kwethluk	Bunyan Springbrook	2006-09-24 09:33:00	parafluvial springbrook	246.67	2	Coho Salmon	52	0
Kwethluk	Bunyan Springbrook	2006-09-24 09:33:00	parafluvial springbrook	246.67	2	Slimy sculpin	101	12.1
Kwethluk	Bunyan Springbrook	2006-09-24 09:33:00	parafluvial springbrook	246.67	2	Slimy sculpin	87	7.6
Kwethluk	Bunyan Springbrook	2006-09-24 09:33:00	parafluvial springbrook	246.67	2	Slimy sculpin	85	0
Kwethluk	Bunyan Springbrook	2006-09-24 09:33:00	parafluvial springbrook	246.67	2	Slimy sculpin	90	0
Kwethluk	Bunyan Springbrook	2006-09-24 09:33:00	parafluvial springbrook	246.67	2	Slimy sculpin	49	0
Kwethluk	Bunyan Springbrook	2006-09-24 09:33:00	parafluvial springbrook	246.67	2	Slimy sculpin	65	0
Kwethluk	Bunyan Springbrook	2006-09-24 09:33:00	parafluvial springbrook	246.67	2	Slimy sculpin	80	0
Kwethluk	Bunyan Springbrook	2006-09-24 09:33:00	parafluvial springbrook	246.67	2	Slimy sculpin	48	0
Kwethluk	Bunyan Springbrook	2006-09-24 09:33:00	parafluvial springbrook	246.67	2	Slimy sculpin	46	0
Kwethluk	Bunyan Springbrook	2006-09-24 09:33:00	parafluvial springbrook	246.67	2	Slimy sculpin	57	0
Kwethluk	Bunyan Springbrook	2006-09-24 09:33:00	parafluvial springbrook	246.67	2	Slimy sculpin	54	0
Kwethluk	Bunyan Springbrook	2006-09-24 09:33:00	parafluvial springbrook	246.67	2	Slimy sculpin	65	0
Kwethluk	Bunyan Springbrook	2006-09-24 09:33:00	parafluvial springbrook	246.67	2	Slimy sculpin	32	0
Kwethluk	Bunyan Springbrook	2006-09-24 09:33:00	parafluvial springbrook	246.67	2	Slimy sculpin	48	0
Kwethluk	Bunyan Springbrook	2006-09-24 09:33:00	parafluvial springbrook	246.67	2	Slimy sculpin	48	0
Kwethluk	Bunyan Springbrook	2006-09-24 09:33:00	parafluvial springbrook	246.67	2	Slimy sculpin	35	0
Kwethluk	Bunyan Springbrook	2006-09-24 09:33:00	parafluvial springbrook	246.67	2	Slimy sculpin	34	0
Kwethluk	Bunyan Springbrook	2006-09-24 09:33:00	parafluvial springbrook	246.67	2	Slimy sculpin	40	0
Kwethluk	Bunyan Springbrook	2006-09-24 09:33:00	parafluvial springbrook	246.67	2	Slimy sculpin	27	0
Kwethluk	Bunyan Springbrook	2006-09-24 09:33:00	parafluvial springbrook	246.67	2	Sockeye salmon	55	1.2
Kwethluk	Bunyan Springbrook	2006-09-24 09:33:00	parafluvial springbrook	246.67	2	Sockeye salmon	55	1.6
Kwethluk	Bunyan Springbrook	2006-09-24 09:33:00	parafluvial springbrook	246.67	2	Sockeye salmon	60	1.8
Kwethluk	Bunyan Springbrook	2006-09-24 09:33:00	parafluvial springbrook	246.67	2	Sockeye salmon	52	1.4
Kwethluk	Bunyan Springbrook	2006-09-24 09:33:00	parafluvial springbrook	246.67	2	Sockeye salmon	56	1.5
Kwethluk	Bunyan Springbrook	2006-09-24 09:33:00	parafluvial springbrook	246.67	2	Sockeye salmon	51	1.2
Kwethluk	Bunyan Springbrook	2006-09-24 09:33:00	parafluvial springbrook	246.67	2	Sockeye salmon	57	1.6
Kwethluk	Bunyan Springbrook	2006-09-24 09:33:00	parafluvial springbrook	246.67	2	Sockeye salmon	57	1.7
Kwethluk	Bunyan Springbrook	2006-09-24 09:33:00	parafluvial springbrook	246.67	2	Sockeye salmon	68	2.8
Kwethluk	Bunyan Springbrook	2006-09-24 09:33:00	parafluvial springbrook	246.67	2	Sockeye salmon	61	2.1
Kwethluk	Bunyan Springbrook	2006-09-24 09:33:00	parafluvial springbrook	246.67	2	Sockeye salmon	52	1.4
Kwethluk	Bunyan Springbrook	2006-09-24 09:33:00	parafluvial springbrook	246.67	2	Sockeye salmon	57	1.6
Kwethluk	Bunyan Springbrook	2006-09-24 09:33:00	parafluvial springbrook	246.67	2	Steelhead-rainbow	41	0.5
Kwethluk	Bunyan Springbrook	2006-09-24 09:33:00	parafluvial springbrook	246.67	3	Chinook salmon	50	0
Kwethluk	Bunyan Springbrook	2006-09-24 09:33:00	parafluvial springbrook	246.67	3	Chinook salmon	54	0
Kwethluk	Bunyan Springbrook	2006-09-24 09:33:00	parafluvial springbrook	246.67	3	Chinook salmon	60	0
Kwethluk	Bunyan Springbrook	2006-09-24 09:33:00	parafluvial springbrook	246.67	3	Chinook salmon	59	0
Kwethluk	Bunyan Springbrook	2006-09-24 09:33:00	parafluvial springbrook	246.67	3	Chinook salmon	57	0
Kwethluk	Bunyan Springbrook	2006-09-24 09:33:00	parafluvial springbrook	246.67	3	Chinook salmon	59	0
Kwethluk	Bunyan Springbrook	2006-09-24 09:33:00	parafluvial springbrook	246.67	3	Chinook salmon	56	0
Kwethluk	Bunyan Springbrook	2006-09-24 09:33:00	parafluvial springbrook	246.67	3	Chinook salmon	54	0
Kwethluk	Bunyan Springbrook	2006-09-24 09:33:00	parafluvial springbrook	246.67	3	Chinook salmon	50	0
Kwethluk	Bunyan Springbrook	2006-09-24 09:33:00	parafluvial springbrook	246.67	3	Chinook salmon	61	0
Kwethluk	Bunyan Springbrook	2006-09-24 09:33:00	parafluvial springbrook	246.67	3	Chinook salmon	54	0
Kwethluk	Bunyan Springbrook	2006-09-24 09:33:00	parafluvial springbrook	246.67	3	Chinook salmon	56	0
Kwethluk	Bunyan Springbrook	2006-09-24 09:33:00	parafluvial springbrook	246.67	3	Chinook salmon	56	0
Kwethluk	Bunyan Springbrook	2006-09-24 09:33:00	parafluvial springbrook	246.67	3	Chinook salmon	56	0
Kwethluk	Bunyan Springbrook	2006-09-24 09:33:00	parafluvial springbrook	246.67	3	Chinook salmon	54	0
Kwethluk	Bunyan Springbrook	2006-09-24 09:33:00	parafluvial springbrook	246.67	3	Chinook salmon	58	0
Kwethluk	Bunyan Springbrook	2006-09-24 09:33:00	parafluvial springbrook	246.67	3	Chinook salmon	59	0
Kwethluk	Bunyan Springbrook	2006-09-24 09:33:00	parafluvial springbrook	246.67	3	Chinook salmon	49	0
Kwethluk	Bunyan Springbrook	2006-09-24 09:33:00	parafluvial springbrook	246.67	3	Coho Salmon	43	0
Kwethluk	Bunyan Springbrook	2006-09-24 09:33:00	parafluvial springbrook	246.67	3	Coho Salmon	50	0
Kwethluk	Bunyan Springbrook	2006-09-24 09:33:00	parafluvial springbrook	246.67	3	Coho Salmon	48	0
Kwethluk	Bunyan Springbrook	2006-09-24 09:33:00	parafluvial springbrook	246.67	3	Coho Salmon	53	0
Kwethluk	Bunyan Springbrook	2006-09-24 09:33:00	parafluvial springbrook	246.67	3	Coho Salmon	58	0
Kwethluk	Bunyan Springbrook	2006-09-24 09:33:00	parafluvial springbrook	246.67	3	Coho Salmon	44	0
Kwethluk	Bunyan Springbrook	2006-09-24 09:33:00	parafluvial springbrook	246.67	3	Coho Salmon	49	0
Kwethluk	Bunyan Springbrook	2006-09-24 09:33:00	parafluvial springbrook	246.67	3	Coho Salmon	56	0
Kwethluk	Bunyan Springbrook	2006-09-24 09:33:00	parafluvial springbrook	246.67	3	Coho Salmon	51	0
Kwethluk	Bunyan Springbrook	2006-09-24 09:33:00	parafluvial springbrook	246.67	3	Coho Salmon	42	0
Kwethluk	Bunyan Springbrook	2006-09-24 09:33:00	parafluvial springbrook	246.67	3	Coho Salmon	50	0
Kwethluk	Bunyan Springbrook	2006-09-24 09:33:00	parafluvial springbrook	246.67	3	Coho Salmon	53	0
Kwethluk	Bunyan Springbrook	2006-09-24 09:33:00	parafluvial springbrook	246.67	3	Coho Salmon	51	0
Kwethluk	Bunyan Springbrook	2006-09-24 09:33:00	parafluvial springbrook	246.67	3	Coho Salmon	53	0
Kwethluk	Bunyan Springbrook	2006-09-24 09:33:00	parafluvial springbrook	246.67	3	Coho Salmon	57	0
Kwethluk	Bunyan Springbrook	2006-09-24 09:33:00	parafluvial springbrook	246.67	3	Coho Salmon	68	0
Kwethluk	Bunyan Springbrook	2006-09-24 09:33:00	parafluvial springbrook	246.67	3	Coho Salmon	50	0
Kwethluk	Bunyan Springbrook	2006-09-24 09:33:00	parafluvial springbrook	246.67	3	Coho Salmon	47	0
Kwethluk	Bunyan Springbrook	2006-09-24 09:33:00	parafluvial springbrook	246.67	3	Coho Salmon	45	0
Kwethluk	Bunyan Springbrook	2006-09-24 09:33:00	parafluvial springbrook	246.67	3	Coho Salmon	50	0
Kwethluk	Bunyan Springbrook	2006-09-24 09:33:00	parafluvial springbrook	246.67	3	Coho Salmon	51	0
Kwethluk	Bunyan Springbrook	2006-09-24 09:33:00	parafluvial springbrook	246.67	3	Coho Salmon	46	0
Kwethluk	Bunyan Springbrook	2006-09-24 09:33:00	parafluvial springbrook	246.67	3	Coho Salmon	45	0
Kwethluk	Bunyan Springbrook	2006-09-24 09:33:00	parafluvial springbrook	246.67	3	Coho Salmon	53	0
Kwethluk	Bunyan Springbrook	2006-09-24 09:33:00	parafluvial springbrook	246.67	3	Coho Salmon	61	0
Kwethluk	Bunyan Springbrook	2006-09-24 09:33:00	parafluvial springbrook	246.67	3	Coho Salmon	50	0
Kwethluk	Bunyan Springbrook	2006-09-24 09:33:00	parafluvial springbrook	246.67	3	Coho Salmon	61	0
Kwethluk	Bunyan Springbrook	2006-09-24 09:33:00	parafluvial springbrook	246.67	3	Coho Salmon	48	0
Kwethluk	Bunyan Springbrook	2006-09-24 09:33:00	parafluvial springbrook	246.67	3	Coho Salmon	54	0
Kwethluk	Bunyan Springbrook	2006-09-24 09:33:00	parafluvial springbrook	246.67	3	Coho Salmon	65	0
Kwethluk	Bunyan Springbrook	2006-09-24 09:33:00	parafluvial springbrook	246.67	3	Coho Salmon	46	0
Kwethluk	Bunyan Springbrook	2006-09-24 09:33:00	parafluvial springbrook	246.67	3	Coho Salmon	59	0
Kwethluk	Bunyan Springbrook	2006-09-24 09:33:00	parafluvial springbrook	246.67	3	Coho Salmon	44	0
Kwethluk	Bunyan Springbrook	2006-09-24 09:33:00	parafluvial springbrook	246.67	3	Coho Salmon	48	0
Kwethluk	Bunyan Springbrook	2006-09-24 09:33:00	parafluvial springbrook	246.67	3	Coho Salmon	57	0
Kwethluk	Bunyan Springbrook	2006-09-24 09:33:00	parafluvial springbrook	246.67	3	Coho Salmon	44	0
Kwethluk	Bunyan Springbrook	2006-09-24 09:33:00	parafluvial springbrook	246.67	3	Coho Salmon	39	0
Kwethluk	Bunyan Springbrook	2006-09-24 09:33:00	parafluvial springbrook	246.67	3	Coho Salmon	49	0
Kwethluk	Bunyan Springbrook	2006-09-24 09:33:00	parafluvial springbrook	246.67	3	Coho Salmon	25	0
Kwethluk	Bunyan Springbrook	2006-09-24 09:33:00	parafluvial springbrook	246.67	3	Coho Salmon	46	0
Kwethluk	Bunyan Springbrook	2006-09-24 09:33:00	parafluvial springbrook	246.67	3	Coho Salmon	47	0
Kwethluk	Bunyan Springbrook	2006-09-24 09:33:00	parafluvial springbrook	246.67	3	Coho Salmon	69	0
Kwethluk	Bunyan Springbrook	2006-09-24 09:33:00	parafluvial springbrook	246.67	3	Coho Salmon	53	0
Kwethluk	Bunyan Springbrook	2006-09-24 09:33:00	parafluvial springbrook	246.67	3	Coho Salmon	48	0
Kwethluk	Bunyan Springbrook	2006-09-24 09:33:00	parafluvial springbrook	246.67	3	Coho Salmon	54	0
Kwethluk	Bunyan Springbrook	2006-09-24 09:33:00	parafluvial springbrook	246.67	3	Coho Salmon	55	0
Kwethluk	Bunyan Springbrook	2006-09-24 09:33:00	parafluvial springbrook	246.67	3	Coho Salmon	55	0
Kwethluk	Bunyan Springbrook	2006-09-24 09:33:00	parafluvial springbrook	246.67	3	Coho Salmon	59	0
Kwethluk	Bunyan Springbrook	2006-09-24 09:33:00	parafluvial springbrook	246.67	3	Coho Salmon	64	0
Kwethluk	Bunyan Springbrook	2006-09-24 09:33:00	parafluvial springbrook	246.67	3	Coho Salmon	52	0
Kwethluk	Bunyan Springbrook	2006-09-24 09:33:00	parafluvial springbrook	246.67	3	Coho Salmon	53	0
Kwethluk	Bunyan Springbrook	2006-09-24 09:33:00	parafluvial springbrook	246.67	3	Coho Salmon	44	0
Kwethluk	Bunyan Springbrook	2006-09-24 09:33:00	parafluvial springbrook	246.67	3	Coho Salmon	51	0
Kwethluk	Bunyan Springbrook	2006-09-24 09:33:00	parafluvial springbrook	246.67	3	Coho Salmon	52	0
Kwethluk	Bunyan Springbrook	2006-09-24 09:33:00	parafluvial springbrook	246.67	3	Coho Salmon	59	0
Kwethluk	Bunyan Springbrook	2006-09-24 09:33:00	parafluvial springbrook	246.67	3	Coho Salmon	48	0
Kwethluk	Bunyan Springbrook	2006-09-24 09:33:00	parafluvial springbrook	246.67	3	Coho Salmon	90	0
Kwethluk	Bunyan Springbrook	2006-09-24 09:33:00	parafluvial springbrook	246.67	3	Coho Salmon	69	0
Kwethluk	Bunyan Springbrook	2006-09-24 09:33:00	parafluvial springbrook	246.67	3	Coho Salmon	61	0
Kwethluk	Bunyan Springbrook	2006-09-24 09:33:00	parafluvial springbrook	246.67	3	Coho Salmon	80	0
Kwethluk	Bunyan Springbrook	2006-09-24 09:33:00	parafluvial springbrook	246.67	3	Coho Salmon	49	0
Kwethluk	Bunyan Springbrook	2006-09-24 09:33:00	parafluvial springbrook	246.67	3	Coho Salmon	66	0
Kwethluk	Bunyan Springbrook	2006-09-24 09:33:00	parafluvial springbrook	246.67	3	Coho Salmon	46	0
Kwethluk	Bunyan Springbrook	2006-09-24 09:33:00	parafluvial springbrook	246.67	3	Coho Salmon	45	0
Kwethluk	Bunyan Springbrook	2006-09-24 09:33:00	parafluvial springbrook	246.67	3	Coho Salmon	50	0
Kwethluk	Bunyan Springbrook	2006-09-24 09:33:00	parafluvial springbrook	246.67	3	Coho Salmon	43	0
Kwethluk	Bunyan Springbrook	2006-09-24 09:33:00	parafluvial springbrook	246.67	3	Coho Salmon	49	0
Kwethluk	Bunyan Springbrook	2006-09-24 09:33:00	parafluvial springbrook	246.67	3	Coho Salmon	48	0
Kwethluk	Bunyan Springbrook	2006-09-24 09:33:00	parafluvial springbrook	246.67	3	Coho Salmon	61	0
Kwethluk	Bunyan Springbrook	2006-09-24 09:33:00	parafluvial springbrook	246.67	3	Coho Salmon	46	0
Kwethluk	Bunyan Springbrook	2006-09-24 09:33:00	parafluvial springbrook	246.67	3	Coho Salmon	50	0
Kwethluk	Bunyan Springbrook	2006-09-24 09:33:00	parafluvial springbrook	246.67	3	Coho Salmon	50	0
Kwethluk	Bunyan Springbrook	2006-09-24 09:33:00	parafluvial springbrook	246.67	3	Slimy sculpin	60	0
Kwethluk	Bunyan Springbrook	2006-09-24 09:33:00	parafluvial springbrook	246.67	3	Slimy sculpin	75	0
Kwethluk	Bunyan Springbrook	2006-09-24 09:33:00	parafluvial springbrook	246.67	3	Slimy sculpin	57	0
Kwethluk	Bunyan Springbrook	2006-09-24 09:33:00	parafluvial springbrook	246.67	3	Slimy sculpin	54	0
Kwethluk	Bunyan Springbrook	2006-09-24 09:33:00	parafluvial springbrook	246.67	3	Slimy sculpin	72	0
Kwethluk	Bunyan Springbrook	2006-09-24 09:33:00	parafluvial springbrook	246.67	3	Slimy sculpin	69	0
Kwethluk	Bunyan Springbrook	2006-09-24 09:33:00	parafluvial springbrook	246.67	3	Slimy sculpin	54	0
Kwethluk	Bunyan Springbrook	2006-09-24 09:33:00	parafluvial springbrook	246.67	3	Slimy sculpin	87	0
Kwethluk	Bunyan Springbrook	2006-09-24 09:33:00	parafluvial springbrook	246.67	3	Slimy sculpin	45	0
Kwethluk	Bunyan Springbrook	2006-09-24 09:33:00	parafluvial springbrook	246.67	3	Slimy sculpin	48	0
Kwethluk	Bunyan Springbrook	2006-09-24 09:33:00	parafluvial springbrook	246.67	3	Slimy sculpin	43	0
Kwethluk	Bunyan Springbrook	2006-09-24 09:33:00	parafluvial springbrook	246.67	3	Sockeye salmon	57	1.7
Kwethluk	Bunyan Springbrook	2006-09-24 09:33:00	parafluvial springbrook	246.67	3	Sockeye salmon	54	1.6
Kwethluk	Bunyan Springbrook	2006-09-24 09:33:00	parafluvial springbrook	246.67	3	Sockeye salmon	59	1.7
Kwethluk	Bunyan Springbrook	2006-09-24 09:33:00	parafluvial springbrook	246.67	3	Sockeye salmon	46	1.2
Kwethluk	Bunyan Springbrook	2006-09-24 09:33:00	parafluvial springbrook	246.67	3	Sockeye salmon	59	1.9
Kwethluk	Bunyan Springbrook	2006-09-24 09:33:00	parafluvial springbrook	246.67	3	Sockeye salmon	51	1.4
Kwethluk	Bunyan Springbrook	2006-09-24 09:33:00	parafluvial springbrook	246.67	3	Sockeye salmon	58	1.6
Kwethluk	Bunyan Springbrook	2006-09-24 09:33:00	parafluvial springbrook	246.67	3	Sockeye salmon	60	1.9
Kwethluk	Bunyan Springbrook	2006-09-24 09:33:00	parafluvial springbrook	246.67	3	Sockeye salmon	62	2.2
Kwethluk	Elbow Backwater	2006-06-17 11:30:00	Main channel	151.92	1	Arctic lamprey	80	0.8
Kwethluk	Elbow Backwater	2006-06-17 11:30:00	Main channel	151.92	1	Arctic lamprey	170	7.4
Kwethluk	Elbow Backwater	2006-06-17 11:30:00	Main channel	151.92	1	Arctic lamprey	104	1.6
Kwethluk	Elbow Backwater	2006-06-17 11:30:00	Main channel	151.92	1	Arctic lamprey	75	0.6
Kwethluk	Elbow Backwater	2006-06-17 11:30:00	Main channel	151.92	1	Arctic lamprey	74	0.6
Kwethluk	Elbow Backwater	2006-06-17 11:30:00	Main channel	151.92	1	Chinook salmon	42	0.5
Kwethluk	Elbow Backwater	2006-06-17 11:30:00	Main channel	151.92	1	Chinook salmon	34	0.3
Kwethluk	Elbow Backwater	2006-06-17 11:30:00	Main channel	151.92	1	Chinook salmon	41	0.4
Kwethluk	Elbow Backwater	2006-06-17 11:30:00	Main channel	151.92	1	Chinook salmon	39	0.4
Kwethluk	Elbow Backwater	2006-06-17 11:30:00	Main channel	151.92	1	Chinook salmon	42	0.6
Kwethluk	Elbow Backwater	2006-06-17 11:30:00	Main channel	151.92	1	Chinook salmon	42	0.7
Kwethluk	Elbow Backwater	2006-06-17 11:30:00	Main channel	151.92	1	Chinook salmon	42	0.7
Kwethluk	Elbow Backwater	2006-06-17 11:30:00	Main channel	151.92	1	Chinook salmon	36	0.3
Kwethluk	Elbow Backwater	2006-06-17 11:30:00	Main channel	151.92	1	Chinook salmon	42	0.7
Kwethluk	Elbow Backwater	2006-06-17 11:30:00	Main channel	151.92	1	Chinook salmon	38	0.3
Kwethluk	Elbow Backwater	2006-06-17 11:30:00	Main channel	151.92	1	Chinook salmon	43	0.6
Kwethluk	Elbow Backwater	2006-06-17 11:30:00	Main channel	151.92	1	Chinook salmon	43	0.7
Kwethluk	Elbow Backwater	2006-06-17 11:30:00	Main channel	151.92	1	Chinook salmon	36	0.4
Kwethluk	Elbow Backwater	2006-06-17 11:30:00	Main channel	151.92	1	Chinook salmon	37	0.3
Kwethluk	Elbow Backwater	2006-06-17 11:30:00	Main channel	151.92	1	Chinook salmon	39	0.4
Kwethluk	Elbow Backwater	2006-06-17 11:30:00	Main channel	151.92	1	Chinook salmon	40	0.5
Kwethluk	Elbow Backwater	2006-06-17 11:30:00	Main channel	151.92	1	Chinook salmon	38	0.4
Kwethluk	Elbow Backwater	2006-06-17 11:30:00	Main channel	151.92	1	Chinook salmon	38	0.3
Kwethluk	Elbow Backwater	2006-06-17 11:30:00	Main channel	151.92	1	Chinook salmon	42	0.3
Kwethluk	Elbow Backwater	2006-06-17 11:30:00	Main channel	151.92	1	Chinook salmon	38	0.4
Kwethluk	Elbow Backwater	2006-06-17 11:30:00	Main channel	151.92	1	Chinook salmon	40	0.4
Kwethluk	Elbow Backwater	2006-06-17 11:30:00	Main channel	151.92	1	Chinook salmon	39	0.4
Kwethluk	Elbow Backwater	2006-06-17 11:30:00	Main channel	151.92	1	Chinook salmon	38	0.5
Kwethluk	Elbow Backwater	2006-06-17 11:30:00	Main channel	151.92	1	Chinook salmon	39	0.5
Kwethluk	Elbow Backwater	2006-06-17 11:30:00	Main channel	151.92	1	Chinook salmon	36	0.3
Kwethluk	Elbow Backwater	2006-06-17 11:30:00	Main channel	151.92	1	Chinook salmon	39	0.5
Kwethluk	Elbow Backwater	2006-06-17 11:30:00	Main channel	151.92	1	Chinook salmon	41	0.6
Kwethluk	Elbow Backwater	2006-06-17 11:30:00	Main channel	151.92	1	Chinook salmon	43	0.7
Kwethluk	Elbow Backwater	2006-06-17 11:30:00	Main channel	151.92	1	Chinook salmon	38	0
Kwethluk	Elbow Backwater	2006-06-17 11:30:00	Main channel	151.92	1	Chinook salmon	39	0
Kwethluk	Elbow Backwater	2006-06-17 11:30:00	Main channel	151.92	1	Chinook salmon	39	0
Kwethluk	Elbow Backwater	2006-06-17 11:30:00	Main channel	151.92	1	Chinook salmon	38	0
Kwethluk	Elbow Backwater	2006-06-17 11:30:00	Main channel	151.92	1	Chinook salmon	39	0
Kwethluk	Elbow Backwater	2006-06-17 11:30:00	Main channel	151.92	1	Chinook salmon	39	0
Kwethluk	Elbow Backwater	2006-06-17 11:30:00	Main channel	151.92	1	Chinook salmon	37	0
Kwethluk	Elbow Backwater	2006-06-17 11:30:00	Main channel	151.92	1	Chinook salmon	38	0
Kwethluk	Elbow Backwater	2006-06-17 11:30:00	Main channel	151.92	1	Chinook salmon	37	0
Kwethluk	Elbow Backwater	2006-06-17 11:30:00	Main channel	151.92	1	Chinook salmon	36	0
Kwethluk	Elbow Backwater	2006-06-17 11:30:00	Main channel	151.92	1	Chinook salmon	37	0
Kwethluk	Elbow Backwater	2006-06-17 11:30:00	Main channel	151.92	1	Chinook salmon	41	0
Kwethluk	Elbow Backwater	2006-06-17 11:30:00	Main channel	151.92	1	Chinook salmon	41	0
Kwethluk	Elbow Backwater	2006-06-17 11:30:00	Main channel	151.92	1	Chinook salmon	41	0
Kwethluk	Elbow Backwater	2006-06-17 11:30:00	Main channel	151.92	1	Chinook salmon	36	0
Kwethluk	Elbow Backwater	2006-06-17 11:30:00	Main channel	151.92	1	Chinook salmon	38	0
Kwethluk	Elbow Backwater	2006-06-17 11:30:00	Main channel	151.92	1	Chinook salmon	39	0
Kwethluk	Elbow Backwater	2006-06-17 11:30:00	Main channel	151.92	1	Chinook salmon	42	0
Kwethluk	Elbow Backwater	2006-06-17 11:30:00	Main channel	151.92	1	Chinook salmon	33	0
Kwethluk	Elbow Backwater	2006-06-17 11:30:00	Main channel	151.92	1	Chum Salmon	29	0.1
Kwethluk	Elbow Backwater	2006-06-17 11:30:00	Main channel	151.92	1	Coho Salmon	37	0.3
Kwethluk	Elbow Backwater	2006-06-17 11:30:00	Main channel	151.92	1	Coho Salmon	33	0.2
Kwethluk	Elbow Backwater	2006-06-17 11:30:00	Main channel	151.92	1	Coho Salmon	36	0.3
Kwethluk	Elbow Backwater	2006-06-17 11:30:00	Main channel	151.92	1	Coho Salmon	35	0.3
Kwethluk	Elbow Backwater	2006-06-17 11:30:00	Main channel	151.92	1	Coho Salmon	36	0.4
Kwethluk	Elbow Backwater	2006-06-17 11:30:00	Main channel	151.92	1	Coho Salmon	36	0.3
Kwethluk	Elbow Backwater	2006-06-17 11:30:00	Main channel	151.92	1	Coho Salmon	36	0.3
Kwethluk	Elbow Backwater	2006-06-17 11:30:00	Main channel	151.92	1	Coho Salmon	31	0.1
Kwethluk	Elbow Backwater	2006-06-17 11:30:00	Main channel	151.92	1	Coho Salmon	35	0.2
Kwethluk	Elbow Backwater	2006-06-17 11:30:00	Main channel	151.92	1	Coho Salmon	34	0.3
Kwethluk	Elbow Backwater	2006-06-17 11:30:00	Main channel	151.92	1	Coho Salmon	36	0.4
Kwethluk	Elbow Backwater	2006-06-17 11:30:00	Main channel	151.92	1	Coho Salmon	36	0.3
Kwethluk	Elbow Backwater	2006-06-17 11:30:00	Main channel	151.92	1	Coho Salmon	37	0.2
Kwethluk	Elbow Backwater	2006-06-17 11:30:00	Main channel	151.92	1	Coho Salmon	36	0.3
Kwethluk	Elbow Backwater	2006-06-17 11:30:00	Main channel	151.92	1	Coho Salmon	36	0.4
Kwethluk	Elbow Backwater	2006-06-17 11:30:00	Main channel	151.92	1	Coho Salmon	36	0.2
Kwethluk	Elbow Backwater	2006-06-17 11:30:00	Main channel	151.92	1	Coho Salmon	40	0.6
Kwethluk	Elbow Backwater	2006-06-17 11:30:00	Main channel	151.92	1	Coho Salmon	36	0.3
Kwethluk	Elbow Backwater	2006-06-17 11:30:00	Main channel	151.92	1	Coho Salmon	36	0.3
Kwethluk	Elbow Backwater	2006-06-17 11:30:00	Main channel	151.92	1	Coho Salmon	32	0.1
Kwethluk	Elbow Backwater	2006-06-17 11:30:00	Main channel	151.92	1	Coho Salmon	36	0.3
Kwethluk	Elbow Backwater	2006-06-17 11:30:00	Main channel	151.92	1	Coho Salmon	37	0.4
Kwethluk	Elbow Backwater	2006-06-17 11:30:00	Main channel	151.92	1	Coho Salmon	36	0.1
Kwethluk	Elbow Backwater	2006-06-17 11:30:00	Main channel	151.92	1	Coho Salmon	36	0.2
Kwethluk	Elbow Backwater	2006-06-17 11:30:00	Main channel	151.92	1	Slimy sculpin	84	0
Kwethluk	Elbow Backwater	2006-06-17 11:30:00	Main channel	151.92	1	Slimy sculpin	58	0
Kwethluk	Elbow Backwater	2006-06-17 11:30:00	Main channel	151.92	1	Slimy sculpin	30	0
Kwethluk	Elbow Backwater	2006-06-17 11:30:00	Main channel	151.92	1	Slimy sculpin	37	0
Kwethluk	Elbow Backwater	2006-06-17 11:30:00	Main channel	151.92	1	Slimy sculpin	32	0
Kwethluk	Elbow Backwater	2006-06-17 11:30:00	Main channel	151.92	1	Slimy sculpin	72	0
Kwethluk	Elbow Backwater	2006-06-17 11:30:00	Main channel	151.92	1	Slimy sculpin	31	0
Kwethluk	Elbow Backwater	2006-06-17 11:30:00	Main channel	151.92	1	Slimy sculpin	26	0
Kwethluk	Elbow Backwater	2006-06-17 11:30:00	Main channel	151.92	1	Slimy sculpin	72	0
Kwethluk	Elbow Backwater	2006-06-17 11:30:00	Main channel	151.92	1	Slimy sculpin	38	0
Kwethluk	Elbow Backwater	2006-06-17 11:30:00	Main channel	151.92	1	Slimy sculpin	71	0
Kwethluk	Elbow Backwater	2006-06-17 11:30:00	Main channel	151.92	1	Slimy sculpin	75	0
Kwethluk	Elbow Backwater	2006-06-17 11:30:00	Main channel	151.92	1	Slimy sculpin	57	0
Kwethluk	Elbow Backwater	2006-06-17 11:30:00	Main channel	151.92	1	Slimy sculpin	55	0
Kwethluk	Elbow Backwater	2006-06-17 11:30:00	Main channel	151.92	1	Slimy sculpin	62	0
Kwethluk	Elbow Backwater	2006-06-17 11:30:00	Main channel	151.92	1	Slimy sculpin	54	0
Kwethluk	Elbow Backwater	2006-06-17 11:30:00	Main channel	151.92	1	Slimy sculpin	33	0
Kwethluk	Elbow Backwater	2006-06-17 11:30:00	Main channel	151.92	1	Slimy sculpin	27	0
Kwethluk	Elbow Backwater	2006-06-17 11:30:00	Main channel	151.92	1	Slimy sculpin	31	0
Kwethluk	Elbow Backwater	2006-06-17 11:30:00	Main channel	151.92	1	Slimy sculpin	25	0
Kwethluk	Elbow Backwater	2006-06-17 11:30:00	Main channel	151.92	1	Slimy sculpin	32	0
Kwethluk	Elbow Backwater	2006-06-17 11:30:00	Main channel	151.92	1	Slimy sculpin	29	0
Kwethluk	Elbow Backwater	2006-06-17 11:30:00	Main channel	151.92	1	Slimy sculpin	29	0
Kwethluk	Elbow Backwater	2006-06-17 11:30:00	Main channel	151.92	1	Slimy sculpin	20	0
Kwethluk	Elbow Backwater	2006-06-17 11:30:00	Main channel	151.92	1	Slimy sculpin	32	0
Kwethluk	Elbow Backwater	2006-06-17 11:30:00	Main channel	151.92	1	Slimy sculpin	30	0
Kwethluk	Elbow Backwater	2006-06-17 11:30:00	Main channel	151.92	1	Slimy sculpin	25	0
Kwethluk	Elbow Backwater	2006-06-17 11:30:00	Main channel	151.92	1	Slimy sculpin	30	0
Kwethluk	Elbow Backwater	2006-06-17 11:30:00	Main channel	151.92	1	Slimy sculpin	46	0
Kwethluk	Elbow Backwater	2006-06-17 11:30:00	Main channel	151.92	1	Slimy sculpin	20	0
Kwethluk	Elbow Backwater	2006-06-17 11:30:00	Main channel	151.92	1	Slimy sculpin	25	0
Kwethluk	Elbow Backwater	2006-06-17 11:30:00	Main channel	151.92	1	Slimy sculpin	30	0
Kwethluk	Elbow Backwater	2006-06-17 11:30:00	Main channel	151.92	2	Arctic lamprey	67	0.3
Kwethluk	Elbow Backwater	2006-06-17 11:30:00	Main channel	151.92	2	Arctic lamprey	104	1.5
Kwethluk	Elbow Backwater	2006-06-17 11:30:00	Main channel	151.92	2	Chinook salmon	39	0
Kwethluk	Elbow Backwater	2006-06-17 11:30:00	Main channel	151.92	2	Chinook salmon	36	0
Kwethluk	Elbow Backwater	2006-06-17 11:30:00	Main channel	151.92	2	Chinook salmon	40	0
Kwethluk	Elbow Backwater	2006-06-17 11:30:00	Main channel	151.92	2	Chinook salmon	33	0
Kwethluk	Elbow Backwater	2006-06-17 11:30:00	Main channel	151.92	2	Chinook salmon	41	0
Kwethluk	Elbow Backwater	2006-06-17 11:30:00	Main channel	151.92	2	Chinook salmon	38	0
Kwethluk	Elbow Backwater	2006-06-17 11:30:00	Main channel	151.92	2	Chinook salmon	38	0
Kwethluk	Elbow Backwater	2006-06-17 11:30:00	Main channel	151.92	2	Chinook salmon	39	0
Kwethluk	Elbow Backwater	2006-06-17 11:30:00	Main channel	151.92	2	Chinook salmon	39	0
Kwethluk	Elbow Backwater	2006-06-17 11:30:00	Main channel	151.92	2	Chinook salmon	43	0
Kwethluk	Elbow Backwater	2006-06-17 11:30:00	Main channel	151.92	2	Chinook salmon	37	0
Kwethluk	Elbow Backwater	2006-06-17 11:30:00	Main channel	151.92	2	Chinook salmon	42	0
Kwethluk	Elbow Backwater	2006-06-17 11:30:00	Main channel	151.92	2	Chinook salmon	36	0
Kwethluk	Elbow Backwater	2006-06-17 11:30:00	Main channel	151.92	2	Chinook salmon	44	0
Kwethluk	Elbow Backwater	2006-06-17 11:30:00	Main channel	151.92	2	Chinook salmon	41	0
Kwethluk	Elbow Backwater	2006-06-17 11:30:00	Main channel	151.92	2	Chinook salmon	39	0
Kwethluk	Elbow Backwater	2006-06-17 11:30:00	Main channel	151.92	2	Chinook salmon	36	0
Kwethluk	Elbow Backwater	2006-06-17 11:30:00	Main channel	151.92	2	Chinook salmon	41	0
Kwethluk	Elbow Backwater	2006-06-17 11:30:00	Main channel	151.92	2	Chinook salmon	38	0
Kwethluk	Elbow Backwater	2006-06-17 11:30:00	Main channel	151.92	2	Chinook salmon	41	0
Kwethluk	Elbow Backwater	2006-06-17 11:30:00	Main channel	151.92	2	Chinook salmon	34	0
Kwethluk	Elbow Backwater	2006-06-17 11:30:00	Main channel	151.92	2	Chinook salmon	38	0
Kwethluk	Elbow Backwater	2006-06-17 11:30:00	Main channel	151.92	2	Chinook salmon	40	0
Kwethluk	Elbow Backwater	2006-06-17 11:30:00	Main channel	151.92	2	Chinook salmon	36	0
Kwethluk	Elbow Backwater	2006-06-17 11:30:00	Main channel	151.92	2	Chinook salmon	35	0
Kwethluk	Elbow Backwater	2006-06-17 11:30:00	Main channel	151.92	2	Chinook salmon	42	0
Kwethluk	Elbow Backwater	2006-06-17 11:30:00	Main channel	151.92	2	Coho Salmon	36	0.2
Kwethluk	Elbow Backwater	2006-06-17 11:30:00	Main channel	151.92	2	Coho Salmon	35	0
Kwethluk	Elbow Backwater	2006-06-17 11:30:00	Main channel	151.92	2	Coho Salmon	37	0
Kwethluk	Elbow Backwater	2006-06-17 11:30:00	Main channel	151.92	2	Coho Salmon	35	0
Kwethluk	Elbow Backwater	2006-06-17 11:30:00	Main channel	151.92	2	Coho Salmon	33	0
Kwethluk	Elbow Backwater	2006-06-17 11:30:00	Main channel	151.92	2	Coho Salmon	32	0
Kwethluk	Elbow Backwater	2006-06-17 11:30:00	Main channel	151.92	2	Coho Salmon	37	0
Kwethluk	Elbow Backwater	2006-06-17 11:30:00	Main channel	151.92	2	Coho Salmon	37	0
Kwethluk	Elbow Backwater	2006-06-17 11:30:00	Main channel	151.92	2	Coho Salmon	36	0
Kwethluk	Elbow Backwater	2006-06-17 11:30:00	Main channel	151.92	2	Coho Salmon	34	0
Kwethluk	Elbow Backwater	2006-06-17 11:30:00	Main channel	151.92	2	Slimy sculpin	35	0
Kwethluk	Elbow Backwater	2006-06-17 11:30:00	Main channel	151.92	2	Slimy sculpin	62	0
Kwethluk	Elbow Backwater	2006-06-17 11:30:00	Main channel	151.92	2	Slimy sculpin	58	0
Kwethluk	Elbow Backwater	2006-06-17 11:30:00	Main channel	151.92	2	Slimy sculpin	48	0
Kwethluk	Elbow Backwater	2006-06-17 11:30:00	Main channel	151.92	2	Slimy sculpin	62	0
Kwethluk	Elbow Backwater	2006-06-17 11:30:00	Main channel	151.92	2	Slimy sculpin	28	0
Kwethluk	Elbow Backwater	2006-06-17 11:30:00	Main channel	151.92	2	Slimy sculpin	63	0
Kwethluk	Elbow Backwater	2006-06-17 11:30:00	Main channel	151.92	2	Slimy sculpin	28	0
Kwethluk	Elbow Backwater	2006-06-17 11:30:00	Main channel	151.92	2	Slimy sculpin	23	0
Kwethluk	Elbow Backwater	2006-06-17 11:30:00	Main channel	151.92	2	Slimy sculpin	32	0
Kwethluk	Elbow Backwater	2006-06-17 11:30:00	Main channel	151.92	2	Slimy sculpin	21	0
Kwethluk	Elbow Backwater	2006-06-17 11:30:00	Main channel	151.92	2	Slimy sculpin	30	0
Kwethluk	Elbow Backwater	2006-06-17 11:30:00	Main channel	151.92	2	Slimy sculpin	35	0
Kwethluk	Elbow Backwater	2006-06-17 11:30:00	Main channel	151.92	2	Slimy sculpin	22	0
Kwethluk	Elbow Backwater	2006-06-17 11:30:00	Main channel	151.92	2	Slimy sculpin	25	0
Kwethluk	Elbow Backwater	2006-06-17 11:30:00	Main channel	151.92	2	Slimy sculpin	30	0
Kwethluk	Elbow Backwater	2006-06-17 11:30:00	Main channel	151.92	2	Slimy sculpin	36	0
Kwethluk	Elbow Backwater	2006-06-17 11:30:00	Main channel	151.92	2	Slimy sculpin	40	0
Kwethluk	Elbow Backwater	2006-06-17 11:30:00	Main channel	151.92	2	Slimy sculpin	66	0
Kwethluk	Elbow Backwater	2006-06-17 11:30:00	Main channel	151.92	3	Chinook salmon	36	0
Kwethluk	Elbow Backwater	2006-06-17 11:30:00	Main channel	151.92	3	Chinook salmon	41	0
Kwethluk	Elbow Backwater	2006-06-17 11:30:00	Main channel	151.92	3	Chinook salmon	40	0
Kwethluk	Elbow Backwater	2006-06-17 11:30:00	Main channel	151.92	3	Chinook salmon	36	0
Kwethluk	Elbow Backwater	2006-06-17 11:30:00	Main channel	151.92	3	Chinook salmon	40	0
Kwethluk	Elbow Backwater	2006-06-17 11:30:00	Main channel	151.92	3	Chinook salmon	38	0
Kwethluk	Elbow Backwater	2006-06-17 11:30:00	Main channel	151.92	3	Chinook salmon	39	0
Kwethluk	Elbow Backwater	2006-06-17 11:30:00	Main channel	151.92	3	Chinook salmon	38	0
Kwethluk	Elbow Backwater	2006-06-17 11:30:00	Main channel	151.92	3	Chinook salmon	38	0
Kwethluk	Elbow Backwater	2006-06-17 11:30:00	Main channel	151.92	3	Chinook salmon	35	0
Kwethluk	Elbow Backwater	2006-06-17 11:30:00	Main channel	151.92	3	Chinook salmon	41	0
Kwethluk	Elbow Backwater	2006-06-17 11:30:00	Main channel	151.92	3	Chinook salmon	39	0
Kwethluk	Elbow Backwater	2006-06-17 11:30:00	Main channel	151.92	3	Chinook salmon	37	0
Kwethluk	Elbow Backwater	2006-06-17 11:30:00	Main channel	151.92	3	Chinook salmon	39	0
Kwethluk	Elbow Backwater	2006-06-17 11:30:00	Main channel	151.92	3	Chinook salmon	42	0
Kwethluk	Elbow Backwater	2006-06-17 11:30:00	Main channel	151.92	3	Chinook salmon	42	0
Kwethluk	Elbow Backwater	2006-06-17 11:30:00	Main channel	151.92	3	Chinook salmon	38	0
Kwethluk	Elbow Backwater	2006-06-17 11:30:00	Main channel	151.92	3	Chinook salmon	38	0
Kwethluk	Elbow Backwater	2006-06-17 11:30:00	Main channel	151.92	3	Chinook salmon	39	0
Kwethluk	Elbow Backwater	2006-06-17 11:30:00	Main channel	151.92	3	Coho Salmon	36	0
Kwethluk	Elbow Backwater	2006-06-17 11:30:00	Main channel	151.92	3	Coho Salmon	37	0
Kwethluk	Elbow Backwater	2006-06-17 11:30:00	Main channel	151.92	3	Coho Salmon	33	0
Kwethluk	Elbow Backwater	2006-06-17 11:30:00	Main channel	151.92	3	Coho Salmon	36	0
Kwethluk	Elbow Backwater	2006-06-17 11:30:00	Main channel	151.92	3	Coho Salmon	47	0
Kwethluk	Elbow Backwater	2006-06-17 11:30:00	Main channel	151.92	3	Coho Salmon	38	0
Kwethluk	Elbow Backwater	2006-06-17 11:30:00	Main channel	151.92	3	Coho Salmon	33	0
Kwethluk	Elbow Backwater	2006-06-17 11:30:00	Main channel	151.92	3	Coho Salmon	37	0
Kwethluk	Elbow Backwater	2006-06-17 11:30:00	Main channel	151.92	3	Slimy sculpin	70	0
Kwethluk	Elbow Backwater	2006-06-17 11:30:00	Main channel	151.92	3	Slimy sculpin	94	0
Kwethluk	Elbow Backwater	2006-06-17 11:30:00	Main channel	151.92	3	Slimy sculpin	72	0
Kwethluk	Elbow Backwater	2006-06-17 11:30:00	Main channel	151.92	3	Slimy sculpin	68	0
Kwethluk	Elbow Backwater	2006-06-17 11:30:00	Main channel	151.92	3	Slimy sculpin	57	0
Kwethluk	Elbow Backwater	2006-06-17 11:30:00	Main channel	151.92	3	Slimy sculpin	53	0
Kwethluk	Elbow Backwater	2006-06-17 11:30:00	Main channel	151.92	3	Slimy sculpin	30	0
Kwethluk	Elbow Backwater	2006-06-17 11:30:00	Main channel	151.92	3	Slimy sculpin	25	0
Kwethluk	Elbow Backwater	2006-06-17 11:30:00	Main channel	151.92	3	Slimy sculpin	25	0
Kwethluk	Elbow Main Channel	2006-06-20 11:47:00	Main channel	117	1	Chinook salmon	39	0.5
Kwethluk	Elbow Main Channel	2006-06-20 11:47:00	Main channel	117	1	Chinook salmon	42	0.6
Kwethluk	Elbow Main Channel	2006-06-20 11:47:00	Main channel	117	1	Chinook salmon	43	0.7
Kwethluk	Elbow Main Channel	2006-06-20 11:47:00	Main channel	117	1	Chinook salmon	37	0.3
Kwethluk	Elbow Main Channel	2006-06-20 11:47:00	Main channel	117	1	Chinook salmon	39	0.5
Kwethluk	Elbow Main Channel	2006-06-20 11:47:00	Main channel	117	1	Chinook salmon	38	0.3
Kwethluk	Elbow Main Channel	2006-06-20 11:47:00	Main channel	117	1	Chinook salmon	36	0.4
Kwethluk	Elbow Main Channel	2006-06-20 11:47:00	Main channel	117	1	Chinook salmon	42	0.6
Kwethluk	Elbow Main Channel	2006-06-20 11:47:00	Main channel	117	1	Chinook salmon	39	0.4
Kwethluk	Elbow Main Channel	2006-06-20 11:47:00	Main channel	117	1	Chinook salmon	39	0.5
Kwethluk	Elbow Main Channel	2006-06-20 11:47:00	Main channel	117	1	Chinook salmon	36	0.4
Kwethluk	Elbow Main Channel	2006-06-20 11:47:00	Main channel	117	1	Chinook salmon	41	0.6
Kwethluk	Elbow Main Channel	2006-06-20 11:47:00	Main channel	117	1	Chinook salmon	38	0.5
Kwethluk	Elbow Main Channel	2006-06-20 11:47:00	Main channel	117	1	Chinook salmon	43	0.7
Kwethluk	Elbow Main Channel	2006-06-20 11:47:00	Main channel	117	1	Chinook salmon	38	0.5
Kwethluk	Elbow Main Channel	2006-06-20 11:47:00	Main channel	117	1	Chinook salmon	38	0.4
Kwethluk	Elbow Main Channel	2006-06-20 11:47:00	Main channel	117	1	Chinook salmon	36	0.6
Kwethluk	Elbow Main Channel	2006-06-20 11:47:00	Main channel	117	1	Chinook salmon	38	0.5
Kwethluk	Elbow Main Channel	2006-06-20 11:47:00	Main channel	117	1	Chinook salmon	38	0.4
Kwethluk	Elbow Main Channel	2006-06-20 11:47:00	Main channel	117	1	Chinook salmon	42	0.7
Kwethluk	Elbow Main Channel	2006-06-20 11:47:00	Main channel	117	1	Chinook salmon	39	0.5
Kwethluk	Elbow Main Channel	2006-06-20 11:47:00	Main channel	117	1	Chinook salmon	38	0.5
Kwethluk	Elbow Main Channel	2006-06-20 11:47:00	Main channel	117	1	Chinook salmon	37	0.4
Kwethluk	Elbow Main Channel	2006-06-20 11:47:00	Main channel	117	1	Chinook salmon	42	0.7
Kwethluk	Elbow Main Channel	2006-06-20 11:47:00	Main channel	117	1	Chinook salmon	41	0.6
Kwethluk	Elbow Main Channel	2006-06-20 11:47:00	Main channel	117	1	Chinook salmon	36	0.4
Kwethluk	Elbow Main Channel	2006-06-20 11:47:00	Main channel	117	1	Chinook salmon	41	0
Kwethluk	Elbow Main Channel	2006-06-20 11:47:00	Main channel	117	1	Chinook salmon	40	0
Kwethluk	Elbow Main Channel	2006-06-20 11:47:00	Main channel	117	1	Chinook salmon	41	0
Kwethluk	Elbow Main Channel	2006-06-20 11:47:00	Main channel	117	1	Chinook salmon	39	0
Kwethluk	Elbow Main Channel	2006-06-20 11:47:00	Main channel	117	1	Chinook salmon	41	0
Kwethluk	Elbow Main Channel	2006-06-20 11:47:00	Main channel	117	1	Chinook salmon	40	0
Kwethluk	Elbow Main Channel	2006-06-20 11:47:00	Main channel	117	1	Chinook salmon	41	0
Kwethluk	Elbow Main Channel	2006-06-20 11:47:00	Main channel	117	1	Chinook salmon	34	0
Kwethluk	Elbow Main Channel	2006-06-20 11:47:00	Main channel	117	1	Chinook salmon	44	0
Kwethluk	Elbow Main Channel	2006-06-20 11:47:00	Main channel	117	1	Chinook salmon	38	0
Kwethluk	Elbow Main Channel	2006-06-20 11:47:00	Main channel	117	1	Chinook salmon	42	0
Kwethluk	Elbow Main Channel	2006-06-20 11:47:00	Main channel	117	1	Chinook salmon	36	0
Kwethluk	Elbow Main Channel	2006-06-20 11:47:00	Main channel	117	1	Chinook salmon	40	0
Kwethluk	Elbow Main Channel	2006-06-20 11:47:00	Main channel	117	1	Chinook salmon	38	0
Kwethluk	Elbow Main Channel	2006-06-20 11:47:00	Main channel	117	1	Chinook salmon	41	0
Kwethluk	Elbow Main Channel	2006-06-20 11:47:00	Main channel	117	1	Chinook salmon	36	0
Kwethluk	Elbow Main Channel	2006-06-20 11:47:00	Main channel	117	1	Chinook salmon	38	0
Kwethluk	Elbow Main Channel	2006-06-20 11:47:00	Main channel	117	1	Chinook salmon	41	0
Kwethluk	Elbow Main Channel	2006-06-20 11:47:00	Main channel	117	1	Chinook salmon	38	0
Kwethluk	Elbow Main Channel	2006-06-20 11:47:00	Main channel	117	1	Chinook salmon	41	0
Kwethluk	Elbow Main Channel	2006-06-20 11:47:00	Main channel	117	1	Chinook salmon	38	0
Kwethluk	Elbow Main Channel	2006-06-20 11:47:00	Main channel	117	1	Chinook salmon	39	0
Kwethluk	Elbow Main Channel	2006-06-20 11:47:00	Main channel	117	1	Chinook salmon	41	0
Kwethluk	Elbow Main Channel	2006-06-20 11:47:00	Main channel	117	1	Chinook salmon	38	0
Kwethluk	Elbow Main Channel	2006-06-20 11:47:00	Main channel	117	1	Chinook salmon	38	0
Kwethluk	Elbow Main Channel	2006-06-20 11:47:00	Main channel	117	1	Chinook salmon	36	0
Kwethluk	Elbow Main Channel	2006-06-20 11:47:00	Main channel	117	1	Chinook salmon	42	0
Kwethluk	Elbow Main Channel	2006-06-20 11:47:00	Main channel	117	1	Chinook salmon	43	0
Kwethluk	Elbow Main Channel	2006-06-20 11:47:00	Main channel	117	1	Chinook salmon	38	0
Kwethluk	Elbow Main Channel	2006-06-20 11:47:00	Main channel	117	1	Chinook salmon	42	0
[truncated: 15,193 more rows]

## Sheet: Data 2007
River	Study Area	Date	1° Biotope	Area	PassNum	Species	Length(mm)	Weight(g)
Kwethluk	Boundary OFSB	2007-06-15 11:40:00	orthofluvial springbrook	270.3	1	Sockeye salmon	0	0
Kwethluk	Boundary OFSB	2007-06-15 11:40:00	orthofluvial springbrook	270.3	1	Sockeye salmon	0	0
Kwethluk	Boundary OFSB	2007-06-15 11:40:00	orthofluvial springbrook	270.3	1	Sockeye salmon	27	0.1
Kwethluk	Boundary OFSB	2007-06-15 11:40:00	orthofluvial springbrook	270.3	1	Sockeye salmon	29	0.1
Kwethluk	Boundary OFSB	2007-06-15 11:40:00	orthofluvial springbrook	270.3	1	Sockeye salmon	27	0.1
Kwethluk	Boundary OFSB	2007-06-15 11:40:00	orthofluvial springbrook	270.3	1	Sockeye salmon	27	0.1
Kwethluk	Boundary OFSB	2007-06-15 11:40:00	orthofluvial springbrook	270.3	1	Sockeye salmon	28	0.1
Kwethluk	Boundary OFSB	2007-06-15 11:40:00	orthofluvial springbrook	270.3	1	Sockeye salmon	28	0.1
Kwethluk	Boundary OFSB	2007-06-15 11:40:00	orthofluvial springbrook	270.3	1	Sockeye salmon	27	0.1
Kwethluk	Boundary OFSB	2007-06-15 11:40:00	orthofluvial springbrook	270.3	1	Sockeye salmon	27	0.1
Kwethluk	Boundary OFSB	2007-06-15 11:40:00	orthofluvial springbrook	270.3	1	Sockeye salmon	28	0.1
Kwethluk	Boundary OFSB	2007-06-15 11:40:00	orthofluvial springbrook	270.3	1	Sockeye salmon	28	0.1
Kwethluk	Boundary OFSB	2007-06-15 11:40:00	orthofluvial springbrook	270.3	1	Sockeye salmon	30	0.1
Kwethluk	Boundary OFSB	2007-06-15 11:40:00	orthofluvial springbrook	270.3	1	Sockeye salmon	27	0.1
Kwethluk	Boundary OFSB	2007-06-15 11:40:00	orthofluvial springbrook	270.3	1	Sockeye salmon	27	0.1
Kwethluk	Boundary OFSB	2007-06-15 11:40:00	orthofluvial springbrook	270.3	1	Sockeye salmon	28	0.1
Kwethluk	Boundary OFSB	2007-06-15 11:40:00	orthofluvial springbrook	270.3	1	Sockeye salmon	29	0.1
Kwethluk	Boundary OFSB	2007-06-15 11:40:00	orthofluvial springbrook	270.3	1	Sockeye salmon	28	0.1
Kwethluk	Boundary OFSB	2007-06-15 11:40:00	orthofluvial springbrook	270.3	1	Sockeye salmon	28	0.1
Kwethluk	Boundary OFSB	2007-06-15 11:40:00	orthofluvial springbrook	270.3	1	Sockeye salmon	28	0.1
Kwethluk	Boundary OFSB	2007-06-15 11:40:00	orthofluvial springbrook	270.3	1	Sockeye salmon	26	0.1
Kwethluk	Boundary OFSB	2007-06-15 11:40:00	orthofluvial springbrook	270.3	1	Sockeye salmon	28	0.1
Kwethluk	Boundary OFSB	2007-06-15 11:40:00	orthofluvial springbrook	270.3	1	Sockeye salmon	29	0.1
Kwethluk	Boundary OFSB	2007-06-15 11:40:00	orthofluvial springbrook	270.3	1	Sockeye salmon	29	0.1
Kwethluk	Boundary OFSB	2007-06-15 11:40:00	orthofluvial springbrook	270.3	1	Sockeye salmon	29	0.1
Kwethluk	Boundary OFSB	2007-06-15 11:40:00	orthofluvial springbrook	270.3	1	Sockeye salmon	27	0.1
Kwethluk	Boundary OFSB	2007-06-15 11:40:00	orthofluvial springbrook	270.3	1	Sockeye salmon	29	0.1
Kwethluk	Boundary OFSB	2007-06-15 11:40:00	orthofluvial springbrook	270.3	1	Sockeye salmon	28	0.1
Kwethluk	Boundary OFSB	2007-06-15 11:40:00	orthofluvial springbrook	270.3	1	Sockeye salmon	30	0.1
Kwethluk	Boundary OFSB	2007-06-15 11:40:00	orthofluvial springbrook	270.3	1	Sockeye salmon	27	0.1
Kwethluk	Boundary OFSB	2007-06-15 11:40:00	orthofluvial springbrook	270.3	1	Sockeye salmon	27	0.1
Kwethluk	Boundary OFSB	2007-06-15 11:40:00	orthofluvial springbrook	270.3	1	Sockeye salmon	31	0.1
Kwethluk	Boundary OFSB	2007-06-15 11:40:00	orthofluvial springbrook	270.3	1	Sockeye salmon	28	0.1
Kwethluk	Boundary OFSB	2007-06-15 11:40:00	orthofluvial springbrook	270.3	1	Sockeye salmon	29	0.1
Kwethluk	Boundary OFSB	2007-06-15 11:40:00	orthofluvial springbrook	270.3	1	Sockeye salmon	28	0.1
Kwethluk	Boundary OFSB	2007-06-15 11:40:00	orthofluvial springbrook	270.3	1	Sockeye salmon	30	0.1
Kwethluk	Boundary OFSB	2007-06-15 11:40:00	orthofluvial springbrook	270.3	1	Sockeye salmon	29	0.1
Kwethluk	Boundary OFSB	2007-06-15 11:40:00	orthofluvial springbrook	270.3	1	Sockeye salmon	28	0.1
Kwethluk	Boundary OFSB	2007-06-15 11:40:00	orthofluvial springbrook	270.3	1	Sockeye salmon	28	0.1
Kwethluk	Boundary OFSB	2007-06-15 11:40:00	orthofluvial springbrook	270.3	1	Sockeye salmon	32	0.1
Kwethluk	Boundary OFSB	2007-06-15 11:40:00	orthofluvial springbrook	270.3	1	Sockeye salmon	28	0.1
Kwethluk	Boundary OFSB	2007-06-15 11:40:00	orthofluvial springbrook	270.3	1	Sockeye salmon	30	0.1
Kwethluk	Boundary OFSB	2007-06-15 11:40:00	orthofluvial springbrook	270.3	1	Sockeye salmon	34	0.1
Kwethluk	Boundary OFSB	2007-06-15 11:40:00	orthofluvial springbrook	270.3	1	Sockeye salmon	31	0.1
Kwethluk	Boundary OFSB	2007-06-15 11:40:00	orthofluvial springbrook	270.3	1	Sockeye salmon	28	0.1
Kwethluk	Boundary OFSB	2007-06-15 11:40:00	orthofluvial springbrook	270.3	1	Sockeye salmon	32	0.1
Kwethluk	Boundary OFSB	2007-06-15 11:40:00	orthofluvial springbrook	270.3	1	Sockeye salmon	30	0.1
Kwethluk	Boundary OFSB	2007-06-15 11:40:00	orthofluvial springbrook	270.3	1	Sockeye salmon	31	0.1
Kwethluk	Boundary OFSB	2007-06-15 11:40:00	orthofluvial springbrook	270.3	1	Sockeye salmon	30	0.1
Kwethluk	Boundary OFSB	2007-06-15 11:40:00	orthofluvial springbrook	270.3	1	Sockeye salmon	32	0.1
Kwethluk	Boundary OFSB	2007-06-15 11:40:00	orthofluvial springbrook	270.3	1	Sockeye salmon	30	0.1
Kwethluk	Boundary OFSB	2007-06-15 11:40:00	orthofluvial springbrook	270.3	1	Sockeye salmon	30	0.1
Kwethluk	Boundary OFSB	2007-06-15 11:40:00	orthofluvial springbrook	270.3	1	Sockeye salmon	30	0.1
Kwethluk	Boundary OFSB	2007-06-15 11:40:00	orthofluvial springbrook	270.3	1	Sockeye salmon	29	0.1
Kwethluk	Boundary OFSB	2007-06-15 11:40:00	orthofluvial springbrook	270.3	1	Sockeye salmon	29	0.1
Kwethluk	Boundary OFSB	2007-06-15 11:40:00	orthofluvial springbrook	270.3	1	Sockeye salmon	32	0.1
Kwethluk	Boundary OFSB	2007-06-15 11:40:00	orthofluvial springbrook	270.3	1	Sockeye salmon	29	0.1
Kwethluk	Boundary OFSB	2007-06-15 11:40:00	orthofluvial springbrook	270.3	1	Sockeye salmon	33	0.1
Kwethluk	Boundary OFSB	2007-06-15 11:40:00	orthofluvial springbrook	270.3	1	Sockeye salmon	31	0.1
Kwethluk	Boundary OFSB	2007-06-15 11:40:00	orthofluvial springbrook	270.3	1	Sockeye salmon	32	0.1
Kwethluk	Boundary OFSB	2007-06-15 11:40:00	orthofluvial springbrook	270.3	1	Sockeye salmon	34	0.1
Kwethluk	Boundary OFSB	2007-06-15 11:40:00	orthofluvial springbrook	270.3	1	Sockeye salmon	30	0.1
Kwethluk	Boundary OFSB	2007-06-15 11:40:00	orthofluvial springbrook	270.3	1	Sockeye salmon	30	0.1
Kwethluk	Boundary OFSB	2007-06-15 11:40:00	orthofluvial springbrook	270.3	1	Sockeye salmon	31	0.1
Kwethluk	Boundary OFSB	2007-06-15 11:40:00	orthofluvial springbrook	270.3	1	Sockeye salmon	30	0.1
Kwethluk	Boundary OFSB	2007-06-15 11:40:00	orthofluvial springbrook	270.3	1	Sockeye salmon	30	0.1
Kwethluk	Boundary OFSB	2007-06-15 11:40:00	orthofluvial springbrook	270.3	1	Sockeye salmon	28	0.1
Kwethluk	Boundary OFSB	2007-06-15 11:40:00	orthofluvial springbrook	270.3	1	Sockeye salmon	29	0.1
Kwethluk	Boundary OFSB	2007-06-15 11:40:00	orthofluvial springbrook	270.3	1	Sockeye salmon	30	0.1
Kwethluk	Boundary OFSB	2007-06-15 11:40:00	orthofluvial springbrook	270.3	1	Sockeye salmon	31	0.1
Kwethluk	Boundary OFSB	2007-06-15 11:40:00	orthofluvial springbrook	270.3	1	Sockeye salmon	30	0.1
Kwethluk	Boundary OFSB	2007-06-15 11:40:00	orthofluvial springbrook	270.3	1	Sockeye salmon	29	0.1
Kwethluk	Boundary OFSB	2007-06-15 11:40:00	orthofluvial springbrook	270.3	1	Sockeye salmon	33	0.1
Kwethluk	Boundary OFSB	2007-06-15 11:40:00	orthofluvial springbrook	270.3	1	Sockeye salmon	30	0.1
Kwethluk	Boundary OFSB	2007-06-15 11:40:00	orthofluvial springbrook	270.3	1	Sockeye salmon	28	0.1
Kwethluk	Boundary OFSB	2007-06-15 11:40:00	orthofluvial springbrook	270.3	1	Sockeye salmon	30	0.1
Kwethluk	Boundary OFSB	2007-06-15 11:40:00	orthofluvial springbrook	270.3	1	Sockeye salmon	31	0.1
Kwethluk	Boundary OFSB	2007-06-15 11:40:00	orthofluvial springbrook	270.3	1	Sockeye salmon	30	0.1
Kwethluk	Boundary OFSB	2007-06-15 11:40:00	orthofluvial springbrook	270.3	1	Sockeye salmon	28	0.1
Kwethluk	Boundary OFSB	2007-06-15 11:40:00	orthofluvial springbrook	270.3	1	Sockeye salmon	29	0.1
Kwethluk	Boundary OFSB	2007-06-15 11:40:00	orthofluvial springbrook	270.3	1	Sockeye salmon	31	0.1
Kwethluk	Boundary OFSB	2007-06-15 11:40:00	orthofluvial springbrook	270.3	1	Sockeye salmon	31	0.1
Kwethluk	Boundary OFSB	2007-06-15 11:40:00	orthofluvial springbrook	270.3	1	Sockeye salmon	30	0.1
Kwethluk	Boundary OFSB	2007-06-15 11:40:00	orthofluvial springbrook	270.3	1	Sockeye salmon	27	0.1
Kwethluk	Boundary OFSB	2007-06-15 11:40:00	orthofluvial springbrook	270.3	1	Sockeye salmon	31	0.1
Kwethluk	Boundary OFSB	2007-06-15 11:40:00	orthofluvial springbrook	270.3	1	Sockeye salmon	29	0.1
Kwethluk	Boundary OFSB	2007-06-15 11:40:00	orthofluvial springbrook	270.3	1	Sockeye salmon	31	0.1
Kwethluk	Boundary OFSB	2007-06-15 11:40:00	orthofluvial springbrook	270.3	1	Sockeye salmon	31	0.1
Kwethluk	Boundary OFSB	2007-06-15 11:40:00	orthofluvial springbrook	270.3	1	Sockeye salmon	30	0.1
Kwethluk	Boundary OFSB	2007-06-15 11:40:00	orthofluvial springbrook	270.3	1	Sockeye salmon	31	0.1
Kwethluk	Boundary OFSB	2007-06-15 11:40:00	orthofluvial springbrook	270.3	1	Sockeye salmon	30	0.1
Kwethluk	Boundary OFSB	2007-06-15 11:40:00	orthofluvial springbrook	270.3	1	Sockeye salmon	28	0.1
Kwethluk	Boundary OFSB	2007-06-15 11:40:00	orthofluvial springbrook	270.3	1	Sockeye salmon	30	0.1
Kwethluk	Boundary OFSB	2007-06-15 11:40:00	orthofluvial springbrook	270.3	1	Sockeye salmon	29	0.1
Kwethluk	Boundary OFSB	2007-06-15 11:40:00	orthofluvial springbrook	270.3	1	Sockeye salmon	31	0.1
Kwethluk	Boundary OFSB	2007-06-15 11:40:00	orthofluvial springbrook	270.3	1	Sockeye salmon	30	0.1
Kwethluk	Boundary OFSB	2007-06-15 11:40:00	orthofluvial springbrook	270.3	1	Sockeye salmon	31	0.1
Kwethluk	Boundary OFSB	2007-06-15 11:40:00	orthofluvial springbrook	270.3	1	Sockeye salmon	30	0.1
Kwethluk	Boundary OFSB	2007-06-15 11:40:00	orthofluvial springbrook	270.3	1	Sockeye salmon	32	0.1
Kwethluk	Boundary OFSB	2007-06-15 11:40:00	orthofluvial springbrook	270.3	1	Sockeye salmon	31	0.1
Kwethluk	Boundary OFSB	2007-06-15 11:40:00	orthofluvial springbrook	270.3	1	Sockeye salmon	30	0.1
Kwethluk	Boundary OFSB	2007-06-15 11:40:00	orthofluvial springbrook	270.3	1	Sockeye salmon	29	0.1
Kwethluk	Boundary OFSB	2007-06-15 11:40:00	orthofluvial springbrook	270.3	1	Sockeye salmon	29	0
Kwethluk	Boundary OFSB	2007-06-15 11:40:00	orthofluvial springbrook	270.3	1	Sockeye salmon	30	0.1
Kwethluk	Boundary OFSB	2007-06-15 11:40:00	orthofluvial springbrook	270.3	1	Sockeye salmon	31	0.1
Kwethluk	Boundary OFSB	2007-06-15 11:40:00	orthofluvial springbrook	270.3	1	Sockeye salmon	30	0.1
Kwethluk	Boundary OFSB	2007-06-15 11:40:00	orthofluvial springbrook	270.3	1	Sockeye salmon	30	0.1
Kwethluk	Boundary OFSB	2007-06-15 11:40:00	orthofluvial springbrook	270.3	1	Sockeye salmon	29	0.1
Kwethluk	Boundary OFSB	2007-06-15 11:40:00	orthofluvial springbrook	270.3	1	Sockeye salmon	30	0.1
Kwethluk	Boundary OFSB	2007-06-15 11:40:00	orthofluvial springbrook	270.3	1	Sockeye salmon	29	0.1
Kwethluk	Boundary OFSB	2007-06-15 11:40:00	orthofluvial springbrook	270.3	1	Sockeye salmon	25	0.1
Kwethluk	Boundary OFSB	2007-06-15 11:40:00	orthofluvial springbrook	270.3	1	Sockeye salmon	31	0.1
Kwethluk	Boundary OFSB	2007-06-15 11:40:00	orthofluvial springbrook	270.3	1	Sockeye salmon	29	0.1
Kwethluk	Boundary OFSB	2007-06-15 11:40:00	orthofluvial springbrook	270.3	1	Sockeye salmon	29	0.1
Kwethluk	Boundary OFSB	2007-06-15 11:40:00	orthofluvial springbrook	270.3	1	Sockeye salmon	29	0.1
Kwethluk	Boundary OFSB	2007-06-15 11:40:00	orthofluvial springbrook	270.3	1	Sockeye salmon	30	0.1
Kwethluk	Boundary OFSB	2007-06-15 11:40:00	orthofluvial springbrook	270.3	1	Sockeye salmon	29	0.1
Kwethluk	Boundary OFSB	2007-06-15 11:40:00	orthofluvial springbrook	270.3	1	Sockeye salmon	29	0.1
Kwethluk	Boundary OFSB	2007-06-15 11:40:00	orthofluvial springbrook	270.3	1	Sockeye salmon	30	0.1
Kwethluk	Boundary OFSB	2007-06-15 11:40:00	orthofluvial springbrook	270.3	1	Sockeye salmon	29	0.1
Kwethluk	Boundary OFSB	2007-06-15 11:40:00	orthofluvial springbrook	270.3	1	Sockeye salmon	30	0.1
Kwethluk	Boundary OFSB	2007-06-15 11:40:00	orthofluvial springbrook	270.3	1	Sockeye salmon	28	0
Kwethluk	Boundary OFSB	2007-06-15 11:40:00	orthofluvial springbrook	270.3	1	Sockeye salmon	30	0.1
Kwethluk	Boundary OFSB	2007-06-15 11:40:00	orthofluvial springbrook	270.3	1	Sockeye salmon	31	0.1
Kwethluk	Boundary OFSB	2007-06-15 11:40:00	orthofluvial springbrook	270.3	1	Sockeye salmon	32	0.1
Kwethluk	Boundary OFSB	2007-06-15 11:40:00	orthofluvial springbrook	270.3	1	Sockeye salmon	30	0.1
Kwethluk	Boundary OFSB	2007-06-15 11:40:00	orthofluvial springbrook	270.3	1	Sockeye salmon	30	0.1
Kwethluk	Boundary OFSB	2007-06-15 11:40:00	orthofluvial springbrook	270.3	1	Sockeye salmon	29	0.1
Kwethluk	Boundary OFSB	2007-06-15 11:40:00	orthofluvial springbrook	270.3	1	Sockeye salmon	28	0.1
Kwethluk	Boundary OFSB	2007-06-15 11:40:00	orthofluvial springbrook	270.3	1	Sockeye salmon	28	0.1
Kwethluk	Boundary OFSB	2007-06-15 11:40:00	orthofluvial springbrook	270.3	1	Sockeye salmon	32	0.1
Kwethluk	Boundary OFSB	2007-06-15 11:40:00	orthofluvial springbrook	270.3	1	Sockeye salmon	29	0.1
Kwethluk	Boundary OFSB	2007-06-15 11:40:00	orthofluvial springbrook	270.3	1	Sockeye salmon	32	0.1
Kwethluk	Boundary OFSB	2007-06-15 11:40:00	orthofluvial springbrook	270.3	1	Sockeye salmon	28	0
Kwethluk	Boundary OFSB	2007-06-15 11:40:00	orthofluvial springbrook	270.3	1	Sockeye salmon	28	0
Kwethluk	Boundary OFSB	2007-06-15 11:40:00	orthofluvial springbrook	270.3	1	Sockeye salmon	28	0.1
Kwethluk	Boundary OFSB	2007-06-15 11:40:00	orthofluvial springbrook	270.3	1	Sockeye salmon	29	0.1
Kwethluk	Boundary OFSB	2007-06-15 11:40:00	orthofluvial springbrook	270.3	1	Sockeye salmon	30	0
Kwethluk	Boundary OFSB	2007-06-15 11:40:00	orthofluvial springbrook	270.3	1	Sockeye salmon	31	0.1
Kwethluk	Boundary OFSB	2007-06-15 11:40:00	orthofluvial springbrook	270.3	1	Sockeye salmon	32	0.1
Kwethluk	Boundary OFSB	2007-06-15 11:40:00	orthofluvial springbrook	270.3	1	Sockeye salmon	30	0.1
Kwethluk	Boundary OFSB	2007-06-15 11:40:00	orthofluvial springbrook	270.3	1	Sockeye salmon	29	0.1
Kwethluk	Boundary OFSB	2007-06-15 11:40:00	orthofluvial springbrook	270.3	1	Sockeye salmon	30	0.1
Kwethluk	Boundary OFSB	2007-06-15 11:40:00	orthofluvial springbrook	270.3	1	Sockeye salmon	30	0.1
Kwethluk	Boundary OFSB	2007-06-15 11:40:00	orthofluvial springbrook	270.3	1	Sockeye salmon	30	0.1
Kwethluk	Boundary OFSB	2007-06-15 11:40:00	orthofluvial springbrook	270.3	1	Sockeye salmon	29	0.1
Kwethluk	Boundary OFSB	2007-06-15 11:40:00	orthofluvial springbrook	270.3	1	Sockeye salmon	29	0
Kwethluk	Boundary OFSB	2007-06-15 11:40:00	orthofluvial springbrook	270.3	1	Sockeye salmon	31	0
Kwethluk	Boundary OFSB	2007-06-15 11:40:00	orthofluvial springbrook	270.3	1	Sockeye salmon	29	0
Kwethluk	Boundary OFSB	2007-06-15 11:40:00	orthofluvial springbrook	270.3	1	Sockeye salmon	28	0.1
Kwethluk	Boundary OFSB	2007-06-15 11:40:00	orthofluvial springbrook	270.3	1	Sockeye salmon	32	0.1
Kwethluk	Boundary OFSB	2007-06-15 11:40:00	orthofluvial springbrook	270.3	1	Sockeye salmon	31	0.1
Kwethluk	Boundary OFSB	2007-06-15 11:40:00	orthofluvial springbrook	270.3	1	Sockeye salmon	29	0.1
Kwethluk	Boundary OFSB	2007-06-15 11:40:00	orthofluvial springbrook	270.3	1	Sockeye salmon	28	0.1
Kwethluk	Boundary OFSB	2007-06-15 11:40:00	orthofluvial springbrook	270.3	1	Sockeye salmon	29	0.1
Kwethluk	Boundary OFSB	2007-06-15 11:40:00	orthofluvial springbrook	270.3	1	Sockeye salmon	26	0.1
Kwethluk	Boundary OFSB	2007-06-15 11:40:00	orthofluvial springbrook	270.3	1	Sockeye salmon	31	0.1
Kwethluk	Boundary OFSB	2007-06-15 11:40:00	orthofluvial springbrook	270.3	1	Sockeye salmon	29	0.1
Kwethluk	Boundary OFSB	2007-06-15 11:40:00	orthofluvial springbrook	270.3	1	Sockeye salmon	28	0.1
Kwethluk	Boundary OFSB	2007-06-15 11:40:00	orthofluvial springbrook	270.3	1	Sockeye salmon	29	0.1
Kwethluk	Boundary OFSB	2007-06-15 11:40:00	orthofluvial springbrook	270.3	1	Sockeye salmon	31	0.1
Kwethluk	Boundary OFSB	2007-06-15 11:40:00	orthofluvial springbrook	270.3	1	Sockeye salmon	31	0.1
Kwethluk	Boundary OFSB	2007-06-15 11:40:00	orthofluvial springbrook	270.3	1	Sockeye salmon	29	0.1
Kwethluk	Boundary OFSB	2007-06-15 11:40:00	orthofluvial springbrook	270.3	1	Sockeye salmon	28	0.1
Kwethluk	Boundary OFSB	2007-06-15 11:40:00	orthofluvial springbrook	270.3	1	Sockeye salmon	28	0.1
Kwethluk	Boundary OFSB	2007-06-15 11:40:00	orthofluvial springbrook	270.3	1	Sockeye salmon	29	0.1
Kwethluk	Boundary OFSB	2007-06-15 11:40:00	orthofluvial springbrook	270.3	1	Sockeye salmon	28	0.1
Kwethluk	Boundary OFSB	2007-06-15 11:40:00	orthofluvial springbrook	270.3	1	Sockeye salmon	27	0.1
Kwethluk	Boundary OFSB	2007-06-15 11:40:00	orthofluvial springbrook	270.3	1	Sockeye salmon	29	0.1
Kwethluk	Boundary OFSB	2007-06-15 11:40:00	orthofluvial springbrook	270.3	1	Sockeye salmon	29	0.1
Kwethluk	Boundary OFSB	2007-06-15 11:40:00	orthofluvial springbrook	270.3	1	Sockeye salmon	29	0.1
Kwethluk	Boundary OFSB	2007-06-15 11:40:00	orthofluvial springbrook	270.3	1	Sockeye salmon	27	0.1
Kwethluk	Boundary OFSB	2007-06-15 11:40:00	orthofluvial springbrook	270.3	1	Sockeye salmon	30	0.1
Kwethluk	Boundary OFSB	2007-06-15 11:40:00	orthofluvial springbrook	270.3	1	Sockeye salmon	28	0.1
Kwethluk	Boundary OFSB	2007-06-15 11:40:00	orthofluvial springbrook	270.3	1	Sockeye salmon	32	0.1
Kwethluk	Boundary OFSB	2007-06-15 11:40:00	orthofluvial springbrook	270.3	1	Sockeye salmon	30	0.1
Kwethluk	Boundary OFSB	2007-06-15 11:40:00	orthofluvial springbrook	270.3	1	Sockeye salmon	29	0.1
Kwethluk	Boundary OFSB	2007-06-15 11:40:00	orthofluvial springbrook	270.3	1	Sockeye salmon	29	0.1
Kwethluk	Boundary OFSB	2007-06-15 11:40:00	orthofluvial springbrook	270.3	1	Sockeye salmon	29	0.1
Kwethluk	Boundary OFSB	2007-06-15 11:40:00	orthofluvial springbrook	270.3	1	Sockeye salmon	30	0.1
Kwethluk	Boundary OFSB	2007-06-15 11:40:00	orthofluvial springbrook	270.3	1	Sockeye salmon	28	0.1
Kwethluk	Boundary OFSB	2007-06-15 11:40:00	orthofluvial springbrook	270.3	1	Sockeye salmon	29	0.1
Kwethluk	Boundary OFSB	2007-06-15 11:40:00	orthofluvial springbrook	270.3	1	Sockeye salmon	28	0.1
Kwethluk	Boundary OFSB	2007-06-15 11:40:00	orthofluvial springbrook	270.3	1	Sockeye salmon	29	0.1
Kwethluk	Boundary OFSB	2007-06-15 11:40:00	orthofluvial springbrook	270.3	1	Sockeye salmon	28	0.1
Kwethluk	Boundary OFSB	2007-06-15 11:40:00	orthofluvial springbrook	270.3	1	Sockeye salmon	27	0.1
Kwethluk	Boundary OFSB	2007-06-15 11:40:00	orthofluvial springbrook	270.3	1	Sockeye salmon	27	0.1
Kwethluk	Boundary OFSB	2007-06-15 11:40:00	orthofluvial springbrook	270.3	1	Sockeye salmon	29	0.1
Kwethluk	Boundary OFSB	2007-06-15 11:40:00	orthofluvial springbrook	270.3	1	Sockeye salmon	28	0.1
Kwethluk	Boundary OFSB	2007-06-15 11:40:00	orthofluvial springbrook	270.3	1	Sockeye salmon	29	0.1
Kwethluk	Boundary OFSB	2007-06-15 11:40:00	orthofluvial springbrook	270.3	1	Sockeye salmon	29	0.1
Kwethluk	Boundary OFSB	2007-06-15 11:40:00	orthofluvial springbrook	270.3	1	Sockeye salmon	28	0.1
Kwethluk	Boundary OFSB	2007-06-15 11:40:00	orthofluvial springbrook	270.3	1	Sockeye salmon	31	0.1
Kwethluk	Boundary OFSB	2007-06-15 11:40:00	orthofluvial springbrook	270.3	1	Sockeye salmon	28	0.1
Kwethluk	Boundary OFSB	2007-06-15 11:40:00	orthofluvial springbrook	270.3	1	Sockeye salmon	28	0.1
Kwethluk	Boundary OFSB	2007-06-15 11:40:00	orthofluvial springbrook	270.3	1	Sockeye salmon	27	0.1
Kwethluk	Boundary OFSB	2007-06-15 11:40:00	orthofluvial springbrook	270.3	1	Sockeye salmon	30	0.1
Kwethluk	Boundary OFSB	2007-06-15 11:40:00	orthofluvial springbrook	270.3	1	Sockeye salmon	26	0.1
Kwethluk	Boundary OFSB	2007-06-15 11:40:00	orthofluvial springbrook	270.3	1	Sockeye salmon	30	0.1
Kwethluk	Boundary OFSB	2007-06-15 11:40:00	orthofluvial springbrook	270.3	1	Sockeye salmon	0	0.1
Kwethluk	Boundary OFSB	2007-06-15 11:40:00	orthofluvial springbrook	270.3	1	Sockeye salmon	29	0.1
Kwethluk	Boundary OFSB	2007-06-15 11:40:00	orthofluvial springbrook	270.3	1	Sockeye salmon	29	0.1
Kwethluk	Boundary OFSB	2007-06-15 11:40:00	orthofluvial springbrook	270.3	1	Sockeye salmon	29	0.1
Kwethluk	Boundary OFSB	2007-06-15 11:40:00	orthofluvial springbrook	270.3	1	Sockeye salmon	29	0.1
Kwethluk	Boundary OFSB	2007-06-15 11:40:00	orthofluvial springbrook	270.3	1	Sockeye salmon	29	0.1
Kwethluk	Boundary OFSB	2007-06-15 11:40:00	orthofluvial springbrook	270.3	1	Sockeye salmon	29	0.1
Kwethluk	Boundary OFSB	2007-06-15 11:40:00	orthofluvial springbrook	270.3	1	Sockeye salmon	29	0.1
Kwethluk	Boundary OFSB	2007-06-15 11:40:00	orthofluvial springbrook	270.3	1	Sockeye salmon	29	0.1
Kwethluk	Boundary OFSB	2007-06-15 11:40:00	orthofluvial springbrook	270.3	1	Sockeye salmon	29	0.1
Kwethluk	Boundary OFSB	2007-06-15 11:40:00	orthofluvial springbrook	270.3	1	Sockeye salmon	29	0.1
Kwethluk	Boundary OFSB	2007-06-15 11:40:00	orthofluvial springbrook	270.3	1	Sockeye salmon	29	0.1
Kwethluk	Boundary OFSB	2007-06-15 11:40:00	orthofluvial springbrook	270.3	1	Sockeye salmon	29	0.1
Kwethluk	Boundary OFSB	2007-06-15 11:40:00	orthofluvial springbrook	270.3	1	Sockeye salmon	29	0.1
Kwethluk	Boundary OFSB	2007-06-15 11:40:00	orthofluvial springbrook	270.3	1	Sockeye salmon	29	0.1
Kwethluk	Boundary OFSB	2007-06-15 11:40:00	orthofluvial springbrook	270.3	1	Sockeye salmon	29	0.1
Kwethluk	Boundary OFSB	2007-06-15 11:40:00	orthofluvial springbrook	270.3	1	Sockeye salmon	29	0.1
Kwethluk	Boundary OFSB	2007-06-15 11:40:00	orthofluvial springbrook	270.3	1	Sockeye salmon	29	0.1
Kwethluk	Boundary OFSB	2007-06-15 11:40:00	orthofluvial springbrook	270.3	1	Sockeye salmon	29	0.1
Kwethluk	Boundary OFSB	2007-06-15 11:40:00	orthofluvial springbrook	270.3	1	Sockeye salmon	29	0.1
Kwethluk	Boundary OFSB	2007-06-15 11:40:00	orthofluvial springbrook	270.3	1	Sockeye salmon	29	0.1
Kwethluk	Boundary OFSB	2007-06-15 11:40:00	orthofluvial springbrook	270.3	1	Sockeye salmon	29	0.1
Kwethluk	Boundary OFSB	2007-06-15 11:40:00	orthofluvial springbrook	270.3	1	Sockeye salmon	29	0.1
Kwethluk	Boundary OFSB	2007-06-15 11:40:00	orthofluvial springbrook	270.3	1	Sockeye salmon	29	0.1
Kwethluk	Boundary OFSB	2007-06-15 11:40:00	orthofluvial springbrook	270.3	1	Sockeye salmon	29	0.1
Kwethluk	Boundary OFSB	2007-06-15 11:40:00	orthofluvial springbrook	270.3	1	Sockeye salmon	29	0.1
Kwethluk	Boundary OFSB	2007-06-15 11:40:00	orthofluvial springbrook	270.3	1	Sockeye salmon	29	0.1
Kwethluk	Boundary OFSB	2007-06-15 11:40:00	orthofluvial springbrook	270.3	1	Sockeye salmon	29	0.1
Kwethluk	Boundary OFSB	2007-06-15 11:40:00	orthofluvial springbrook	270.3	1	Sockeye salmon	29	0.1
Kwethluk	Boundary OFSB	2007-06-15 11:40:00	orthofluvial springbrook	270.3	1	Sockeye salmon	29	0.1
Kwethluk	Boundary OFSB	2007-06-15 11:40:00	orthofluvial springbrook	270.3	1	Sockeye salmon	29	0.1
Kwethluk	Boundary OFSB	2007-06-15 11:40:00	orthofluvial springbrook	270.3	1	Sockeye salmon	29	0.1
Kwethluk	Boundary OFSB	2007-06-15 11:40:00	orthofluvial springbrook	270.3	1	Sockeye salmon	29	0.1
Kwethluk	Boundary OFSB	2007-06-15 11:40:00	orthofluvial springbrook	270.3	1	Sockeye salmon	29	0.1
Kwethluk	Boundary OFSB	2007-06-15 11:40:00	orthofluvial springbrook	270.3	1	Sockeye salmon	29	0.1
Kwethluk	Bunyan Springbrook	2007-07-07 16:30:00	parafluvial springbrook	197.5	1	Arctic lamprey	85	0
Kwethluk	Bunyan Springbrook	2007-07-07 16:30:00	parafluvial springbrook	197.5	1	Arctic lamprey	91	0
Kwethluk	Bunyan Springbrook	2007-07-07 16:30:00	parafluvial springbrook	197.5	1	Arctic lamprey	105	0
Kwethluk	Bunyan Springbrook	2007-07-07 16:30:00	parafluvial springbrook	197.5	1	Arctic lamprey	100	0
Kwethluk	Bunyan Springbrook	2007-07-07 16:30:00	parafluvial springbrook	197.5	1	Arctic lamprey	110	0
Kwethluk	Bunyan Springbrook	2007-07-07 16:30:00	parafluvial springbrook	197.5	1	Arctic lamprey	90	0
Kwethluk	Bunyan Springbrook	2007-07-07 16:30:00	parafluvial springbrook	197.5	1	Arctic lamprey	92	0
Kwethluk	Bunyan Springbrook	2007-07-07 16:30:00	parafluvial springbrook	197.5	1	Arctic lamprey	110	0
Kwethluk	Bunyan Springbrook	2007-07-07 16:30:00	parafluvial springbrook	197.5	1	Arctic lamprey	110	0
Kwethluk	Bunyan Springbrook	2007-07-07 16:30:00	parafluvial springbrook	197.5	1	Chinook salmon	48	0
Kwethluk	Bunyan Springbrook	2007-07-07 16:30:00	parafluvial springbrook	197.5	1	Chinook salmon	51	0
Kwethluk	Bunyan Springbrook	2007-07-07 16:30:00	parafluvial springbrook	197.5	1	Chinook salmon	46	0
Kwethluk	Bunyan Springbrook	2007-07-07 16:30:00	parafluvial springbrook	197.5	1	Chinook salmon	46	0
Kwethluk	Bunyan Springbrook	2007-07-07 16:30:00	parafluvial springbrook	197.5	1	Chinook salmon	45	0
Kwethluk	Bunyan Springbrook	2007-07-07 16:30:00	parafluvial springbrook	197.5	1	Chinook salmon	48	0
Kwethluk	Bunyan Springbrook	2007-07-07 16:30:00	parafluvial springbrook	197.5	1	Chinook salmon	48	0
Kwethluk	Bunyan Springbrook	2007-07-07 16:30:00	parafluvial springbrook	197.5	1	Chinook salmon	48	0
Kwethluk	Bunyan Springbrook	2007-07-07 16:30:00	parafluvial springbrook	197.5	1	Chinook salmon	49	0
Kwethluk	Bunyan Springbrook	2007-07-07 16:30:00	parafluvial springbrook	197.5	1	Chinook salmon	36	0
Kwethluk	Bunyan Springbrook	2007-07-07 16:30:00	parafluvial springbrook	197.5	1	Chinook salmon	42	0
Kwethluk	Bunyan Springbrook	2007-07-07 16:30:00	parafluvial springbrook	197.5	1	Chinook salmon	48	0
Kwethluk	Bunyan Springbrook	2007-07-07 16:30:00	parafluvial springbrook	197.5	1	Chinook salmon	41	0
Kwethluk	Bunyan Springbrook	2007-07-07 16:30:00	parafluvial springbrook	197.5	1	Chinook salmon	49	0
Kwethluk	Bunyan Springbrook	2007-07-07 16:30:00	parafluvial springbrook	197.5	1	Chinook salmon	48	0
Kwethluk	Bunyan Springbrook	2007-07-07 16:30:00	parafluvial springbrook	197.5	1	Coho Salmon	47	0
Kwethluk	Bunyan Springbrook	2007-07-07 16:30:00	parafluvial springbrook	197.5	1	Coho Salmon	38	0
Kwethluk	Bunyan Springbrook	2007-07-07 16:30:00	parafluvial springbrook	197.5	1	Coho Salmon	59	0
Kwethluk	Bunyan Springbrook	2007-07-07 16:30:00	parafluvial springbrook	197.5	1	Coho Salmon	41	0
Kwethluk	Bunyan Springbrook	2007-07-07 16:30:00	parafluvial springbrook	197.5	1	Coho Salmon	35	0
Kwethluk	Bunyan Springbrook	2007-07-07 16:30:00	parafluvial springbrook	197.5	1	Coho Salmon	41	0
Kwethluk	Bunyan Springbrook	2007-07-07 16:30:00	parafluvial springbrook	197.5	1	Coho Salmon	46	0
Kwethluk	Bunyan Springbrook	2007-07-07 16:30:00	parafluvial springbrook	197.5	1	Coho Salmon	53	0
Kwethluk	Bunyan Springbrook	2007-07-07 16:30:00	parafluvial springbrook	197.5	1	Coho Salmon	44	0
Kwethluk	Bunyan Springbrook	2007-07-07 16:30:00	parafluvial springbrook	197.5	1	Coho Salmon	62	0
Kwethluk	Bunyan Springbrook	2007-07-07 16:30:00	parafluvial springbrook	197.5	1	Coho Salmon	39	0
Kwethluk	Bunyan Springbrook	2007-07-07 16:30:00	parafluvial springbrook	197.5	1	Coho Salmon	45	0
Kwethluk	Bunyan Springbrook	2007-07-07 16:30:00	parafluvial springbrook	197.5	1	Coho Salmon	45	0
Kwethluk	Bunyan Springbrook	2007-07-07 16:30:00	parafluvial springbrook	197.5	1	Coho Salmon	51	0
Kwethluk	Bunyan Springbrook	2007-07-07 16:30:00	parafluvial springbrook	197.5	1	Coho Salmon	41	0
Kwethluk	Bunyan Springbrook	2007-07-07 16:30:00	parafluvial springbrook	197.5	1	Coho Salmon	46	0
Kwethluk	Bunyan Springbrook	2007-07-07 16:30:00	parafluvial springbrook	197.5	1	Coho Salmon	46	0
Kwethluk	Bunyan Springbrook	2007-07-07 16:30:00	parafluvial springbrook	197.5	1	Coho Salmon	45	0
Kwethluk	Bunyan Springbrook	2007-07-07 16:30:00	parafluvial springbrook	197.5	1	Coho Salmon	43	0
Kwethluk	Bunyan Springbrook	2007-07-07 16:30:00	parafluvial springbrook	197.5	1	Coho Salmon	44	0
Kwethluk	Bunyan Springbrook	2007-07-07 16:30:00	parafluvial springbrook	197.5	1	Coho Salmon	44	0
Kwethluk	Bunyan Springbrook	2007-07-07 16:30:00	parafluvial springbrook	197.5	1	Coho Salmon	40	0
Kwethluk	Bunyan Springbrook	2007-07-07 16:30:00	parafluvial springbrook	197.5	1	Coho Salmon	37	0
Kwethluk	Bunyan Springbrook	2007-07-07 16:30:00	parafluvial springbrook	197.5	1	Coho Salmon	41	0
Kwethluk	Bunyan Springbrook	2007-07-07 16:30:00	parafluvial springbrook	197.5	1	Coho Salmon	69	0
Kwethluk	Bunyan Springbrook	2007-07-07 16:30:00	parafluvial springbrook	197.5	1	Coho Salmon	40	0
Kwethluk	Bunyan Springbrook	2007-07-07 16:30:00	parafluvial springbrook	197.5	1	Coho Salmon	43	0
Kwethluk	Bunyan Springbrook	2007-07-07 16:30:00	parafluvial springbrook	197.5	1	Coho Salmon	45	0
Kwethluk	Bunyan Springbrook	2007-07-07 16:30:00	parafluvial springbrook	197.5	1	Coho Salmon	42	0
Kwethluk	Bunyan Springbrook	2007-07-07 16:30:00	parafluvial springbrook	197.5	1	Coho Salmon	40	0
Kwethluk	Bunyan Springbrook	2007-07-07 16:30:00	parafluvial springbrook	197.5	1	Coho Salmon	41	0
Kwethluk	Bunyan Springbrook	2007-07-07 16:30:00	parafluvial springbrook	197.5	1	Coho Salmon	41	0
Kwethluk	Bunyan Springbrook	2007-07-07 16:30:00	parafluvial springbrook	197.5	1	Coho Salmon	42	0
Kwethluk	Bunyan Springbrook	2007-07-07 16:30:00	parafluvial springbrook	197.5	1	Coho Salmon	34	0
Kwethluk	Bunyan Springbrook	2007-07-07 16:30:00	parafluvial springbrook	197.5	1	Coho Salmon	42	0
Kwethluk	Bunyan Springbrook	2007-07-07 16:30:00	parafluvial springbrook	197.5	1	Coho Salmon	42	0
Kwethluk	Bunyan Springbrook	2007-07-07 16:30:00	parafluvial springbrook	197.5	1	Coho Salmon	36	0
Kwethluk	Bunyan Springbrook	2007-07-07 16:30:00	parafluvial springbrook	197.5	1	Coho Salmon	43	0
Kwethluk	Bunyan Springbrook	2007-07-07 16:30:00	parafluvial springbrook	197.5	1	Coho Salmon	41	0
Kwethluk	Bunyan Springbrook	2007-07-07 16:30:00	parafluvial springbrook	197.5	1	Coho Salmon	40	0
Kwethluk	Bunyan Springbrook	2007-07-07 16:30:00	parafluvial springbrook	197.5	1	Coho Salmon	42	0
Kwethluk	Bunyan Springbrook	2007-07-07 16:30:00	parafluvial springbrook	197.5	1	Coho Salmon	39	0
Kwethluk	Bunyan Springbrook	2007-07-07 16:30:00	parafluvial springbrook	197.5	1	Coho Salmon	42	0
Kwethluk	Bunyan Springbrook	2007-07-07 16:30:00	parafluvial springbrook	197.5	1	Coho Salmon	52	0
Kwethluk	Bunyan Springbrook	2007-07-07 16:30:00	parafluvial springbrook	197.5	1	Coho Salmon	39	0
Kwethluk	Bunyan Springbrook	2007-07-07 16:30:00	parafluvial springbrook	197.5	1	Coho Salmon	45	0
Kwethluk	Bunyan Springbrook	2007-07-07 16:30:00	parafluvial springbrook	197.5	1	Coho Salmon	52	0
Kwethluk	Bunyan Springbrook	2007-07-07 16:30:00	parafluvial springbrook	197.5	1	Coho Salmon	72	0
Kwethluk	Bunyan Springbrook	2007-07-07 16:30:00	parafluvial springbrook	197.5	1	Coho Salmon	77	0
Kwethluk	Bunyan Springbrook	2007-07-07 16:30:00	parafluvial springbrook	197.5	1	Coho Salmon	43	0
Kwethluk	Bunyan Springbrook	2007-07-07 16:30:00	parafluvial springbrook	197.5	1	Coho Salmon	40	0
Kwethluk	Bunyan Springbrook	2007-07-07 16:30:00	parafluvial springbrook	197.5	1	Coho Salmon	59	0
Kwethluk	Bunyan Springbrook	2007-07-07 16:30:00	parafluvial springbrook	197.5	1	Coho Salmon	49	0
Kwethluk	Bunyan Springbrook	2007-07-07 16:30:00	parafluvial springbrook	197.5	1	Coho Salmon	44	0
Kwethluk	Bunyan Springbrook	2007-07-07 16:30:00	parafluvial springbrook	197.5	1	Coho Salmon	75	0
Kwethluk	Bunyan Springbrook	2007-07-07 16:30:00	parafluvial springbrook	197.5	1	Coho Salmon	45	0
Kwethluk	Bunyan Springbrook	2007-07-07 16:30:00	parafluvial springbrook	197.5	1	Coho Salmon	41	0
Kwethluk	Bunyan Springbrook	2007-07-07 16:30:00	parafluvial springbrook	197.5	1	Coho Salmon	40	0
Kwethluk	Bunyan Springbrook	2007-07-07 16:30:00	parafluvial springbrook	197.5	1	Coho Salmon	53	0
Kwethluk	Bunyan Springbrook	2007-07-07 16:30:00	parafluvial springbrook	197.5	1	Coho Salmon	41	0
Kwethluk	Bunyan Springbrook	2007-07-07 16:30:00	parafluvial springbrook	197.5	1	Coho Salmon	40	0
Kwethluk	Bunyan Springbrook	2007-07-07 16:30:00	parafluvial springbrook	197.5	1	Coho Salmon	68	0
Kwethluk	Bunyan Springbrook	2007-07-07 16:30:00	parafluvial springbrook	197.5	1	Coho Salmon	46	0
Kwethluk	Bunyan Springbrook	2007-07-07 16:30:00	parafluvial springbrook	197.5	1	Coho Salmon	36	0
Kwethluk	Bunyan Springbrook	2007-07-07 16:30:00	parafluvial springbrook	197.5	1	Coho Salmon	80	0
Kwethluk	Bunyan Springbrook	2007-07-07 16:30:00	parafluvial springbrook	197.5	1	Coho Salmon	35	0
Kwethluk	Bunyan Springbrook	2007-07-07 16:30:00	parafluvial springbrook	197.5	1	Coho Salmon	65	0
Kwethluk	Bunyan Springbrook	2007-07-07 16:30:00	parafluvial springbrook	197.5	1	Coho Salmon	65	0
Kwethluk	Bunyan Springbrook	2007-07-07 16:30:00	parafluvial springbrook	197.5	1	Coho Salmon	58	0
Kwethluk	Bunyan Springbrook	2007-07-07 16:30:00	parafluvial springbrook	197.5	1	Coho Salmon	44	0
Kwethluk	Bunyan Springbrook	2007-07-07 16:30:00	parafluvial springbrook	197.5	1	Coho Salmon	44	0
Kwethluk	Bunyan Springbrook	2007-07-07 16:30:00	parafluvial springbrook	197.5	1	Coho Salmon	47	0
Kwethluk	Bunyan Springbrook	2007-07-07 16:30:00	parafluvial springbrook	197.5	1	Coho Salmon	65	0
Kwethluk	Bunyan Springbrook	2007-07-07 16:30:00	parafluvial springbrook	197.5	1	Coho Salmon	70	0
Kwethluk	Bunyan Springbrook	2007-07-07 16:30:00	parafluvial springbrook	197.5	1	Coho Salmon	48	0
Kwethluk	Bunyan Springbrook	2007-07-07 16:30:00	parafluvial springbrook	197.5	1	Slimy sculpin	73	0
Kwethluk	Bunyan Springbrook	2007-07-07 16:30:00	parafluvial springbrook	197.5	1	Slimy sculpin	42	0
Kwethluk	Bunyan Springbrook	2007-07-07 16:30:00	parafluvial springbrook	197.5	1	Slimy sculpin	37	0
Kwethluk	Bunyan Springbrook	2007-07-07 16:30:00	parafluvial springbrook	197.5	1	Slimy sculpin	68	0
Kwethluk	Bunyan Springbrook	2007-07-07 16:30:00	parafluvial springbrook	197.5	1	Slimy sculpin	86	0
Kwethluk	Bunyan Springbrook	2007-07-07 16:30:00	parafluvial springbrook	197.5	1	Slimy sculpin	70	0
Kwethluk	Bunyan Springbrook	2007-07-07 16:30:00	parafluvial springbrook	197.5	1	Slimy sculpin	54	0
Kwethluk	Bunyan Springbrook	2007-07-07 16:30:00	parafluvial springbrook	197.5	1	Slimy sculpin	36	0
Kwethluk	Bunyan Springbrook	2007-07-07 16:30:00	parafluvial springbrook	197.5	1	Slimy sculpin	42	0
Kwethluk	Bunyan Springbrook	2007-07-07 16:30:00	parafluvial springbrook	197.5	1	Slimy sculpin	72	0
Kwethluk	Bunyan Springbrook	2007-07-07 16:30:00	parafluvial springbrook	197.5	1	Slimy sculpin	61	0
Kwethluk	Bunyan Springbrook	2007-07-07 16:30:00	parafluvial springbrook	197.5	1	Slimy sculpin	76	0
Kwethluk	Bunyan Springbrook	2007-07-07 16:30:00	parafluvial springbrook	197.5	1	Slimy sculpin	35	0
Kwethluk	Bunyan Springbrook	2007-07-07 16:30:00	parafluvial springbrook	197.5	1	Slimy sculpin	28	0
Kwethluk	Bunyan Springbrook	2007-07-07 16:30:00	parafluvial springbrook	197.5	1	Slimy sculpin	37	0
Kwethluk	Bunyan Springbrook	2007-07-07 16:30:00	parafluvial springbrook	197.5	1	Slimy sculpin	39	0
Kwethluk	Bunyan Springbrook	2007-07-07 16:30:00	parafluvial springbrook	197.5	1	Slimy sculpin	34	0
Kwethluk	Bunyan Springbrook	2007-07-07 16:30:00	parafluvial springbrook	197.5	1	Slimy sculpin	35	0
Kwethluk	Bunyan Springbrook	2007-07-07 16:30:00	parafluvial springbrook	197.5	1	Slimy sculpin	41	0
Kwethluk	Bunyan Springbrook	2007-07-07 16:30:00	parafluvial springbrook	197.5	1	Slimy sculpin	31	0
Kwethluk	Bunyan Springbrook	2007-07-07 16:30:00	parafluvial springbrook	197.5	1	Slimy sculpin	37	0
Kwethluk	Bunyan Springbrook	2007-07-07 16:30:00	parafluvial springbrook	197.5	1	Slimy sculpin	27	0
Kwethluk	Bunyan Springbrook	2007-07-07 16:30:00	parafluvial springbrook	197.5	1	Slimy sculpin	39	0
Kwethluk	Bunyan Springbrook	2007-07-07 16:30:00	parafluvial springbrook	197.5	1	Slimy sculpin	33	0
Kwethluk	Bunyan Springbrook	2007-07-07 16:30:00	parafluvial springbrook	197.5	1	Slimy sculpin	33	0
Kwethluk	Bunyan Springbrook	2007-07-07 16:30:00	parafluvial springbrook	197.5	1	Sockeye salmon	39	0
Kwethluk	Bunyan Springbrook	2007-07-07 16:30:00	parafluvial springbrook	197.5	1	Sockeye salmon	34	0
Kwethluk	Bunyan Springbrook	2007-07-07 16:30:00	parafluvial springbrook	197.5	1	Sockeye salmon	36	0
Kwethluk	Bunyan Springbrook	2007-07-07 16:30:00	parafluvial springbrook	197.5	1	Sockeye salmon	34	0
Kwethluk	Bunyan Springbrook	2007-07-07 16:30:00	parafluvial springbrook	197.5	1	Sockeye salmon	35	0
Kwethluk	Bunyan Springbrook	2007-07-07 16:30:00	parafluvial springbrook	197.5	1	Sockeye salmon	36	0
Kwethluk	Bunyan Springbrook	2007-07-07 16:30:00	parafluvial springbrook	197.5	1	Sockeye salmon	38	0
Kwethluk	Bunyan Springbrook	2007-07-07 16:30:00	parafluvial springbrook	197.5	1	Sockeye salmon	43	0
Kwethluk	Bunyan Springbrook	2007-07-07 16:30:00	parafluvial springbrook	197.5	1	Sockeye salmon	37	0
Kwethluk	Bunyan Springbrook	2007-07-07 16:30:00	parafluvial springbrook	197.5	1	Sockeye salmon	35	0
Kwethluk	Bunyan Springbrook	2007-07-07 16:30:00	parafluvial springbrook	197.5	1	Sockeye salmon	33	0
Kwethluk	Bunyan Springbrook	2007-07-07 16:30:00	parafluvial springbrook	197.5	1	Sockeye salmon	39	0
Kwethluk	Bunyan Springbrook	2007-07-07 16:30:00	parafluvial springbrook	197.5	1	Sockeye salmon	35	0
Kwethluk	Bunyan Springbrook	2007-07-07 16:30:00	parafluvial springbrook	197.5	2	Arctic lamprey	120	0
Kwethluk	Bunyan Springbrook	2007-07-07 16:30:00	parafluvial springbrook	197.5	2	Chinook salmon	46	0
Kwethluk	Bunyan Springbrook	2007-07-07 16:30:00	parafluvial springbrook	197.5	2	Chinook salmon	47	0
Kwethluk	Bunyan Springbrook	2007-07-07 16:30:00	parafluvial springbrook	197.5	2	Chinook salmon	47	0
Kwethluk	Bunyan Springbrook	2007-07-07 16:30:00	parafluvial springbrook	197.5	2	Chinook salmon	54	0
Kwethluk	Bunyan Springbrook	2007-07-07 16:30:00	parafluvial springbrook	197.5	2	Chinook salmon	46	0
Kwethluk	Bunyan Springbrook	2007-07-07 16:30:00	parafluvial springbrook	197.5	2	Chinook salmon	49	0
Kwethluk	Bunyan Springbrook	2007-07-07 16:30:00	parafluvial springbrook	197.5	2	Coho Salmon	66	0
Kwethluk	Bunyan Springbrook	2007-07-07 16:30:00	parafluvial springbrook	197.5	2	Coho Salmon	42	0
Kwethluk	Bunyan Springbrook	2007-07-07 16:30:00	parafluvial springbrook	197.5	2	Coho Salmon	41	0
Kwethluk	Bunyan Springbrook	2007-07-07 16:30:00	parafluvial springbrook	197.5	2	Coho Salmon	63	0
Kwethluk	Bunyan Springbrook	2007-07-07 16:30:00	parafluvial springbrook	197.5	2	Coho Salmon	42	0
Kwethluk	Bunyan Springbrook	2007-07-07 16:30:00	parafluvial springbrook	197.5	2	Coho Salmon	46	0
Kwethluk	Bunyan Springbrook	2007-07-07 16:30:00	parafluvial springbrook	197.5	2	Coho Salmon	43	0
Kwethluk	Bunyan Springbrook	2007-07-07 16:30:00	parafluvial springbrook	197.5	2	Coho Salmon	46	0
Kwethluk	Bunyan Springbrook	2007-07-07 16:30:00	parafluvial springbrook	197.5	2	Coho Salmon	73	0
Kwethluk	Bunyan Springbrook	2007-07-07 16:30:00	parafluvial springbrook	197.5	2	Coho Salmon	45	0
Kwethluk	Bunyan Springbrook	2007-07-07 16:30:00	parafluvial springbrook	197.5	2	Coho Salmon	70	0
Kwethluk	Bunyan Springbrook	2007-07-07 16:30:00	parafluvial springbrook	197.5	2	Coho Salmon	42	0
Kwethluk	Bunyan Springbrook	2007-07-07 16:30:00	parafluvial springbrook	197.5	2	Coho Salmon	43	0
Kwethluk	Bunyan Springbrook	2007-07-07 16:30:00	parafluvial springbrook	197.5	2	Coho Salmon	33	0
Kwethluk	Bunyan Springbrook	2007-07-07 16:30:00	parafluvial springbrook	197.5	2	Coho Salmon	69	0
Kwethluk	Bunyan Springbrook	2007-07-07 16:30:00	parafluvial springbrook	197.5	2	Coho Salmon	41	0
Kwethluk	Bunyan Springbrook	2007-07-07 16:30:00	parafluvial springbrook	197.5	2	Coho Salmon	44	0
Kwethluk	Bunyan Springbrook	2007-07-07 16:30:00	parafluvial springbrook	197.5	2	Slimy sculpin	35	0
Kwethluk	Bunyan Springbrook	2007-07-07 16:30:00	parafluvial springbrook	197.5	2	Slimy sculpin	85	0
Kwethluk	Bunyan Springbrook	2007-07-07 16:30:00	parafluvial springbrook	197.5	2	Slimy sculpin	60	0
Kwethluk	Bunyan Springbrook	2007-07-07 16:30:00	parafluvial springbrook	197.5	2	Slimy sculpin	95	0
Kwethluk	Bunyan Springbrook	2007-07-07 16:30:00	parafluvial springbrook	197.5	2	Slimy sculpin	25	0
Kwethluk	Bunyan Springbrook	2007-07-07 16:30:00	parafluvial springbrook	197.5	2	Slimy sculpin	36	0
Kwethluk	Bunyan Springbrook	2007-07-07 16:30:00	parafluvial springbrook	197.5	2	Sockeye salmon	36	0
Kwethluk	Bunyan Springbrook	2007-07-07 16:30:00	parafluvial springbrook	197.5	2	Sockeye salmon	33	0
Kwethluk	Bunyan Springbrook	2007-07-07 16:30:00	parafluvial springbrook	197.5	2	Sockeye salmon	36	0
Kwethluk	Bunyan Springbrook	2007-07-07 16:30:00	parafluvial springbrook	197.5	3	Arctic lamprey	71	0
Kwethluk	Bunyan Springbrook	2007-07-07 16:30:00	parafluvial springbrook	197.5	3	Arctic lamprey	90	0
Kwethluk	Bunyan Springbrook	2007-07-07 16:30:00	parafluvial springbrook	197.5	3	Arctic lamprey	66	0
Kwethluk	Bunyan Springbrook	2007-07-07 16:30:00	parafluvial springbrook	197.5	3	Arctic lamprey	66	0
Kwethluk	Bunyan Springbrook	2007-07-07 16:30:00	parafluvial springbrook	197.5	3	Chinook salmon	51	0
Kwethluk	Bunyan Springbrook	2007-07-07 16:30:00	parafluvial springbrook	197.5	3	Chinook salmon	48	0
Kwethluk	Bunyan Springbrook	2007-07-07 16:30:00	parafluvial springbrook	197.5	3	Chinook salmon	52	0
Kwethluk	Bunyan Springbrook	2007-07-07 16:30:00	parafluvial springbrook	197.5	3	Chinook salmon	43	0
Kwethluk	Bunyan Springbrook	2007-07-07 16:30:00	parafluvial springbrook	197.5	3	Chinook salmon	52	0
Kwethluk	Bunyan Springbrook	2007-07-07 16:30:00	parafluvial springbrook	197.5	3	Chinook salmon	50	0
Kwethluk	Bunyan Springbrook	2007-07-07 16:30:00	parafluvial springbrook	197.5	3	Chinook salmon	49	0
Kwethluk	Bunyan Springbrook	2007-07-07 16:30:00	parafluvial springbrook	197.5	3	Chinook salmon	46	0
Kwethluk	Bunyan Springbrook	2007-07-07 16:30:00	parafluvial springbrook	197.5	3	Chinook salmon	49	0
Kwethluk	Bunyan Springbrook	2007-07-07 16:30:00	parafluvial springbrook	197.5	3	Chinook salmon	47	0
Kwethluk	Bunyan Springbrook	2007-07-07 16:30:00	parafluvial springbrook	197.5	3	Chinook salmon	47	0
Kwethluk	Bunyan Springbrook	2007-07-07 16:30:00	parafluvial springbrook	197.5	3	Chinook salmon	36	0
Kwethluk	Bunyan Springbrook	2007-07-07 16:30:00	parafluvial springbrook	197.5	3	Chinook salmon	44	0
Kwethluk	Bunyan Springbrook	2007-07-07 16:30:00	parafluvial springbrook	197.5	3	Chinook salmon	49	0
Kwethluk	Bunyan Springbrook	2007-07-07 16:30:00	parafluvial springbrook	197.5	3	Chinook salmon	49	0
Kwethluk	Bunyan Springbrook	2007-07-07 16:30:00	parafluvial springbrook	197.5	3	Coho Salmon	47	0
Kwethluk	Bunyan Springbrook	2007-07-07 16:30:00	parafluvial springbrook	197.5	3	Coho Salmon	39	0
Kwethluk	Bunyan Springbrook	2007-07-07 16:30:00	parafluvial springbrook	197.5	3	Coho Salmon	46	0
Kwethluk	Bunyan Springbrook	2007-07-07 16:30:00	parafluvial springbrook	197.5	3	Coho Salmon	43	0
Kwethluk	Bunyan Springbrook	2007-07-07 16:30:00	parafluvial springbrook	197.5	3	Coho Salmon	40	0
Kwethluk	Bunyan Springbrook	2007-07-07 16:30:00	parafluvial springbrook	197.5	3	Coho Salmon	42	0
Kwethluk	Bunyan Springbrook	2007-07-07 16:30:00	parafluvial springbrook	197.5	3	Coho Salmon	39	0
Kwethluk	Bunyan Springbrook	2007-07-07 16:30:00	parafluvial springbrook	197.5	3	Coho Salmon	37	0
Kwethluk	Bunyan Springbrook	2007-07-07 16:30:00	parafluvial springbrook	197.5	3	Coho Salmon	44	0
Kwethluk	Bunyan Springbrook	2007-07-07 16:30:00	parafluvial springbrook	197.5	3	Coho Salmon	41	0
Kwethluk	Bunyan Springbrook	2007-07-07 16:30:00	parafluvial springbrook	197.5	3	Coho Salmon	37	0
Kwethluk	Bunyan Springbrook	2007-07-07 16:30:00	parafluvial springbrook	197.5	3	Slimy sculpin	65	0
Kwethluk	Bunyan Springbrook	2007-07-07 16:30:00	parafluvial springbrook	197.5	3	Slimy sculpin	40	0
Kwethluk	Bunyan Springbrook	2007-07-07 16:30:00	parafluvial springbrook	197.5	3	Slimy sculpin	78	0
Kwethluk	Bunyan Springbrook	2007-07-07 16:30:00	parafluvial springbrook	197.5	3	Slimy sculpin	62	0
Kwethluk	Bunyan Springbrook	2007-07-07 16:30:00	parafluvial springbrook	197.5	3	Slimy sculpin	42	0
Kwethluk	Bunyan Springbrook	2007-07-07 16:30:00	parafluvial springbrook	197.5	3	Slimy sculpin	39	0
Kwethluk	Bunyan Springbrook	2007-07-07 16:30:00	parafluvial springbrook	197.5	3	Slimy sculpin	46	0
Kwethluk	Bunyan Springbrook	2007-07-07 16:30:00	parafluvial springbrook	197.5	3	Slimy sculpin	73	0
Kwethluk	Bunyan Springbrook	2007-07-07 16:30:00	parafluvial springbrook	197.5	3	Slimy sculpin	85	0
Kwethluk	Bunyan Springbrook	2007-07-07 16:30:00	parafluvial springbrook	197.5	3	Slimy sculpin	38	0
Kwethluk	Bunyan Springbrook	2007-07-07 16:30:00	parafluvial springbrook	197.5	3	Slimy sculpin	35	0
Kwethluk	Bunyan Springbrook	2007-07-07 16:30:00	parafluvial springbrook	197.5	3	Slimy sculpin	40	0
Kwethluk	Bunyan Springbrook	2007-07-07 16:30:00	parafluvial springbrook	197.5	3	Slimy sculpin	41	0
Kwethluk	Bunyan Springbrook	2007-07-07 16:30:00	parafluvial springbrook	197.5	3	Slimy sculpin	35	0
Kwethluk	Bunyan Springbrook	2007-07-07 16:30:00	parafluvial springbrook	197.5	3	Slimy sculpin	26	0
Kwethluk	Bunyan Springbrook	2007-07-07 16:30:00	parafluvial springbrook	197.5	3	Slimy sculpin	34	0
Kwethluk	Bunyan Springbrook	2007-07-07 16:30:00	parafluvial springbrook	197.5	3	Slimy sculpin	40	0
Kwethluk	Bunyan Springbrook	2007-07-07 16:30:00	parafluvial springbrook	197.5	3	Slimy sculpin	35	0
Kwethluk	Bunyan Springbrook	2007-07-07 16:30:00	parafluvial springbrook	197.5	3	Slimy sculpin	45	0
Kwethluk	Bunyan Springbrook	2007-07-07 16:30:00	parafluvial springbrook	197.5	3	Sockeye salmon	38	0
Kwethluk	Bunyan Springbrook	2007-07-07 16:30:00	parafluvial springbrook	197.5	3	Sockeye salmon	30	0
Kwethluk	Bunyan Springbrook	2007-08-27	parafluvial springbrook	99.133	1	Alaska blackfish	85	1.2
Kwethluk	Bunyan Springbrook	2007-08-27	parafluvial springbrook	99.133	1	Alaska blackfish	110	2.3
Kwethluk	Bunyan Springbrook	2007-08-27	parafluvial springbrook	99.133	1	Alaska blackfish	110	3.2
Kwethluk	Bunyan Springbrook	2007-08-27	parafluvial springbrook	99.133	1	Alaska blackfish	80	1.4
Kwethluk	Bunyan Springbrook	2007-08-27	parafluvial springbrook	99.133	1	Alaska blackfish	85	1.1
Kwethluk	Bunyan Springbrook	2007-08-27	parafluvial springbrook	99.133	1	Chinook salmon	57	2.2
Kwethluk	Bunyan Springbrook	2007-08-27	parafluvial springbrook	99.133	1	Chinook salmon	54	1.4
Kwethluk	Bunyan Springbrook	2007-08-27	parafluvial springbrook	99.133	1	Chinook salmon	53	1
Kwethluk	Bunyan Springbrook	2007-08-27	parafluvial springbrook	99.133	1	Chinook salmon	62	1.8
Kwethluk	Bunyan Springbrook	2007-08-27	parafluvial springbrook	99.133	1	Chinook salmon	56	1.7
Kwethluk	Bunyan Springbrook	2007-08-27	parafluvial springbrook	99.133	1	Chinook salmon	59	2
Kwethluk	Bunyan Springbrook	2007-08-27	parafluvial springbrook	99.133	1	Chinook salmon	65	2.3
Kwethluk	Bunyan Springbrook	2007-08-27	parafluvial springbrook	99.133	1	Chinook salmon	55	1.5
Kwethluk	Bunyan Springbrook	2007-08-27	parafluvial springbrook	99.133	1	Chinook salmon	60	2.1
Kwethluk	Bunyan Springbrook	2007-08-27	parafluvial springbrook	99.133	1	Chinook salmon	60	2.9
Kwethluk	Bunyan Springbrook	2007-08-27	parafluvial springbrook	99.133	1	Chinook salmon	58	2.1
Kwethluk	Bunyan Springbrook	2007-08-27	parafluvial springbrook	99.133	1	Chinook salmon	54	1.6
Kwethluk	Bunyan Springbrook	2007-08-27	parafluvial springbrook	99.133	1	Chinook salmon	56	1.8
Kwethluk	Bunyan Springbrook	2007-08-27	parafluvial springbrook	99.133	1	Chinook salmon	63	3.2
Kwethluk	Bunyan Springbrook	2007-08-27	parafluvial springbrook	99.133	1	Chinook salmon	67	3.1
Kwethluk	Bunyan Springbrook	2007-08-27	parafluvial springbrook	99.133	1	Chinook salmon	60	2.5
Kwethluk	Bunyan Springbrook	2007-08-27	parafluvial springbrook	99.133	1	Chinook salmon	66	3.6
Kwethluk	Bunyan Springbrook	2007-08-27	parafluvial springbrook	99.133	1	Chinook salmon	60	2.1
Kwethluk	Bunyan Springbrook	2007-08-27	parafluvial springbrook	99.133	1	Chinook salmon	58	2
Kwethluk	Bunyan Springbrook	2007-08-27	parafluvial springbrook	99.133	1	Chinook salmon	65	2.7
Kwethluk	Bunyan Springbrook	2007-08-27	parafluvial springbrook	99.133	1	Chinook salmon	59	2.1
Kwethluk	Bunyan Springbrook	2007-08-27	parafluvial springbrook	99.133	1	Chinook salmon	63	2.7
Kwethluk	Bunyan Springbrook	2007-08-27	parafluvial springbrook	99.133	1	Chinook salmon	55	1.6
Kwethluk	Bunyan Springbrook	2007-08-27	parafluvial springbrook	99.133	1	Chinook salmon	57	1.8
Kwethluk	Bunyan Springbrook	2007-08-27	parafluvial springbrook	99.133	1	Chinook salmon	59	2.2
Kwethluk	Bunyan Springbrook	2007-08-27	parafluvial springbrook	99.133	1	Chinook salmon	68	3.3
Kwethluk	Bunyan Springbrook	2007-08-27	parafluvial springbrook	99.133	1	Chinook salmon	50	1.2
Kwethluk	Bunyan Springbrook	2007-08-27	parafluvial springbrook	99.133	1	Chinook salmon	58	2.1
Kwethluk	Bunyan Springbrook	2007-08-27	parafluvial springbrook	99.133	1	Chinook salmon	61	3
Kwethluk	Bunyan Springbrook	2007-08-27	parafluvial springbrook	99.133	1	Chinook salmon	61	2.6
Kwethluk	Bunyan Springbrook	2007-08-27	parafluvial springbrook	99.133	1	Chinook salmon	60	2.3
Kwethluk	Bunyan Springbrook	2007-08-27	parafluvial springbrook	99.133	1	Chinook salmon	65	3
Kwethluk	Bunyan Springbrook	2007-08-27	parafluvial springbrook	99.133	1	Chinook salmon	61	2.6
Kwethluk	Bunyan Springbrook	2007-08-27	parafluvial springbrook	99.133	1	Chinook salmon	58	2.1
Kwethluk	Bunyan Springbrook	2007-08-27	parafluvial springbrook	99.133	1	Chinook salmon	59	2.1
Kwethluk	Bunyan Springbrook	2007-08-27	parafluvial springbrook	99.133	1	Chinook salmon	63	2.7
Kwethluk	Bunyan Springbrook	2007-08-27	parafluvial springbrook	99.133	1	Chinook salmon	57	1.9
Kwethluk	Bunyan Springbrook	2007-08-27	parafluvial springbrook	99.133	1	Chinook salmon	65	2.9
Kwethluk	Bunyan Springbrook	2007-08-27	parafluvial springbrook	99.133	1	Chinook salmon	55	1.8
Kwethluk	Bunyan Springbrook	2007-08-27	parafluvial springbrook	99.133	1	Chinook salmon	57	2
Kwethluk	Bunyan Springbrook	2007-08-27	parafluvial springbrook	99.133	1	Chinook salmon	52	1.3
Kwethluk	Bunyan Springbrook	2007-08-27	parafluvial springbrook	99.133	1	Chinook salmon	58	2.4
Kwethluk	Bunyan Springbrook	2007-08-27	parafluvial springbrook	99.133	1	Chinook salmon	59	2.3
Kwethluk	Bunyan Springbrook	2007-08-27	parafluvial springbrook	99.133	1	Chinook salmon	60	2
Kwethluk	Bunyan Springbrook	2007-08-27	parafluvial springbrook	99.133	1	Chinook salmon	61	2.5
Kwethluk	Bunyan Springbrook	2007-08-27	parafluvial springbrook	99.133	1	Coho Salmon	60	2.7
Kwethluk	Bunyan Springbrook	2007-08-27	parafluvial springbrook	99.133	1	Coho Salmon	56	2.1
Kwethluk	Bunyan Springbrook	2007-08-27	parafluvial springbrook	99.133	1	Coho Salmon	57	1.4
Kwethluk	Bunyan Springbrook	2007-08-27	parafluvial springbrook	99.133	1	Coho Salmon	53	1.8
Kwethluk	Bunyan Springbrook	2007-08-27	parafluvial springbrook	99.133	1	Coho Salmon	56	2.3
Kwethluk	Bunyan Springbrook	2007-08-27	parafluvial springbrook	99.133	1	Coho Salmon	43	0.9
Kwethluk	Bunyan Springbrook	2007-08-27	parafluvial springbrook	99.133	1	Coho Salmon	56	1.7
Kwethluk	Bunyan Springbrook	2007-08-27	parafluvial springbrook	99.133	1	Coho Salmon	50	1.2
Kwethluk	Bunyan Springbrook	2007-08-27	parafluvial springbrook	99.133	1	Coho Salmon	46	0.9
Kwethluk	Bunyan Springbrook	2007-08-27	parafluvial springbrook	99.133	1	Coho Salmon	79	4.9
Kwethluk	Bunyan Springbrook	2007-08-27	parafluvial springbrook	99.133	1	Coho Salmon	74	3.6
Kwethluk	Bunyan Springbrook	2007-08-27	parafluvial springbrook	99.133	1	Coho Salmon	52	1.2
Kwethluk	Bunyan Springbrook	2007-08-27	parafluvial springbrook	99.133	1	Coho Salmon	87	6.4
Kwethluk	Bunyan Springbrook	2007-08-27	parafluvial springbrook	99.133	1	Coho Salmon	76	4.4
Kwethluk	Bunyan Springbrook	2007-08-27	parafluvial springbrook	99.133	1	Coho Salmon	78	4.5
Kwethluk	Bunyan Springbrook	2007-08-27	parafluvial springbrook	99.133	1	Coho Salmon	58	1.7
Kwethluk	Bunyan Springbrook	2007-08-27	parafluvial springbrook	99.133	1	Coho Salmon	71	3.8
Kwethluk	Bunyan Springbrook	2007-08-27	parafluvial springbrook	99.133	1	Coho Salmon	60	2.4
Kwethluk	Bunyan Springbrook	2007-08-27	parafluvial springbrook	99.133	1	Coho Salmon	58	2.3
Kwethluk	Bunyan Springbrook	2007-08-27	parafluvial springbrook	99.133	1	Coho Salmon	50	1.4
Kwethluk	Bunyan Springbrook	2007-08-27	parafluvial springbrook	99.133	1	Coho Salmon	72	4
Kwethluk	Bunyan Springbrook	2007-08-27	parafluvial springbrook	99.133	1	Coho Salmon	49	1.1
Kwethluk	Bunyan Springbrook	2007-08-27	parafluvial springbrook	99.133	1	Coho Salmon	55	1.5
Kwethluk	Bunyan Springbrook	2007-08-27	parafluvial springbrook	99.133	1	Coho Salmon	60	2.1
Kwethluk	Bunyan Springbrook	2007-08-27	parafluvial springbrook	99.133	1	Coho Salmon	55	1.8
Kwethluk	Bunyan Springbrook	2007-08-27	parafluvial springbrook	99.133	1	Coho Salmon	47	0.9
Kwethluk	Bunyan Springbrook	2007-08-27	parafluvial springbrook	99.133	1	Coho Salmon	54	1.7
Kwethluk	Bunyan Springbrook	2007-08-27	parafluvial springbrook	99.133	1	Coho Salmon	45	0.9
Kwethluk	Bunyan Springbrook	2007-08-27	parafluvial springbrook	99.133	1	Coho Salmon	53	1.5
Kwethluk	Bunyan Springbrook	2007-08-27	parafluvial springbrook	99.133	1	Coho Salmon	42	0.5
Kwethluk	Bunyan Springbrook	2007-08-27	parafluvial springbrook	99.133	1	Coho Salmon	51	1.8
Kwethluk	Bunyan Springbrook	2007-08-27	parafluvial springbrook	99.133	1	Coho Salmon	58	2.1
Kwethluk	Bunyan Springbrook	2007-08-27	parafluvial springbrook	99.133	1	Coho Salmon	43	0.9
Kwethluk	Bunyan Springbrook	2007-08-27	parafluvial springbrook	99.133	1	Coho Salmon	55	1.7
Kwethluk	Bunyan Springbrook	2007-08-27	parafluvial springbrook	99.133	1	Coho Salmon	60	2.3
Kwethluk	Bunyan Springbrook	2007-08-27	parafluvial springbrook	99.133	1	Coho Salmon	49	1.2
Kwethluk	Bunyan Springbrook	2007-08-27	parafluvial springbrook	99.133	1	Coho Salmon	63	2.6
Kwethluk	Bunyan Springbrook	2007-08-27	parafluvial springbrook	99.133	1	Coho Salmon	47	1.3
Kwethluk	Bunyan Springbrook	2007-08-27	parafluvial springbrook	99.133	1	Coho Salmon	46	1.1
Kwethluk	Bunyan Springbrook	2007-08-27	parafluvial springbrook	99.133	1	Coho Salmon	53	1.6
Kwethluk	Bunyan Springbrook	2007-08-27	parafluvial springbrook	99.133	1	Coho Salmon	52	1.2
Kwethluk	Bunyan Springbrook	2007-08-27	parafluvial springbrook	99.133	1	Coho Salmon	58	2.3
Kwethluk	Bunyan Springbrook	2007-08-27	parafluvial springbrook	99.133	1	Coho Salmon	49	1.1
Kwethluk	Bunyan Springbrook	2007-08-27	parafluvial springbrook	99.133	1	Coho Salmon	57	1.8
Kwethluk	Bunyan Springbrook	2007-08-27	parafluvial springbrook	99.133	1	Coho Salmon	85	6.7
Kwethluk	Bunyan Springbrook	2007-08-27	parafluvial springbrook	99.133	1	Coho Salmon	53	1.3
Kwethluk	Bunyan Springbrook	2007-08-27	parafluvial springbrook	99.133	1	Coho Salmon	80	5.7
Kwethluk	Bunyan Springbrook	2007-08-27	parafluvial springbrook	99.133	1	Coho Salmon	54	1.6
Kwethluk	Bunyan Springbrook	2007-08-27	parafluvial springbrook	99.133	1	Coho Salmon	50	1.5
Kwethluk	Bunyan Springbrook	2007-08-27	parafluvial springbrook	99.133	1	Coho Salmon	83	6
Kwethluk	Bunyan Springbrook	2007-08-27	parafluvial springbrook	99.133	1	Coho Salmon	49	1.2
Kwethluk	Bunyan Springbrook	2007-08-27	parafluvial springbrook	99.133	1	Coho Salmon	53	1.1
Kwethluk	Bunyan Springbrook	2007-08-27	parafluvial springbrook	99.133	1	Coho Salmon	57	2.4
Kwethluk	Bunyan Springbrook	2007-08-27	parafluvial springbrook	99.133	1	Coho Salmon	46	1
Kwethluk	Bunyan Springbrook	2007-08-27	parafluvial springbrook	99.133	1	Coho Salmon	55	2.5
Kwethluk	Bunyan Springbrook	2007-08-27	parafluvial springbrook	99.133	1	Coho Salmon	60	2
Kwethluk	Bunyan Springbrook	2007-08-27	parafluvial springbrook	99.133	1	Coho Salmon	51	1.2
Kwethluk	Bunyan Springbrook	2007-08-27	parafluvial springbrook	99.133	1	Coho Salmon	62	2.3
Kwethluk	Bunyan Springbrook	2007-08-27	parafluvial springbrook	99.133	1	Coho Salmon	51	1.3
Kwethluk	Bunyan Springbrook	2007-08-27	parafluvial springbrook	99.133	1	Coho Salmon	85	7.3
Kwethluk	Bunyan Springbrook	2007-08-27	parafluvial springbrook	99.133	1	Coho Salmon	59	1.6
Kwethluk	Bunyan Springbrook	2007-08-27	parafluvial springbrook	99.133	1	Coho Salmon	57	2
Kwethluk	Bunyan Springbrook	2007-08-27	parafluvial springbrook	99.133	1	Coho Salmon	56	1.8
Kwethluk	Bunyan Springbrook	2007-08-27	parafluvial springbrook	99.133	1	Coho Salmon	56	1.8
Kwethluk	Bunyan Springbrook	2007-08-27	parafluvial springbrook	99.133	1	Coho Salmon	51	1.4
Kwethluk	Bunyan Springbrook	2007-08-27	parafluvial springbrook	99.133	1	Coho Salmon	60	2.5
Kwethluk	Bunyan Springbrook	2007-08-27	parafluvial springbrook	99.133	1	Coho Salmon	54	1.9
Kwethluk	Bunyan Springbrook	2007-08-27	parafluvial springbrook	99.133	1	Coho Salmon	75	5.5
Kwethluk	Bunyan Springbrook	2007-08-27	parafluvial springbrook	99.133	1	Coho Salmon	65	2.5
Kwethluk	Bunyan Springbrook	2007-08-27	parafluvial springbrook	99.133	1	Coho Salmon	54	1.7
Kwethluk	Bunyan Springbrook	2007-08-27	parafluvial springbrook	99.133	1	Coho Salmon	70	3.9
Kwethluk	Bunyan Springbrook	2007-08-27	parafluvial springbrook	99.133	1	Coho Salmon	71	4.1
Kwethluk	Bunyan Springbrook	2007-08-27	parafluvial springbrook	99.133	1	Coho Salmon	74	4.5
Kwethluk	Bunyan Springbrook	2007-08-27	parafluvial springbrook	99.133	1	Coho Salmon	79	5.7
Kwethluk	Bunyan Springbrook	2007-08-27	parafluvial springbrook	99.133	1	Coho Salmon	78	5.3
Kwethluk	Bunyan Springbrook	2007-08-27	parafluvial springbrook	99.133	1	Coho Salmon	61	2.1
Kwethluk	Bunyan Springbrook	2007-08-27	parafluvial springbrook	99.133	1	Coho Salmon	63	2.8
Kwethluk	Bunyan Springbrook	2007-08-27	parafluvial springbrook	99.133	1	Coho Salmon	81	6
Kwethluk	Bunyan Springbrook	2007-08-27	parafluvial springbrook	99.133	1	Coho Salmon	55	2.1
Kwethluk	Bunyan Springbrook	2007-08-27	parafluvial springbrook	99.133	1	Coho Salmon	52	1.5
Kwethluk	Bunyan Springbrook	2007-08-27	parafluvial springbrook	99.133	1	Coho Salmon	92	7.7
Kwethluk	Bunyan Springbrook	2007-08-27	parafluvial springbrook	99.133	1	Coho Salmon	66	3.2
Kwethluk	Bunyan Springbrook	2007-08-27	parafluvial springbrook	99.133	1	Coho Salmon	58	2
Kwethluk	Bunyan Springbrook	2007-08-27	parafluvial springbrook	99.133	1	Coho Salmon	59	2.2
Kwethluk	Bunyan Springbrook	2007-08-27	parafluvial springbrook	99.133	1	Coho Salmon	65	2.3
Kwethluk	Bunyan Springbrook	2007-08-27	parafluvial springbrook	99.133	1	Coho Salmon	85	7.3
Kwethluk	Bunyan Springbrook	2007-08-27	parafluvial springbrook	99.133	1	Coho Salmon	51	1.5
Kwethluk	Bunyan Springbrook	2007-08-27	parafluvial springbrook	99.133	1	Coho Salmon	63	2.7
Kwethluk	Bunyan Springbrook	2007-08-27	parafluvial springbrook	99.133	1	Coho Salmon	58	1.6
Kwethluk	Bunyan Springbrook	2007-08-27	parafluvial springbrook	99.133	1	Coho Salmon	60	2.9
Kwethluk	Bunyan Springbrook	2007-08-27	parafluvial springbrook	99.133	1	Coho Salmon	56	1.9
Kwethluk	Bunyan Springbrook	2007-08-27	parafluvial springbrook	99.133	1	Coho Salmon	83	5.7
Kwethluk	Bunyan Springbrook	2007-08-27	parafluvial springbrook	99.133	1	Coho Salmon	59	2.3
Kwethluk	Bunyan Springbrook	2007-08-27	parafluvial springbrook	99.133	1	Coho Salmon	50	1.3
Kwethluk	Bunyan Springbrook	2007-08-27	parafluvial springbrook	99.133	1	Coho Salmon	60	2.1
Kwethluk	Bunyan Springbrook	2007-08-27	parafluvial springbrook	99.133	1	Slimy sculpin	60	2.1
Kwethluk	Bunyan Springbrook	2007-08-27	parafluvial springbrook	99.133	1	Slimy sculpin	53	1.2
Kwethluk	Bunyan Springbrook	2007-08-27	parafluvial springbrook	99.133	1	Slimy sculpin	51	1.5
Kwethluk	Bunyan Springbrook	2007-08-27	parafluvial springbrook	99.133	1	Slimy sculpin	43	0.8
Kwethluk	Bunyan Springbrook	2007-08-27	parafluvial springbrook	99.133	1	Slimy sculpin	44	1
Kwethluk	Bunyan Springbrook	2007-08-27	parafluvial springbrook	99.133	1	Slimy sculpin	51	1.7
Kwethluk	Bunyan Springbrook	2007-08-27	parafluvial springbrook	99.133	1	Slimy sculpin	47	1.1
Kwethluk	Bunyan Springbrook	2007-08-27	parafluvial springbrook	99.133	1	Slimy sculpin	76	5.3
Kwethluk	Bunyan Springbrook	2007-08-27	parafluvial springbrook	99.133	1	Slimy sculpin	51	1.5
Kwethluk	Bunyan Springbrook	2007-08-27	parafluvial springbrook	99.133	1	Slimy sculpin	41	0.7
Kwethluk	Bunyan Springbrook	2007-08-27	parafluvial springbrook	99.133	1	Slimy sculpin	46	1.1
Kwethluk	Bunyan Springbrook	2007-08-27	parafluvial springbrook	99.133	1	Slimy sculpin	60	2.6
Kwethluk	Bunyan Springbrook	2007-08-27	parafluvial springbrook	99.133	1	Slimy sculpin	57	1.6
Kwethluk	Bunyan Springbrook	2007-08-27	parafluvial springbrook	99.133	1	Slimy sculpin	50	1.6
Kwethluk	Bunyan Springbrook	2007-08-27	parafluvial springbrook	99.133	1	Slimy sculpin	72	5.4
Kwethluk	Bunyan Springbrook	2007-08-27	parafluvial springbrook	99.133	1	Slimy sculpin	74	4.8
Kwethluk	Bunyan Springbrook	2007-08-27	parafluvial springbrook	99.133	1	Slimy sculpin	50	1.5
Kwethluk	Bunyan Springbrook	2007-08-27	parafluvial springbrook	99.133	1	Slimy sculpin	67	3.6
Kwethluk	Bunyan Springbrook	2007-08-27	parafluvial springbrook	99.133	1	Slimy sculpin	40	0.6
Kwethluk	Bunyan Springbrook	2007-08-27	parafluvial springbrook	99.133	1	Slimy sculpin	78	5.8
Kwethluk	Bunyan Springbrook	2007-08-27	parafluvial springbrook	99.133	1	Slimy sculpin	88	7.8
Kwethluk	Bunyan Springbrook	2007-08-27	parafluvial springbrook	99.133	1	Slimy sculpin	58	2.3
Kwethluk	Bunyan Springbrook	2007-08-27	parafluvial springbrook	99.133	1	Sockeye salmon	53	1.6
Kwethluk	Bunyan Springbrook	2007-08-27	parafluvial springbrook	99.133	1	Sockeye salmon	53	1.2
Kwethluk	Bunyan Springbrook	2007-08-27	parafluvial springbrook	99.133	1	Sockeye salmon	59	1.5
Kwethluk	Bunyan Springbrook	2007-08-27	parafluvial springbrook	99.133	1	Sockeye salmon	52	1.2
Kwethluk	Bunyan Springbrook	2007-08-27	parafluvial springbrook	99.133	1	Sockeye salmon	53	1.3
Kwethluk	Bunyan Springbrook	2007-08-27	parafluvial springbrook	99.133	1	Sockeye salmon	57	1.6
Kwethluk	Bunyan Springbrook	2007-08-27	parafluvial springbrook	99.133	1	Sockeye salmon	60	1.9
Kwethluk	Bunyan Springbrook	2007-08-27	parafluvial springbrook	99.133	1	Steelhead-rainbow	35	0.4
Kwethluk	Bunyan Springbrook	2007-08-27	parafluvial springbrook	99.133	2	Alaska blackfish	90	2
Kwethluk	Bunyan Springbrook	2007-08-27	parafluvial springbrook	99.133	2	Alaska blackfish	75	1
Kwethluk	Bunyan Springbrook	2007-08-27	parafluvial springbrook	99.133	2	Alaska blackfish	0	1
Kwethluk	Bunyan Springbrook	2007-08-27	parafluvial springbrook	99.133	2	Alaska blackfish	94	1.1
Kwethluk	Bunyan Springbrook	2007-08-27	parafluvial springbrook	99.133	2	Chinook salmon	49	1.3
Kwethluk	Bunyan Springbrook	2007-08-27	parafluvial springbrook	99.133	2	Chinook salmon	54	1.6
Kwethluk	Bunyan Springbrook	2007-08-27	parafluvial springbrook	99.133	2	Chinook salmon	68	3.1
Kwethluk	Bunyan Springbrook	2007-08-27	parafluvial springbrook	99.133	2	Chinook salmon	54	1.6
Kwethluk	Bunyan Springbrook	2007-08-27	parafluvial springbrook	99.133	2	Chinook salmon	58	2.4
Kwethluk	Bunyan Springbrook	2007-08-27	parafluvial springbrook	99.133	2	Chinook salmon	63	2.6
Kwethluk	Bunyan Springbrook	2007-08-27	parafluvial springbrook	99.133	2	Chinook salmon	61	2.3
Kwethluk	Bunyan Springbrook	2007-08-27	parafluvial springbrook	99.133	2	Chinook salmon	58	2.2
Kwethluk	Bunyan Springbrook	2007-08-27	parafluvial springbrook	99.133	2	Chinook salmon	62	2.7
Kwethluk	Bunyan Springbrook	2007-08-27	parafluvial springbrook	99.133	2	Chinook salmon	54	1.6
Kwethluk	Bunyan Springbrook	2007-08-27	parafluvial springbrook	99.133	2	Chinook salmon	57	1.8
Kwethluk	Bunyan Springbrook	2007-08-27	parafluvial springbrook	99.133	2	Chinook salmon	60	2
Kwethluk	Bunyan Springbrook	2007-08-27	parafluvial springbrook	99.133	2	Chinook salmon	50	1.2
Kwethluk	Bunyan Springbrook	2007-08-27	parafluvial springbrook	99.133	2	Chinook salmon	59	2.1
Kwethluk	Bunyan Springbrook	2007-08-27	parafluvial springbrook	99.133	2	Chinook salmon	50	1.2
Kwethluk	Bunyan Springbrook	2007-08-27	parafluvial springbrook	99.133	2	Chinook salmon	67	3.7
Kwethluk	Bunyan Springbrook	2007-08-27	parafluvial springbrook	99.133	2	Chinook salmon	60	2.1
Kwethluk	Bunyan Springbrook	2007-08-27	parafluvial springbrook	99.133	2	Chinook salmon	52	1.6
Kwethluk	Bunyan Springbrook	2007-08-27	parafluvial springbrook	99.133	2	Coho Salmon	48	1.4
Kwethluk	Bunyan Springbrook	2007-08-27	parafluvial springbrook	99.133	2	Coho Salmon	50	1.4
Kwethluk	Bunyan Springbrook	2007-08-27	parafluvial springbrook	99.133	2	Coho Salmon	49	0.9
Kwethluk	Bunyan Springbrook	2007-08-27	parafluvial springbrook	99.133	2	Coho Salmon	53	1.8
Kwethluk	Bunyan Springbrook	2007-08-27	parafluvial springbrook	99.133	2	Coho Salmon	80	5.5
Kwethluk	Bunyan Springbrook	2007-08-27	parafluvial springbrook	99.133	2	Coho Salmon	80	5.3
Kwethluk	Bunyan Springbrook	2007-08-27	parafluvial springbrook	99.133	2	Coho Salmon	51	1.4
Kwethluk	Bunyan Springbrook	2007-08-27	parafluvial springbrook	99.133	2	Coho Salmon	57	2.1
Kwethluk	Bunyan Springbrook	2007-08-27	parafluvial springbrook	99.133	2	Coho Salmon	54	1.6
Kwethluk	Bunyan Springbrook	2007-08-27	parafluvial springbrook	99.133	2	Coho Salmon	56	1.8
Kwethluk	Bunyan Springbrook	2007-08-27	parafluvial springbrook	99.133	2	Coho Salmon	88	8.3
Kwethluk	Bunyan Springbrook	2007-08-27	parafluvial springbrook	99.133	2	Coho Salmon	65	2.5
Kwethluk	Bunyan Springbrook	2007-08-27	parafluvial springbrook	99.133	2	Coho Salmon	58	1.7
Kwethluk	Bunyan Springbrook	2007-08-27	parafluvial springbrook	99.133	2	Coho Salmon	57	1.9
Kwethluk	Bunyan Springbrook	2007-08-27	parafluvial springbrook	99.133	2	Coho Salmon	45	0.7
Kwethluk	Bunyan Springbrook	2007-08-27	parafluvial springbrook	99.133	2	Coho Salmon	65	3
Kwethluk	Bunyan Springbrook	2007-08-27	parafluvial springbrook	99.133	2	Coho Salmon	54	1.9
Kwethluk	Bunyan Springbrook	2007-08-27	parafluvial springbrook	99.133	2	Coho Salmon	58	2.2
Kwethluk	Bunyan Springbrook	2007-08-27	parafluvial springbrook	99.133	2	Coho Salmon	47	0.9
Kwethluk	Bunyan Springbrook	2007-08-27	parafluvial springbrook	99.133	2	Coho Salmon	49	1.1
Kwethluk	Bunyan Springbrook	2007-08-27	parafluvial springbrook	99.133	2	Coho Salmon	48	1.1
Kwethluk	Bunyan Springbrook	2007-08-27	parafluvial springbrook	99.133	2	Coho Salmon	50	1.3
Kwethluk	Bunyan Springbrook	2007-08-27	parafluvial springbrook	99.133	2	Coho Salmon	47	1.1
Kwethluk	Bunyan Springbrook	2007-08-27	parafluvial springbrook	99.133	2	Coho Salmon	58	1.9
Kwethluk	Bunyan Springbrook	2007-08-27	parafluvial springbrook	99.133	2	Coho Salmon	49	1.1
Kwethluk	Bunyan Springbrook	2007-08-27	parafluvial springbrook	99.133	2	Coho Salmon	47	1.1
Kwethluk	Bunyan Springbrook	2007-08-27	parafluvial springbrook	99.133	2	Coho Salmon	90	7.6
Kwethluk	Bunyan Springbrook	2007-08-27	parafluvial springbrook	99.133	2	Coho Salmon	55	1.8
Kwethluk	Bunyan Springbrook	2007-08-27	parafluvial springbrook	99.133	2	Coho Salmon	60	2.3
Kwethluk	Bunyan Springbrook	2007-08-27	parafluvial springbrook	99.133	2	Coho Salmon	53	1.5
Kwethluk	Bunyan Springbrook	2007-08-27	parafluvial springbrook	99.133	2	Coho Salmon	54	2
Kwethluk	Bunyan Springbrook	2007-08-27	parafluvial springbrook	99.133	2	Coho Salmon	53	1.7
Kwethluk	Bunyan Springbrook	2007-08-27	parafluvial springbrook	99.133	2	Coho Salmon	59	2.3
Kwethluk	Bunyan Springbrook	2007-08-27	parafluvial springbrook	99.133	2	Coho Salmon	55	1.8
Kwethluk	Bunyan Springbrook	2007-08-27	parafluvial springbrook	99.133	2	Coho Salmon	48	1.3
Kwethluk	Bunyan Springbrook	2007-08-27	parafluvial springbrook	99.133	2	Coho Salmon	59	2
Kwethluk	Bunyan Springbrook	2007-08-27	parafluvial springbrook	99.133	2	Coho Salmon	58	1.7
Kwethluk	Bunyan Springbrook	2007-08-27	parafluvial springbrook	99.133	2	Coho Salmon	50	1.4
Kwethluk	Bunyan Springbrook	2007-08-27	parafluvial springbrook	99.133	2	Coho Salmon	50	1.4
Kwethluk	Bunyan Springbrook	2007-08-27	parafluvial springbrook	99.133	2	Coho Salmon	50	1.4
Kwethluk	Bunyan Springbrook	2007-08-27	parafluvial springbrook	99.133	2	Coho Salmon	54	1.5
Kwethluk	Bunyan Springbrook	2007-08-27	parafluvial springbrook	99.133	2	Coho Salmon	48	1.1
Kwethluk	Bunyan Springbrook	2007-08-27	parafluvial springbrook	99.133	2	Coho Salmon	75	4.8
Kwethluk	Bunyan Springbrook	2007-08-27	parafluvial springbrook	99.133	2	Coho Salmon	62	2.7
Kwethluk	Bunyan Springbrook	2007-08-27	parafluvial springbrook	99.133	2	Coho Salmon	62	2.4
Kwethluk	Bunyan Springbrook	2007-08-27	parafluvial springbrook	99.133	2	Coho Salmon	59	2.6
Kwethluk	Bunyan Springbrook	2007-08-27	parafluvial springbrook	99.133	2	Coho Salmon	55	1.7
Kwethluk	Bunyan Springbrook	2007-08-27	parafluvial springbrook	99.133	2	Coho Salmon	56	1.8
Kwethluk	Bunyan Springbrook	2007-08-27	parafluvial springbrook	99.133	2	Coho Salmon	50	1.2
Kwethluk	Bunyan Springbrook	2007-08-27	parafluvial springbrook	99.133	2	Coho Salmon	61	2.6
Kwethluk	Bunyan Springbrook	2007-08-27	parafluvial springbrook	99.133	2	Coho Salmon	82	5.9
Kwethluk	Bunyan Springbrook	2007-08-27	parafluvial springbrook	99.133	2	Coho Salmon	49	1.7
Kwethluk	Bunyan Springbrook	2007-08-27	parafluvial springbrook	99.133	2	Coho Salmon	53	1.3
Kwethluk	Bunyan Springbrook	2007-08-27	parafluvial springbrook	99.133	2	Coho Salmon	52	1.3
Kwethluk	Bunyan Springbrook	2007-08-27	parafluvial springbrook	99.133	2	Coho Salmon	59	2.6
Kwethluk	Bunyan Springbrook	2007-08-27	parafluvial springbrook	99.133	2	Coho Salmon	48	1.1
Kwethluk	Bunyan Springbrook	2007-08-27	parafluvial springbrook	99.133	2	Coho Salmon	73	5.4
Kwethluk	Bunyan Springbrook	2007-08-27	parafluvial springbrook	99.133	2	Coho Salmon	56	1.8
Kwethluk	Bunyan Springbrook	2007-08-27	parafluvial springbrook	99.133	2	Coho Salmon	83	6
Kwethluk	Bunyan Springbrook	2007-08-27	parafluvial springbrook	99.133	2	Coho Salmon	50	1.1
Kwethluk	Bunyan Springbrook	2007-08-27	parafluvial springbrook	99.133	2	Coho Salmon	55	1.6
Kwethluk	Bunyan Springbrook	2007-08-27	parafluvial springbrook	99.133	2	Coho Salmon	47	1
Kwethluk	Bunyan Springbrook	2007-08-27	parafluvial springbrook	99.133	2	Coho Salmon	52	1.5
Kwethluk	Bunyan Springbrook	2007-08-27	parafluvial springbrook	99.133	2	Coho Salmon	75	5.1
Kwethluk	Bunyan Springbrook	2007-08-27	parafluvial springbrook	99.133	2	Coho Salmon	78	5.2
Kwethluk	Bunyan Springbrook	2007-08-27	parafluvial springbrook	99.133	2	Coho Salmon	75	4.9
Kwethluk	Bunyan Springbrook	2007-08-27	parafluvial springbrook	99.133	2	Coho Salmon	76	4.4
Kwethluk	Bunyan Springbrook	2007-08-27	parafluvial springbrook	99.133	2	Coho Salmon	61	2.4
Kwethluk	Bunyan Springbrook	2007-08-27	parafluvial springbrook	99.133	2	Coho Salmon	60	2.2
Kwethluk	Bunyan Springbrook	2007-08-27	parafluvial springbrook	99.133	2	Slimy sculpin	93	8.9
Kwethluk	Bunyan Springbrook	2007-08-27	parafluvial springbrook	99.133	2	Slimy sculpin	75	5.1
Kwethluk	Bunyan Springbrook	2007-08-27	parafluvial springbrook	99.133	2	Slimy sculpin	45	1
Kwethluk	Bunyan Springbrook	2007-08-27	parafluvial springbrook	99.133	2	Slimy sculpin	54	1.6
Kwethluk	Bunyan Springbrook	2007-08-27	parafluvial springbrook	99.133	2	Slimy sculpin	60	4
Kwethluk	Bunyan Springbrook	2007-08-27	parafluvial springbrook	99.133	2	Slimy sculpin	37	0.6
Kwethluk	Bunyan Springbrook	2007-08-27	parafluvial springbrook	99.133	2	Slimy sculpin	55	1.9
Kwethluk	Bunyan Springbrook	2007-08-27	parafluvial springbrook	99.133	2	Slimy sculpin	83	6.4
Kwethluk	Bunyan Springbrook	2007-08-27	parafluvial springbrook	99.133	2	Slimy sculpin	46	1.4
Kwethluk	Bunyan Springbrook	2007-08-27	parafluvial springbrook	99.133	2	Slimy sculpin	52	1.3
Kwethluk	Bunyan Springbrook	2007-08-27	parafluvial springbrook	99.133	2	Slimy sculpin	88	8.2
Kwethluk	Bunyan Springbrook	2007-08-27	parafluvial springbrook	99.133	2	Slimy sculpin	42	0.7
Kwethluk	Bunyan Springbrook	2007-08-27	parafluvial springbrook	99.133	2	Slimy sculpin	47	0.7
Kwethluk	Bunyan Springbrook	2007-08-27	parafluvial springbrook	99.133	2	Slimy sculpin	57	1.6
Kwethluk	Bunyan Springbrook	2007-08-27	parafluvial springbrook	99.133	2	Slimy sculpin	77	4.9
Kwethluk	Bunyan Springbrook	2007-08-27	parafluvial springbrook	99.133	2	Slimy sculpin	47	1.1
Kwethluk	Bunyan Springbrook	2007-08-27	parafluvial springbrook	99.133	2	Slimy sculpin	41	0.9
Kwethluk	Bunyan Springbrook	2007-08-27	parafluvial springbrook	99.133	2	Slimy sculpin	46	0.8
Kwethluk	Bunyan Springbrook	2007-08-27	parafluvial springbrook	99.133	2	Slimy sculpin	63	2.6
Kwethluk	Bunyan Springbrook	2007-08-27	parafluvial springbrook	99.133	2	Slimy sculpin	47	0.8
Kwethluk	Bunyan Springbrook	2007-08-27	parafluvial springbrook	99.133	2	Slimy sculpin	44	0.8
Kwethluk	Bunyan Springbrook	2007-08-27	parafluvial springbrook	99.133	3	Alaska blackfish	120	2.8
Kwethluk	Bunyan Springbrook	2007-08-27	parafluvial springbrook	99.133	3	Chinook salmon	58	2.1
Kwethluk	Bunyan Springbrook	2007-08-27	parafluvial springbrook	99.133	3	Chinook salmon	56	1.7
Kwethluk	Bunyan Springbrook	2007-08-27	parafluvial springbrook	99.133	3	Chinook salmon	56	2
Kwethluk	Bunyan Springbrook	2007-08-27	parafluvial springbrook	99.133	3	Chinook salmon	55	1.8
Kwethluk	Bunyan Springbrook	2007-08-27	parafluvial springbrook	99.133	3	Chinook salmon	65	3.3
Kwethluk	Bunyan Springbrook	2007-08-27	parafluvial springbrook	99.133	3	Chinook salmon	59	2.1
Kwethluk	Bunyan Springbrook	2007-08-27	parafluvial springbrook	99.133	3	Chinook salmon	48	1.2
Kwethluk	Bunyan Springbrook	2007-08-27	parafluvial springbrook	99.133	3	Chinook salmon	52	1.5
Kwethluk	Bunyan Springbrook	2007-08-27	parafluvial springbrook	99.133	3	Chinook salmon	50	2.3
Kwethluk	Bunyan Springbrook	2007-08-27	parafluvial springbrook	99.133	3	Chinook salmon	60	2.1
Kwethluk	Bunyan Springbrook	2007-08-27	parafluvial springbrook	99.133	3	Chinook salmon	55	1.7
Kwethluk	Bunyan Springbrook	2007-08-27	parafluvial springbrook	99.133	3	Chinook salmon	68	3.5
Kwethluk	Bunyan Springbrook	2007-08-27	parafluvial springbrook	99.133	3	Chinook salmon	58	1.9
Kwethluk	Bunyan Springbrook	2007-08-27	parafluvial springbrook	99.133	3	Chinook salmon	61	3.1
Kwethluk	Bunyan Springbrook	2007-08-27	parafluvial springbrook	99.133	3	Chinook salmon	65	3.1
Kwethluk	Bunyan Springbrook	2007-08-27	parafluvial springbrook	99.133	3	Chinook salmon	60	2.4
Kwethluk	Bunyan Springbrook	2007-08-27	parafluvial springbrook	99.133	3	Chinook salmon	64	3.2
Kwethluk	Bunyan Springbrook	2007-08-27	parafluvial springbrook	99.133	3	Coho Salmon	57	2.1
Kwethluk	Bunyan Springbrook	2007-08-27	parafluvial springbrook	99.133	3	Coho Salmon	94	9.2
Kwethluk	Bunyan Springbrook	2007-08-27	parafluvial springbrook	99.133	3	Coho Salmon	80	5.9
Kwethluk	Bunyan Springbrook	2007-08-27	parafluvial springbrook	99.133	3	Coho Salmon	53	1.7
Kwethluk	Bunyan Springbrook	2007-08-27	parafluvial springbrook	99.133	3	Coho Salmon	85	6.3
Kwethluk	Bunyan Springbrook	2007-08-27	parafluvial springbrook	99.133	3	Coho Salmon	63	2.7
Kwethluk	Bunyan Springbrook	2007-08-27	parafluvial springbrook	99.133	3	Coho Salmon	56	1.9
Kwethluk	Bunyan Springbrook	2007-08-27	parafluvial springbrook	99.133	3	Coho Salmon	54	1.4
Kwethluk	Bunyan Springbrook	2007-08-27	parafluvial springbrook	99.133	3	Coho Salmon	58	2
Kwethluk	Bunyan Springbrook	2007-08-27	parafluvial springbrook	99.133	3	Coho Salmon	60	2.2
Kwethluk	Bunyan Springbrook	2007-08-27	parafluvial springbrook	99.133	3	Coho Salmon	70	3.6
Kwethluk	Bunyan Springbrook	2007-08-27	parafluvial springbrook	99.133	3	Coho Salmon	50	1
Kwethluk	Bunyan Springbrook	2007-08-27	parafluvial springbrook	99.133	3	Coho Salmon	60	1
Kwethluk	Bunyan Springbrook	2007-08-27	parafluvial springbrook	99.133	3	Coho Salmon	90	6.9
Kwethluk	Bunyan Springbrook	2007-08-27	parafluvial springbrook	99.133	3	Coho Salmon	71	4.5
Kwethluk	Bunyan Springbrook	2007-08-27	parafluvial springbrook	99.133	3	Coho Salmon	62	2.7
Kwethluk	Bunyan Springbrook	2007-08-27	parafluvial springbrook	99.133	3	Coho Salmon	54	1.3
Kwethluk	Bunyan Springbrook	2007-08-27	parafluvial springbrook	99.133	3	Coho Salmon	50	1.8
Kwethluk	Bunyan Springbrook	2007-08-27	parafluvial springbrook	99.133	3	Coho Salmon	45	0.9
Kwethluk	Bunyan Springbrook	2007-08-27	parafluvial springbrook	99.133	3	Coho Salmon	55	1.5
Kwethluk	Bunyan Springbrook	2007-08-27	parafluvial springbrook	99.133	3	Coho Salmon	51	0.8
Kwethluk	Bunyan Springbrook	2007-08-27	parafluvial springbrook	99.133	3	Coho Salmon	48	1.3
Kwethluk	Bunyan Springbrook	2007-08-27	parafluvial springbrook	99.133	3	Coho Salmon	78	5.2
Kwethluk	Bunyan Springbrook	2007-08-27	parafluvial springbrook	99.133	3	Coho Salmon	57	1.8
Kwethluk	Bunyan Springbrook	2007-08-27	parafluvial springbrook	99.133	3	Coho Salmon	56	1.8
Kwethluk	Bunyan Springbrook	2007-08-27	parafluvial springbrook	99.133	3	Coho Salmon	48	0.8
Kwethluk	Bunyan Springbrook	2007-08-27	parafluvial springbrook	99.133	3	Coho Salmon	92	8.5
Kwethluk	Bunyan Springbrook	2007-08-27	parafluvial springbrook	99.133	3	Coho Salmon	52	1.6
Kwethluk	Bunyan Springbrook	2007-08-27	parafluvial springbrook	99.133	3	Coho Salmon	78	5.5
Kwethluk	Bunyan Springbrook	2007-08-27	parafluvial springbrook	99.133	3	Coho Salmon	93	7.8
Kwethluk	Bunyan Springbrook	2007-08-27	parafluvial springbrook	99.133	3	Coho Salmon	56	2.2
Kwethluk	Bunyan Springbrook	2007-08-27	parafluvial springbrook	99.133	3	Coho Salmon	58	2.2
Kwethluk	Bunyan Springbrook	2007-08-27	parafluvial springbrook	99.133	3	Coho Salmon	47	1.5
Kwethluk	Bunyan Springbrook	2007-08-27	parafluvial springbrook	99.133	3	Coho Salmon	58	2.1
Kwethluk	Bunyan Springbrook	2007-08-27	parafluvial springbrook	99.133	3	Coho Salmon	91	7.8
Kwethluk	Bunyan Springbrook	2007-08-27	parafluvial springbrook	99.133	3	Coho Salmon	81	6.3
Kwethluk	Bunyan Springbrook	2007-08-27	parafluvial springbrook	99.133	3	Coho Salmon	91	7.1
Kwethluk	Bunyan Springbrook	2007-08-27	parafluvial springbrook	99.133	3	Coho Salmon	60	2.5
Kwethluk	Bunyan Springbrook	2007-08-27	parafluvial springbrook	99.133	3	Coho Salmon	55	1.9
Kwethluk	Bunyan Springbrook	2007-08-27	parafluvial springbrook	99.133	3	Coho Salmon	57	1.7
Kwethluk	Bunyan Springbrook	2007-08-27	parafluvial springbrook	99.133	3	Coho Salmon	51	1.5
Kwethluk	Bunyan Springbrook	2007-08-27	parafluvial springbrook	99.133	3	Slimy sculpin	35	0.6
Kwethluk	Bunyan Springbrook	2007-08-27	parafluvial springbrook	99.133	3	Slimy sculpin	67	3.9
Kwethluk	Bunyan Springbrook	2007-08-27	parafluvial springbrook	99.133	3	Slimy sculpin	50	1.1
Kwethluk	Bunyan Springbrook	2007-08-27	parafluvial springbrook	99.133	3	Slimy sculpin	50	1.3
Kwethluk	Bunyan Springbrook	2007-10-09 11:40:00	parafluvial springbrook	134.167	1	Arctic lamprey	110	2.8
Kwethluk	Bunyan Springbrook	2007-10-09 11:40:00	parafluvial springbrook	134.167	1	Chinook salmon	57	2.1
Kwethluk	Bunyan Springbrook	2007-10-09 11:40:00	parafluvial springbrook	134.167	1	Chinook salmon	62	2.6
Kwethluk	Bunyan Springbrook	2007-10-09 11:40:00	parafluvial springbrook	134.167	1	Chinook salmon	64	2.5
Kwethluk	Bunyan Springbrook	2007-10-09 11:40:00	parafluvial springbrook	134.167	1	Chinook salmon	63	2.8
Kwethluk	Bunyan Springbrook	2007-10-09 11:40:00	parafluvial springbrook	134.167	1	Chinook salmon	57	1.9
Kwethluk	Bunyan Springbrook	2007-10-09 11:40:00	parafluvial springbrook	134.167	1	Chinook salmon	58	2.1
Kwethluk	Bunyan Springbrook	2007-10-09 11:40:00	parafluvial springbrook	134.167	1	Chinook salmon	55	1.7
Kwethluk	Bunyan Springbrook	2007-10-09 11:40:00	parafluvial springbrook	134.167	1	Chinook salmon	57	1.7
Kwethluk	Bunyan Springbrook	2007-10-09 11:40:00	parafluvial springbrook	134.167	1	Chinook salmon	51	1.4
Kwethluk	Bunyan Springbrook	2007-10-09 11:40:00	parafluvial springbrook	134.167	1	Chinook salmon	60	2.4
Kwethluk	Bunyan Springbrook	2007-10-09 11:40:00	parafluvial springbrook	134.167	1	Chinook salmon	55	1.7
Kwethluk	Bunyan Springbrook	2007-10-09 11:40:00	parafluvial springbrook	134.167	1	Chinook salmon	59	2.2
Kwethluk	Bunyan Springbrook	2007-10-09 11:40:00	parafluvial springbrook	134.167	1	Chinook salmon	55	1.8
Kwethluk	Bunyan Springbrook	2007-10-09 11:40:00	parafluvial springbrook	134.167	1	Chinook salmon	58	2
Kwethluk	Bunyan Springbrook	2007-10-09 11:40:00	parafluvial springbrook	134.167	1	Chinook salmon	63	2.8
Kwethluk	Bunyan Springbrook	2007-10-09 11:40:00	parafluvial springbrook	134.167	1	Chinook salmon	57	1.7
Kwethluk	Bunyan Springbrook	2007-10-09 11:40:00	parafluvial springbrook	134.167	1	Chinook salmon	54	1.8
Kwethluk	Bunyan Springbrook	2007-10-09 11:40:00	parafluvial springbrook	134.167	1	Chinook salmon	54	1.8
Kwethluk	Bunyan Springbrook	2007-10-09 11:40:00	parafluvial springbrook	134.167	1	Chinook salmon	55	1.6
Kwethluk	Bunyan Springbrook	2007-10-09 11:40:00	parafluvial springbrook	134.167	1	Chinook salmon	63	0
Kwethluk	Bunyan Springbrook	2007-10-09 11:40:00	parafluvial springbrook	134.167	1	Chinook salmon	56	0
Kwethluk	Bunyan Springbrook	2007-10-09 11:40:00	parafluvial springbrook	134.167	1	Chinook salmon	59	2.2
Kwethluk	Bunyan Springbrook	2007-10-09 11:40:00	parafluvial springbrook	134.167	1	Chinook salmon	60	2.2
Kwethluk	Bunyan Springbrook	2007-10-09 11:40:00	parafluvial springbrook	134.167	1	Chinook salmon	55	1.7
Kwethluk	Bunyan Springbrook	2007-10-09 11:40:00	parafluvial springbrook	134.167	1	Chinook salmon	60	2
Kwethluk	Bunyan Springbrook	2007-10-09 11:40:00	parafluvial springbrook	134.167	1	Chinook salmon	58	2
Kwethluk	Bunyan Springbrook	2007-10-09 11:40:00	parafluvial springbrook	134.167	1	Chinook salmon	62	2.4
Kwethluk	Bunyan Springbrook	2007-10-09 11:40:00	parafluvial springbrook	134.167	1	Chinook salmon	60	2.1
Kwethluk	Bunyan Springbrook	2007-10-09 11:40:00	parafluvial springbrook	134.167	1	Chinook salmon	63	2.5
Kwethluk	Bunyan Springbrook	2007-10-09 11:40:00	parafluvial springbrook	134.167	1	Chinook salmon	63	2.9
Kwethluk	Bunyan Springbrook	2007-10-09 11:40:00	parafluvial springbrook	134.167	1	Chinook salmon	65	2.8
Kwethluk	Bunyan Springbrook	2007-10-09 11:40:00	parafluvial springbrook	134.167	1	Chinook salmon	59	2.3
Kwethluk	Bunyan Springbrook	2007-10-09 11:40:00	parafluvial springbrook	134.167	1	Chinook salmon	56	1.7
Kwethluk	Bunyan Springbrook	2007-10-09 11:40:00	parafluvial springbrook	134.167	1	Chinook salmon	62	2.5
Kwethluk	Bunyan Springbrook	2007-10-09 11:40:00	parafluvial springbrook	134.167	1	Chinook salmon	51	1.3
Kwethluk	Bunyan Springbrook	2007-10-09 11:40:00	parafluvial springbrook	134.167	1	Chinook salmon	60	1.6
Kwethluk	Bunyan Springbrook	2007-10-09 11:40:00	parafluvial springbrook	134.167	1	Chinook salmon	52	1.4
Kwethluk	Bunyan Springbrook	2007-10-09 11:40:00	parafluvial springbrook	134.167	1	Chinook salmon	60	2.1
Kwethluk	Bunyan Springbrook	2007-10-09 11:40:00	parafluvial springbrook	134.167	1	Chinook salmon	63	2.5
Kwethluk	Bunyan Springbrook	2007-10-09 11:40:00	parafluvial springbrook	134.167	1	Chinook salmon	48	1.2
Kwethluk	Bunyan Springbrook	2007-10-09 11:40:00	parafluvial springbrook	134.167	1	Chinook salmon	54	1.5
Kwethluk	Bunyan Springbrook	2007-10-09 11:40:00	parafluvial springbrook	134.167	1	Chinook salmon	60	2
Kwethluk	Bunyan Springbrook	2007-10-09 11:40:00	parafluvial springbrook	134.167	1	Chinook salmon	62	2.6
Kwethluk	Bunyan Springbrook	2007-10-09 11:40:00	parafluvial springbrook	134.167	1	Chinook salmon	56	1.8
Kwethluk	Bunyan Springbrook	2007-10-09 11:40:00	parafluvial springbrook	134.167	1	Chinook salmon	55	1.8
Kwethluk	Bunyan Springbrook	2007-10-09 11:40:00	parafluvial springbrook	134.167	1	Chinook salmon	59	3.4
Kwethluk	Bunyan Springbrook	2007-10-09 11:40:00	parafluvial springbrook	134.167	1	Chinook salmon	58	2
Kwethluk	Bunyan Springbrook	2007-10-09 11:40:00	parafluvial springbrook	134.167	1	Coho Salmon	92	7.6
Kwethluk	Bunyan Springbrook	2007-10-09 11:40:00	parafluvial springbrook	134.167	1	Coho Salmon	88	6.9
Kwethluk	Bunyan Springbrook	2007-10-09 11:40:00	parafluvial springbrook	134.167	1	Coho Salmon	89	7.6
Kwethluk	Bunyan Springbrook	2007-10-09 11:40:00	parafluvial springbrook	134.167	1	Coho Salmon	77	5
Kwethluk	Bunyan Springbrook	2007-10-09 11:40:00	parafluvial springbrook	134.167	1	Coho Salmon	51	1.6
Kwethluk	Bunyan Springbrook	2007-10-09 11:40:00	parafluvial springbrook	134.167	1	Coho Salmon	58	2.1
Kwethluk	Bunyan Springbrook	2007-10-09 11:40:00	parafluvial springbrook	134.167	1	Coho Salmon	55	2
Kwethluk	Bunyan Springbrook	2007-10-09 11:40:00	parafluvial springbrook	134.167	1	Coho Salmon	95	8.6
Kwethluk	Bunyan Springbrook	2007-10-09 11:40:00	parafluvial springbrook	134.167	1	Coho Salmon	55	3
Kwethluk	Bunyan Springbrook	2007-10-09 11:40:00	parafluvial springbrook	134.167	1	Coho Salmon	60	2
Kwethluk	Bunyan Springbrook	2007-10-09 11:40:00	parafluvial springbrook	134.167	1	Coho Salmon	55	1.8
Kwethluk	Bunyan Springbrook	2007-10-09 11:40:00	parafluvial springbrook	134.167	1	Coho Salmon	52	1.6
Kwethluk	Bunyan Springbrook	2007-10-09 11:40:00	parafluvial springbrook	134.167	1	Coho Salmon	59	2.1
Kwethluk	Bunyan Springbrook	2007-10-09 11:40:00	parafluvial springbrook	134.167	1	Coho Salmon	61	2.3
Kwethluk	Bunyan Springbrook	2007-10-09 11:40:00	parafluvial springbrook	134.167	1	Coho Salmon	54	1.9
Kwethluk	Bunyan Springbrook	2007-10-09 11:40:00	parafluvial springbrook	134.167	1	Coho Salmon	60	2.3
Kwethluk	Bunyan Springbrook	2007-10-09 11:40:00	parafluvial springbrook	134.167	1	Coho Salmon	64	2.6
Kwethluk	Bunyan Springbrook	2007-10-09 11:40:00	parafluvial springbrook	134.167	1	Coho Salmon	53	1.6
Kwethluk	Bunyan Springbrook	2007-10-09 11:40:00	parafluvial springbrook	134.167	1	Coho Salmon	55	1.9
Kwethluk	Bunyan Springbrook	2007-10-09 11:40:00	parafluvial springbrook	134.167	1	Coho Salmon	56	1.7
Kwethluk	Bunyan Springbrook	2007-10-09 11:40:00	parafluvial springbrook	134.167	1	Coho Salmon	55	1.7
Kwethluk	Bunyan Springbrook	2007-10-09 11:40:00	parafluvial springbrook	134.167	1	Coho Salmon	65	3
Kwethluk	Bunyan Springbrook	2007-10-09 11:40:00	parafluvial springbrook	134.167	1	Coho Salmon	58	2.3
Kwethluk	Bunyan Springbrook	2007-10-09 11:40:00	parafluvial springbrook	134.167	1	Coho Salmon	46	1
Kwethluk	Bunyan Springbrook	2007-10-09 11:40:00	parafluvial springbrook	134.167	1	Coho Salmon	58	2.1
Kwethluk	Bunyan Springbrook	2007-10-09 11:40:00	parafluvial springbrook	134.167	1	Coho Salmon	52	1.5
Kwethluk	Bunyan Springbrook	2007-10-09 11:40:00	parafluvial springbrook	134.167	1	Coho Salmon	55	1.5
Kwethluk	Bunyan Springbrook	2007-10-09 11:40:00	parafluvial springbrook	134.167	1	Coho Salmon	50	1.3
Kwethluk	Bunyan Springbrook	2007-10-09 11:40:00	parafluvial springbrook	134.167	1	Coho Salmon	55	1.7
Kwethluk	Bunyan Springbrook	2007-10-09 11:40:00	parafluvial springbrook	134.167	1	Coho Salmon	50	1.3
Kwethluk	Bunyan Springbrook	2007-10-09 11:40:00	parafluvial springbrook	134.167	1	Coho Salmon	53	1.8
Kwethluk	Bunyan Springbrook	2007-10-09 11:40:00	parafluvial springbrook	134.167	1	Coho Salmon	56	1.9
Kwethluk	Bunyan Springbrook	2007-10-09 11:40:00	parafluvial springbrook	134.167	1	Coho Salmon	63	2.6
Kwethluk	Bunyan Springbrook	2007-10-09 11:40:00	parafluvial springbrook	134.167	1	Coho Salmon	51	1.5
Kwethluk	Bunyan Springbrook	2007-10-09 11:40:00	parafluvial springbrook	134.167	1	Coho Salmon	63	2.3
Kwethluk	Bunyan Springbrook	2007-10-09 11:40:00	parafluvial springbrook	134.167	1	Coho Salmon	58	2.3
Kwethluk	Bunyan Springbrook	2007-10-09 11:40:00	parafluvial springbrook	134.167	1	Coho Salmon	87	6.7
Kwethluk	Bunyan Springbrook	2007-10-09 11:40:00	parafluvial springbrook	134.167	1	Coho Salmon	63	2.6
Kwethluk	Bunyan Springbrook	2007-10-09 11:40:00	parafluvial springbrook	134.167	1	Coho Salmon	54	1.7
Kwethluk	Bunyan Springbrook	2007-10-09 11:40:00	parafluvial springbrook	134.167	1	Coho Salmon	51	1.4
Kwethluk	Bunyan Springbrook	2007-10-09 11:40:00	parafluvial springbrook	134.167	1	Coho Salmon	63	2.7
Kwethluk	Bunyan Springbrook	2007-10-09 11:40:00	parafluvial springbrook	134.167	1	Coho Salmon	55	1.8
Kwethluk	Bunyan Springbrook	2007-10-09 11:40:00	parafluvial springbrook	134.167	1	Coho Salmon	51	1.1
Kwethluk	Bunyan Springbrook	2007-10-09 11:40:00	parafluvial springbrook	134.167	1	Coho Salmon	53	1.5
Kwethluk	Bunyan Springbrook	2007-10-09 11:40:00	parafluvial springbrook	134.167	1	Coho Salmon	48	1
Kwethluk	Bunyan Springbrook	2007-10-09 11:40:00	parafluvial springbrook	134.167	1	Coho Salmon	49	1.1
Kwethluk	Bunyan Springbrook	2007-10-09 11:40:00	parafluvial springbrook	134.167	1	Coho Salmon	50	1.3
Kwethluk	Bunyan Springbrook	2007-10-09 11:40:00	parafluvial springbrook	134.167	1	Coho Salmon	70	4
Kwethluk	Bunyan Springbrook	2007-10-09 11:40:00	parafluvial springbrook	134.167	1	Coho Salmon	57	2.1
Kwethluk	Bunyan Springbrook	2007-10-09 11:40:00	parafluvial springbrook	134.167	1	Coho Salmon	59	2.2
Kwethluk	Bunyan Springbrook	2007-10-09 11:40:00	parafluvial springbrook	134.167	1	Coho Salmon	49	1.2
Kwethluk	Bunyan Springbrook	2007-10-09 11:40:00	parafluvial springbrook	134.167	1	Coho Salmon	56	1.7
Kwethluk	Bunyan Springbrook	2007-10-09 11:40:00	parafluvial springbrook	134.167	1	Coho Salmon	65	2.6
Kwethluk	Bunyan Springbrook	2007-10-09 11:40:00	parafluvial springbrook	134.167	1	Coho Salmon	59	2.1
Kwethluk	Bunyan Springbrook	2007-10-09 11:40:00	parafluvial springbrook	134.167	1	Coho Salmon	62	2.5
Kwethluk	Bunyan Springbrook	2007-10-09 11:40:00	parafluvial springbrook	134.167	1	Coho Salmon	55	1.7
Kwethluk	Bunyan Springbrook	2007-10-09 11:40:00	parafluvial springbrook	134.167	1	Coho Salmon	60	2.2
Kwethluk	Bunyan Springbrook	2007-10-09 11:40:00	parafluvial springbrook	134.167	1	Coho Salmon	49	1.3
Kwethluk	Bunyan Springbrook	2007-10-09 11:40:00	parafluvial springbrook	134.167	1	Coho Salmon	49	1.2
Kwethluk	Bunyan Springbrook	2007-10-09 11:40:00	parafluvial springbrook	134.167	1	Coho Salmon	52	1.5
Kwethluk	Bunyan Springbrook	2007-10-09 11:40:00	parafluvial springbrook	134.167	1	Coho Salmon	0	0
Kwethluk	Bunyan Springbrook	2007-10-09 11:40:00	parafluvial springbrook	134.167	1	Coho Salmon	56	2
Kwethluk	Bunyan Springbrook	2007-10-09 11:40:00	parafluvial springbrook	134.167	1	Coho Salmon	0	0
Kwethluk	Bunyan Springbrook	2007-10-09 11:40:00	parafluvial springbrook	134.167	1	Slimy sculpin	71	0
Kwethluk	Bunyan Springbrook	2007-10-09 11:40:00	parafluvial springbrook	134.167	1	Slimy sculpin	42	0
Kwethluk	Bunyan Springbrook	2007-10-09 11:40:00	parafluvial springbrook	134.167	1	Slimy sculpin	50	0
Kwethluk	Bunyan Springbrook	2007-10-09 11:40:00	parafluvial springbrook	134.167	1	Slimy sculpin	21	0
Kwethluk	Bunyan Springbrook	2007-10-09 11:40:00	parafluvial springbrook	134.167	1	Slimy sculpin	45	0
Kwethluk	Bunyan Springbrook	2007-10-09 11:40:00	parafluvial springbrook	134.167	1	Slimy sculpin	64	0
Kwethluk	Bunyan Springbrook	2007-10-09 11:40:00	parafluvial springbrook	134.167	1	Slimy sculpin	48	0
Kwethluk	Bunyan Springbrook	2007-10-09 11:40:00	parafluvial springbrook	134.167	1	Slimy sculpin	38	0
Kwethluk	Bunyan Springbrook	2007-10-09 11:40:00	parafluvial springbrook	134.167	1	Slimy sculpin	75	0
Kwethluk	Bunyan Springbrook	2007-10-09 11:40:00	parafluvial springbrook	134.167	1	Slimy sculpin	45	0
Kwethluk	Bunyan Springbrook	2007-10-09 11:40:00	parafluvial springbrook	134.167	1	Slimy sculpin	40	0.9
Kwethluk	Bunyan Springbrook	2007-10-09 11:40:00	parafluvial springbrook	134.167	1	Slimy sculpin	110	14.1
Kwethluk	Bunyan Springbrook	2007-10-09 11:40:00	parafluvial springbrook	134.167	1	Slimy sculpin	62	2
Kwethluk	Bunyan Springbrook	2007-10-09 11:40:00	parafluvial springbrook	134.167	1	Slimy sculpin	50	2
Kwethluk	Bunyan Springbrook	2007-10-09 11:40:00	parafluvial springbrook	134.167	1	Slimy sculpin	30	2
Kwethluk	Bunyan Springbrook	2007-10-09 11:40:00	parafluvial springbrook	134.167	1	Slimy sculpin	60	2
Kwethluk	Bunyan Springbrook	2007-10-09 11:40:00	parafluvial springbrook	134.167	1	Sockeye salmon	60	1.9
Kwethluk	Bunyan Springbrook	2007-10-09 11:40:00	parafluvial springbrook	134.167	1	Sockeye salmon	53	1.2
Kwethluk	Bunyan Springbrook	2007-10-09 11:40:00	parafluvial springbrook	134.167	1	Sockeye salmon	55	1.4
Kwethluk	Bunyan Springbrook	2007-10-09 11:40:00	parafluvial springbrook	134.167	1	Steelhead-rainbow	48	1
Kwethluk	Bunyan Springbrook	2007-10-09 11:40:00	parafluvial springbrook	134.167	1	Steelhead-rainbow	45	0
Kwethluk	Bunyan Springbrook	2007-10-09 11:40:00	parafluvial springbrook	134.167	1	Steelhead-rainbow	41	0.9
Kwethluk	Bunyan Springbrook	2007-10-09 11:40:00	parafluvial springbrook	134.167	1	Steelhead-rainbow	52	1.2
Kwethluk	Bunyan Springbrook	2007-10-09 11:40:00	parafluvial springbrook	134.167	2	Arctic lamprey	100	3.4
Kwethluk	Bunyan Springbrook	2007-10-09 11:40:00	parafluvial springbrook	134.167	2	Arctic lamprey	0	0
Kwethluk	Bunyan Springbrook	2007-10-09 11:40:00	parafluvial springbrook	134.167	2	Chinook salmon	63	2.6
Kwethluk	Bunyan Springbrook	2007-10-09 11:40:00	parafluvial springbrook	134.167	2	Chinook salmon	58	0
Kwethluk	Bunyan Springbrook	2007-10-09 11:40:00	parafluvial springbrook	134.167	2	Chinook salmon	69	0
Kwethluk	Bunyan Springbrook	2007-10-09 11:40:00	parafluvial springbrook	134.167	2	Chinook salmon	55	1.7
Kwethluk	Bunyan Springbrook	2007-10-09 11:40:00	parafluvial springbrook	134.167	2	Chinook salmon	52	1.4
Kwethluk	Bunyan Springbrook	2007-10-09 11:40:00	parafluvial springbrook	134.167	2	Chinook salmon	56	1.1
Kwethluk	Bunyan Springbrook	2007-10-09 11:40:00	parafluvial springbrook	134.167	2	Chinook salmon	53	1.7
Kwethluk	Bunyan Springbrook	2007-10-09 11:40:00	parafluvial springbrook	134.167	2	Chinook salmon	58	1.6
Kwethluk	Bunyan Springbrook	2007-10-09 11:40:00	parafluvial springbrook	134.167	2	Chinook salmon	55	1.9
Kwethluk	Bunyan Springbrook	2007-10-09 11:40:00	parafluvial springbrook	134.167	2	Chinook salmon	57	1.8
Kwethluk	Bunyan Springbrook	2007-10-09 11:40:00	parafluvial springbrook	134.167	2	Chinook salmon	53	1.7
Kwethluk	Bunyan Springbrook	2007-10-09 11:40:00	parafluvial springbrook	134.167	2	Chinook salmon	51	1.8
Kwethluk	Bunyan Springbrook	2007-10-09 11:40:00	parafluvial springbrook	134.167	2	Chinook salmon	53	3
Kwethluk	Bunyan Springbrook	2007-10-09 11:40:00	parafluvial springbrook	134.167	2	Chinook salmon	62	6
Kwethluk	Bunyan Springbrook	2007-10-09 11:40:00	parafluvial springbrook	134.167	2	Coho Salmon	58	3
Kwethluk	Bunyan Springbrook	2007-10-09 11:40:00	parafluvial springbrook	134.167	2	Coho Salmon	47	1.1
Kwethluk	Bunyan Springbrook	2007-10-09 11:40:00	parafluvial springbrook	134.167	2	Coho Salmon	53	1.6
Kwethluk	Bunyan Springbrook	2007-10-09 11:40:00	parafluvial springbrook	134.167	2	Coho Salmon	58	2.4
Kwethluk	Bunyan Springbrook	2007-10-09 11:40:00	parafluvial springbrook	134.167	2	Coho Salmon	55	1.6
Kwethluk	Bunyan Springbrook	2007-10-09 11:40:00	parafluvial springbrook	134.167	2	Coho Salmon	54	1.4
Kwethluk	Bunyan Springbrook	2007-10-09 11:40:00	parafluvial springbrook	134.167	2	Coho Salmon	52	1.5
Kwethluk	Bunyan Springbrook	2007-10-09 11:40:00	parafluvial springbrook	134.167	2	Coho Salmon	95	8.9
Kwethluk	Bunyan Springbrook	2007-10-09 11:40:00	parafluvial springbrook	134.167	2	Coho Salmon	46	1
Kwethluk	Bunyan Springbrook	2007-10-09 11:40:00	parafluvial springbrook	134.167	2	Coho Salmon	52	1.5
Kwethluk	Bunyan Springbrook	2007-10-09 11:40:00	parafluvial springbrook	134.167	2	Coho Salmon	80	5
Kwethluk	Bunyan Springbrook	2007-10-09 11:40:00	parafluvial springbrook	134.167	2	Coho Salmon	67	3.1
Kwethluk	Bunyan Springbrook	2007-10-09 11:40:00	parafluvial springbrook	134.167	2	Coho Salmon	52	1.3
Kwethluk	Bunyan Springbrook	2007-10-09 11:40:00	parafluvial springbrook	134.167	2	Coho Salmon	50	1.4
Kwethluk	Bunyan Springbrook	2007-10-09 11:40:00	parafluvial springbrook	134.167	2	Coho Salmon	52	1.3
Kwethluk	Bunyan Springbrook	2007-10-09 11:40:00	parafluvial springbrook	134.167	2	Coho Salmon	63	2.5
Kwethluk	Bunyan Springbrook	2007-10-09 11:40:00	parafluvial springbrook	134.167	2	Coho Salmon	51	1.5
Kwethluk	Bunyan Springbrook	2007-10-09 11:40:00	parafluvial springbrook	134.167	2	Coho Salmon	51	1.5
Kwethluk	Bunyan Springbrook	2007-10-09 11:40:00	parafluvial springbrook	134.167	2	Coho Salmon	64	2.7
Kwethluk	Bunyan Springbrook	2007-10-09 11:40:00	parafluvial springbrook	134.167	2	Coho Salmon	55	2.5
Kwethluk	Bunyan Springbrook	2007-10-09 11:40:00	parafluvial springbrook	134.167	2	Coho Salmon	63	2.2
Kwethluk	Bunyan Springbrook	2007-10-09 11:40:00	parafluvial springbrook	134.167	2	Coho Salmon	58	2.1
Kwethluk	Bunyan Springbrook	2007-10-09 11:40:00	parafluvial springbrook	134.167	2	Coho Salmon	58	3.3
Kwethluk	Bunyan Springbrook	2007-10-09 11:40:00	parafluvial springbrook	134.167	2	Coho Salmon	52	0
Kwethluk	Bunyan Springbrook	2007-10-09 11:40:00	parafluvial springbrook	134.167	2	Coho Salmon	46	0
Kwethluk	Bunyan Springbrook	2007-10-09 11:40:00	parafluvial springbrook	134.167	2	Coho Salmon	49	1.1
Kwethluk	Bunyan Springbrook	2007-10-09 11:40:00	parafluvial springbrook	134.167	2	Coho Salmon	50	1.5
Kwethluk	Bunyan Springbrook	2007-10-09 11:40:00	parafluvial springbrook	134.167	2	Coho Salmon	54	1.7
Kwethluk	Bunyan Springbrook	2007-10-09 11:40:00	parafluvial springbrook	134.167	2	Coho Salmon	49	1
Kwethluk	Bunyan Springbrook	2007-10-09 11:40:00	parafluvial springbrook	134.167	2	Coho Salmon	45	0
Kwethluk	Bunyan Springbrook	2007-10-09 11:40:00	parafluvial springbrook	134.167	2	Coho Salmon	61	2.1
Kwethluk	Bunyan Springbrook	2007-10-09 11:40:00	parafluvial springbrook	134.167	2	Coho Salmon	64	3
Kwethluk	Bunyan Springbrook	2007-10-09 11:40:00	parafluvial springbrook	134.167	2	Slimy sculpin	45	0
Kwethluk	Bunyan Springbrook	2007-10-09 11:40:00	parafluvial springbrook	134.167	2	Slimy sculpin	43	0
Kwethluk	Bunyan Springbrook	2007-10-09 11:40:00	parafluvial springbrook	134.167	2	Slimy sculpin	50	1.5
Kwethluk	Bunyan Springbrook	2007-10-09 11:40:00	parafluvial springbrook	134.167	2	Slimy sculpin	50	1.8
Kwethluk	Bunyan Springbrook	2007-10-09 11:40:00	parafluvial springbrook	134.167	2	Slimy sculpin	60	2.4
Kwethluk	Bunyan Springbrook	2007-10-09 11:40:00	parafluvial springbrook	134.167	2	Slimy sculpin	50	1
Kwethluk	Bunyan Springbrook	2007-10-09 11:40:00	parafluvial springbrook	134.167	2	Slimy sculpin	42	1
Kwethluk	Bunyan Springbrook	2007-10-09 11:40:00	parafluvial springbrook	134.167	2	Slimy sculpin	43	1.1
Kwethluk	Bunyan Springbrook	2007-10-09 11:40:00	parafluvial springbrook	134.167	2	Slimy sculpin	60	2.4
Kwethluk	Bunyan Springbrook	2007-10-09 11:40:00	parafluvial springbrook	134.167	2	Slimy sculpin	53	2.2
Kwethluk	Bunyan Springbrook	2007-10-09 11:40:00	parafluvial springbrook	134.167	2	Slimy sculpin	43	1.1
Kwethluk	Bunyan Springbrook	2007-10-09 11:40:00	parafluvial springbrook	134.167	2	Slimy sculpin	43	0
Kwethluk	Bunyan Springbrook	2007-10-09 11:40:00	parafluvial springbrook	134.167	2	Slimy sculpin	47	1.5
Kwethluk	Bunyan Springbrook	2007-10-09 11:40:00	parafluvial springbrook	134.167	2	Slimy sculpin	42	0.9
Kwethluk	Bunyan Springbrook	2007-10-09 11:40:00	parafluvial springbrook	134.167	2	Slimy sculpin	40	0
Kwethluk	Bunyan Springbrook	2007-10-09 11:40:00	parafluvial springbrook	134.167	2	Slimy sculpin	32	0
Kwethluk	Bunyan Springbrook	2007-10-09 11:40:00	parafluvial springbrook	134.167	3	Arctic lamprey	110	2.1
Kwethluk	Bunyan Springbrook	2007-10-09 11:40:00	parafluvial springbrook	134.167	3	Chinook salmon	61	2.3
Kwethluk	Bunyan Springbrook	2007-10-09 11:40:00	parafluvial springbrook	134.167	3	Chinook salmon	47	1
Kwethluk	Bunyan Springbrook	2007-10-09 11:40:00	parafluvial springbrook	134.167	3	Chinook salmon	59	1.9
Kwethluk	Bunyan Springbrook	2007-10-09 11:40:00	parafluvial springbrook	134.167	3	Chinook salmon	56	0
Kwethluk	Bunyan Springbrook	2007-10-09 11:40:00	parafluvial springbrook	134.167	3	Chinook salmon	52	1.4
Kwethluk	Bunyan Springbrook	2007-10-09 11:40:00	parafluvial springbrook	134.167	3	Chinook salmon	51	1.5
Kwethluk	Bunyan Springbrook	2007-10-09 11:40:00	parafluvial springbrook	134.167	3	Chinook salmon	56	1.8
Kwethluk	Bunyan Springbrook	2007-10-09 11:40:00	parafluvial springbrook	134.167	3	Coho Salmon	66	3
Kwethluk	Bunyan Springbrook	2007-10-09 11:40:00	parafluvial springbrook	134.167	3	Coho Salmon	47	1.2
Kwethluk	Bunyan Springbrook	2007-10-09 11:40:00	parafluvial springbrook	134.167	3	Coho Salmon	52	1.6
Kwethluk	Bunyan Springbrook	2007-10-09 11:40:00	parafluvial springbrook	134.167	3	Coho Salmon	83	6.3
Kwethluk	Bunyan Springbrook	2007-10-09 11:40:00	parafluvial springbrook	134.167	3	Coho Salmon	58	2.3
Kwethluk	Bunyan Springbrook	2007-10-09 11:40:00	parafluvial springbrook	134.167	3	Coho Salmon	47	1.3
Kwethluk	Bunyan Springbrook	2007-10-09 11:40:00	parafluvial springbrook	134.167	3	Coho Salmon	52	1.5
Kwethluk	Bunyan Springbrook	2007-10-09 11:40:00	parafluvial springbrook	134.167	3	Coho Salmon	61	0
Kwethluk	Bunyan Springbrook	2007-10-09 11:40:00	parafluvial springbrook	134.167	3	Coho Salmon	59	2.1
Kwethluk	Bunyan Springbrook	2007-10-09 11:40:00	parafluvial springbrook	134.167	3	Coho Salmon	51	1.3
Kwethluk	Bunyan Springbrook	2007-10-09 11:40:00	parafluvial springbrook	134.167	3	Coho Salmon	55	1.8
Kwethluk	Bunyan Springbrook	2007-10-09 11:40:00	parafluvial springbrook	134.167	3	Coho Salmon	63	2.5
Kwethluk	Bunyan Springbrook	2007-10-09 11:40:00	parafluvial springbrook	134.167	3	Coho Salmon	68	3.4
Kwethluk	Bunyan Springbrook	2007-10-09 11:40:00	parafluvial springbrook	134.167	3	Coho Salmon	58	1.9
Kwethluk	Bunyan Springbrook	2007-10-09 11:40:00	parafluvial springbrook	134.167	3	Coho Salmon	51	1.6
Kwethluk	Bunyan Springbrook	2007-10-09 11:40:00	parafluvial springbrook	134.167	3	Coho Salmon	50	1.4
Kwethluk	Bunyan Springbrook	2007-10-09 11:40:00	parafluvial springbrook	134.167	3	Coho Salmon	52	2
Kwethluk	Bunyan Springbrook	2007-10-09 11:40:00	parafluvial springbrook	134.167	3	Coho Salmon	49	1.4
Kwethluk	Bunyan Springbrook	2007-10-09 11:40:00	parafluvial springbrook	134.167	3	Coho Salmon	54	1.6
Kwethluk	Bunyan Springbrook	2007-10-09 11:40:00	parafluvial springbrook	134.167	3	Coho Salmon	53	1.6
Kwethluk	Bunyan Springbrook	2007-10-09 11:40:00	parafluvial springbrook	134.167	3	Coho Salmon	60	2
Kwethluk	Bunyan Springbrook	2007-10-09 11:40:00	parafluvial springbrook	134.167	3	Coho Salmon	54	1.7
Kwethluk	Bunyan Springbrook	2007-10-09 11:40:00	parafluvial springbrook	134.167	3	Coho Salmon	59	2.2
Kwethluk	Bunyan Springbrook	2007-10-09 11:40:00	parafluvial springbrook	134.167	3	Coho Salmon	53	1.7
Kwethluk	Bunyan Springbrook	2007-10-09 11:40:00	parafluvial springbrook	134.167	3	Coho Salmon	54	1.6
Kwethluk	Bunyan Springbrook	2007-10-09 11:40:00	parafluvial springbrook	134.167	3	Coho Salmon	59	2.3
Kwethluk	Bunyan Springbrook	2007-10-09 11:40:00	parafluvial springbrook	134.167	3	Coho Salmon	46	1
Kwethluk	Bunyan Springbrook	2007-10-09 11:40:00	parafluvial springbrook	134.167	3	Coho Salmon	51	1.4
Kwethluk	Bunyan Springbrook	2007-10-09 11:40:00	parafluvial springbrook	134.167	3	Coho Salmon	47	0.9
Kwethluk	Bunyan Springbrook	2007-10-09 11:40:00	parafluvial springbrook	134.167	3	Coho Salmon	51	1.2
Kwethluk	Bunyan Springbrook	2007-10-09 11:40:00	parafluvial springbrook	134.167	3	Coho Salmon	52	1.8
Kwethluk	Bunyan Springbrook	2007-10-09 11:40:00	parafluvial springbrook	134.167	3	Coho Salmon	58	2
Kwethluk	Bunyan Springbrook	2007-10-09 11:40:00	parafluvial springbrook	134.167	3	Coho Salmon	50	1.3
Kwethluk	Bunyan Springbrook	2007-10-09 11:40:00	parafluvial springbrook	134.167	3	Coho Salmon	66	3.2
Kwethluk	Bunyan Springbrook	2007-10-09 11:40:00	parafluvial springbrook	134.167	3	Coho Salmon	52	1.8
Kwethluk	Bunyan Springbrook	2007-10-09 11:40:00	parafluvial springbrook	134.167	3	Coho Salmon	68	3.2
Kwethluk	Bunyan Springbrook	2007-10-09 11:40:00	parafluvial springbrook	134.167	3	Coho Salmon	52	1.5
Kwethluk	Bunyan Springbrook	2007-10-09 11:40:00	parafluvial springbrook	134.167	3	Coho Salmon	47	1.1
Kwethluk	Bunyan Springbrook	2007-10-09 11:40:00	parafluvial springbrook	134.167	3	Coho Salmon	62	2.5
Kwethluk	Bunyan Springbrook	2007-10-09 11:40:00	parafluvial springbrook	134.167	3	Coho Salmon	53	1.5
Kwethluk	Bunyan Springbrook	2007-10-09 11:40:00	parafluvial springbrook	134.167	3	Coho Salmon	49	1.4
Kwethluk	Bunyan Springbrook	2007-10-09 11:40:00	parafluvial springbrook	134.167	3	Coho Salmon	49	1.3
Kwethluk	Bunyan Springbrook	2007-10-09 11:40:00	parafluvial springbrook	134.167	3	Coho Salmon	70	4.8
Kwethluk	Bunyan Springbrook	2007-10-09 11:40:00	parafluvial springbrook	134.167	3	Coho Salmon	51	1.4
Kwethluk	Bunyan Springbrook	2007-10-09 11:40:00	parafluvial springbrook	134.167	3	Coho Salmon	48	1.3
Kwethluk	Bunyan Springbrook	2007-10-09 11:40:00	parafluvial springbrook	134.167	3	Coho Salmon	48	1.2
Kwethluk	Bunyan Springbrook	2007-10-09 11:40:00	parafluvial springbrook	134.167	3	Coho Salmon	47	1.3
Kwethluk	Bunyan Springbrook	2007-10-09 11:40:00	parafluvial springbrook	134.167	3	Coho Salmon	54	1.9
Kwethluk	Bunyan Springbrook	2007-10-09 11:40:00	parafluvial springbrook	134.167	3	Slimy sculpin	43	0.9
Kwethluk	Bunyan Springbrook	2007-10-09 11:40:00	parafluvial springbrook	134.167	3	Slimy sculpin	90	9.1
Kwethluk	Bunyan Springbrook	2007-10-09 11:40:00	parafluvial springbrook	134.167	3	Slimy sculpin	82	7.4
Kwethluk	Bunyan Springbrook	2007-10-09 11:40:00	parafluvial springbrook	134.167	3	Slimy sculpin	40	0.8
Kwethluk	Bunyan Springbrook	2007-10-09 11:40:00	parafluvial springbrook	134.167	3	Slimy sculpin	56	1.9
Kwethluk	Bunyan Springbrook	2007-10-09 11:40:00	parafluvial springbrook	134.167	3	Slimy sculpin	45	1
Kwethluk	Crooked Creek	2007-08-10 19:40:00	tributary, mountain	-1	1	Chinook salmon	67	0
Kwethluk	Crooked Creek	2007-08-10 19:40:00	tributary, mountain	-1	1	Coho Salmon	44	0
Kwethluk	Crooked Creek	2007-08-10 19:40:00	tributary, mountain	-1	1	Coho Salmon	54	0
Kwethluk	Crooked Creek	2007-08-10 19:40:00	tributary, mountain	-1	1	Coho Salmon	46	0
Kwethluk	Crooked Creek	2007-08-10 19:40:00	tributary, mountain	-1	1	Coho Salmon	42	0
Kwethluk	Crooked Creek	2007-08-10 19:40:00	tributary, mountain	-1	1	Coho Salmon	49	0
Kwethluk	Crooked Creek	2007-08-10 19:40:00	tributary, mountain	-1	1	Coho Salmon	46	0
Kwethluk	Crooked Creek	2007-08-10 19:40:00	tributary, mountain	-1	1	Slimy sculpin	31	0
Kwethluk	Crooked Creek	2007-08-10 19:40:00	tributary, mountain	-1	1	Slimy sculpin	68	0
Kwethluk	Crooked Creek	2007-08-10 19:40:00	tributary, mountain	-1	1	Slimy sculpin	62	0
Kwethluk	Crooked Creek	2007-08-10 19:40:00	tributary, mountain	-1	1	Slimy sculpin	27	0
Kwethluk	Crooked Creek	2007-08-10 19:40:00	tributary, mountain	-1	1	Slimy sculpin	35	0
Kwethluk	Crooked Creek	2007-08-10 19:40:00	tributary, mountain	-1	1	Slimy sculpin	18	0
Kwethluk	Crooked Creek	2007-08-10 19:40:00	tributary, mountain	-1	1	Slimy sculpin	45	0
Kwethluk	Crooked Creek	2007-08-10 19:40:00	tributary, mountain	-1	1	Slimy sculpin	36	0
Kwethluk	Crooked Creek	2007-08-10 19:40:00	tributary, mountain	-1	1	Slimy sculpin	36	0
Kwethluk	Crooked Creek	2007-08-10 19:40:00	tributary, mountain	-1	1	Slimy sculpin	39	0
Kwethluk	Crooked Creek	2007-08-10 19:40:00	tributary, mountain	-1	1	Slimy sculpin	35	0
Kwethluk	Crooked Creek	2007-08-10 19:40:00	tributary, mountain	-1	1	Slimy sculpin	34	0
Kwethluk	Crooked Creek	2007-08-10 19:40:00	tributary, mountain	-1	1	Slimy sculpin	13	0
Kwethluk	Crooked Creek	2007-08-10 19:40:00	tributary, mountain	-1	1	Slimy sculpin	18	0
Kwethluk	Crooked Creek	2007-08-10 19:40:00	tributary, mountain	-1	1	Slimy sculpin	21	0
Kwethluk	Crooked Creek	2007-08-10 19:40:00	tributary, mountain	-1	1	Slimy sculpin	17	0
Kwethluk	Crooked Creek	2007-08-10 19:40:00	tributary, mountain	-1	1	Slimy sculpin	14	0
Kwethluk	Crooked Creek	2007-08-10 19:40:00	tributary, mountain	-1	1	Slimy sculpin	15	0
Kwethluk	Crooked Creek	2007-08-10 19:40:00	tributary, mountain	-1	1	Slimy sculpin	16	0
Kwethluk	Crooked Creek	2007-08-10 19:40:00	tributary, mountain	-1	1	Slimy sculpin	17	0
Kwethluk	Crooked Creek	2007-08-10 19:40:00	tributary, mountain	-1	1	Slimy sculpin	17	0
Kwethluk	Crooked Creek	2007-08-10 19:40:00	tributary, mountain	-1	1	Slimy sculpin	17	0
Kwethluk	Crooked Creek	2007-08-10 19:40:00	tributary, mountain	-1	1	Slimy sculpin	19	0
Kwethluk	Crooked Creek	2007-08-10 19:40:00	tributary, mountain	-1	1	Slimy sculpin	19	0
Kwethluk	Crooked Creek	2007-08-10 19:40:00	tributary, mountain	-1	1	Slimy sculpin	19	0
Kwethluk	Crooked Creek	2007-08-10 19:40:00	tributary, mountain	-1	1	Steelhead-rainbow	36	0
Kwethluk	Crooked Creek	2007-08-10 19:40:00	tributary, mountain	-1	1	Steelhead-rainbow	35	0
Kwethluk	Crooked Creek	2007-08-10 19:40:00	tributary, mountain	-1	1	Steelhead-rainbow	42	0
Kwethluk	Crooked Creek	2007-08-10 19:40:00	tributary, mountain	-1	1	Steelhead-rainbow	35	0
Kwethluk	Crooked Creek	2007-08-10 19:40:00	tributary, mountain	-1	1	Steelhead-rainbow	58	0
Kwethluk	Elbow Backwater	2007-08-24 13:20:00	2° channel	150	1	Chinook salmon	51	1.5
Kwethluk	Elbow Backwater	2007-08-24 13:20:00	2° channel	150	1	Coho Salmon	59	2
Kwethluk	Elbow Backwater	2007-08-24 13:20:00	2° channel	150	1	Coho Salmon	56	1.6
Kwethluk	Elbow Backwater	2007-08-24 13:20:00	2° channel	150	1	Coho Salmon	53	1.5
Kwethluk	Elbow Backwater	2007-08-24 13:20:00	2° channel	150	1	Coho Salmon	45	0.8
Kwethluk	Elbow Backwater	2007-08-24 13:20:00	2° channel	150	1	Coho Salmon	54	1.5
Kwethluk	Elbow Backwater	2007-08-24 13:20:00	2° channel	150	1	Coho Salmon	56	1.6
Kwethluk	Elbow Backwater	2007-08-24 13:20:00	2° channel	150	1	Coho Salmon	43	0.8
Kwethluk	Elbow Backwater	2007-08-24 13:20:00	2° channel	150	1	Coho Salmon	44	0.7
Kwethluk	Elbow Backwater	2007-08-24 13:20:00	2° channel	150	1	Coho Salmon	44	0.8
Kwethluk	Elbow Backwater	2007-08-24 13:20:00	2° channel	150	1	Coho Salmon	54	1.8
Kwethluk	Elbow Backwater	2007-08-24 13:20:00	2° channel	150	1	Coho Salmon	74	4.4
Kwethluk	Elbow Backwater	2007-08-24 13:20:00	2° channel	150	1	Coho Salmon	84	6.1
Kwethluk	Elbow Backwater	2007-08-24 13:20:00	2° channel	150	1	Slimy sculpin	87	7.6
Kwethluk	Elbow Backwater	2007-08-24 13:20:00	2° channel	150	1	Slimy sculpin	60	2.1
Kwethluk	Elbow Backwater	2007-08-24 13:20:00	2° channel	150	1	Slimy sculpin	17	0.1
Kwethluk	Elbow Backwater	2007-08-24 13:20:00	2° channel	150	1	Slimy sculpin	17	0.1
Kwethluk	Elbow Backwater	2007-08-24 13:20:00	2° channel	150	1	Slimy sculpin	17	0.1
Kwethluk	Elbow Backwater	2007-08-24 13:20:00	2° channel	150	1	Slimy sculpin	17	0.1
Kwethluk	Elbow Backwater	2007-08-24 13:20:00	2° channel	150	1	Slimy sculpin	17	0.1
Kwethluk	Elbow Backwater	2007-08-24 13:20:00	2° channel	150	1	Slimy sculpin	17	0.1
Kwethluk	Elbow Backwater	2007-08-24 13:20:00	2° channel	150	1	Slimy sculpin	17	0.1
Kwethluk	Elbow Backwater	2007-08-24 13:20:00	2° channel	150	1	Slimy sculpin	17	0.1
Kwethluk	Elbow Backwater	2007-08-24 13:20:00	2° channel	150	1	Slimy sculpin	17	0.1
Kwethluk	Elbow Backwater	2007-08-24 13:20:00	2° channel	150	1	Slimy sculpin	17	0.1
Kwethluk	Elbow Backwater	2007-08-24 13:20:00	2° channel	150	1	Slimy sculpin	55	1.9
Kwethluk	Elbow Backwater	2007-08-24 13:20:00	2° channel	150	1	Slimy sculpin	64	2.7
Kwethluk	Elbow Backwater	2007-08-24 13:20:00	2° channel	150	1	Slimy sculpin	95	11.8
Kwethluk	Elbow Backwater	2007-08-24 13:20:00	2° channel	150	1	Slimy sculpin	76	5
Kwethluk	Elbow Backwater	2007-08-24 13:20:00	2° channel	150	1	Slimy sculpin	78	4.9
Kwethluk	Elbow Backwater	2007-08-24 13:20:00	2° channel	150	1	Slimy sculpin	17	0.1
Kwethluk	Elbow Backwater	2007-08-24 13:20:00	2° channel	150	1	Slimy sculpin	17	0.1
Kwethluk	Elbow Backwater	2007-08-24 13:20:00	2° channel	150	1	Slimy sculpin	17	0.1
Kwethluk	Elbow Backwater	2007-08-24 13:20:00	2° channel	150	1	Slimy sculpin	17	0.1
Kwethluk	Elbow Backwater	2007-08-24 13:20:00	2° channel	150	1	Slimy sculpin	17	0.1
Kwethluk	Elbow Backwater	2007-08-24 13:20:00	2° channel	150	1	Slimy sculpin	53	1.5
Kwethluk	Elbow Backwater	2007-08-24 13:20:00	2° channel	150	1	Slimy sculpin	40	0.8
Kwethluk	Elbow Backwater	2007-08-24 13:20:00	2° channel	150	1	Slimy sculpin	41	0.6
Kwethluk	Elbow Backwater	2007-08-24 13:20:00	2° channel	150	1	Slimy sculpin	61	2.3
Kwethluk	Elbow Backwater	2007-08-24 13:20:00	2° channel	150	1	Slimy sculpin	45	0.9
Kwethluk	Elbow Backwater	2007-08-24 13:20:00	2° channel	150	1	Slimy sculpin	17	0.1
Kwethluk	Elbow Backwater	2007-08-24 13:20:00	2° channel	150	1	Slimy sculpin	17	0.1
Kwethluk	Elbow Backwater	2007-08-24 13:20:00	2° channel	150	1	Slimy sculpin	17	0.1
Kwethluk	Elbow Backwater	2007-08-24 13:20:00	2° channel	150	1	Slimy sculpin	17	0.1
Kwethluk	Elbow Backwater	2007-08-24 13:20:00	2° channel	150	1	Slimy sculpin	70	3.2
Kwethluk	Elbow Backwater	2007-08-24 13:20:00	2° channel	150	1	Slimy sculpin	26	0.1
Kwethluk	Elbow Backwater	2007-08-24 13:20:00	2° channel	150	1	Slimy sculpin	42	0.6
Kwethluk	Elbow Backwater	2007-08-24 13:20:00	2° channel	150	1	Slimy sculpin	55	1.9
Kwethluk	Elbow Backwater	2007-08-24 13:20:00	2° channel	150	1	Slimy sculpin	40	0.6
Kwethluk	Elbow Backwater	2007-08-24 13:20:00	2° channel	150	1	Slimy sculpin	17	0.1
Kwethluk	Elbow Backwater	2007-08-24 13:20:00	2° channel	150	1	Slimy sculpin	17	0.1
Kwethluk	Elbow Backwater	2007-08-24 13:20:00	2° channel	150	1	Slimy sculpin	67	3.2
Kwethluk	Elbow Backwater	2007-08-24 13:20:00	2° channel	150	1	Slimy sculpin	59	2.2
Kwethluk	Elbow Backwater	2007-08-24 13:20:00	2° channel	150	1	Slimy sculpin	62	4.6
Kwethluk	Elbow Backwater	2007-08-24 13:20:00	2° channel	150	1	Slimy sculpin	64	2.9
Kwethluk	Elbow Backwater	2007-08-24 13:20:00	2° channel	150	1	Slimy sculpin	65	3.1
Kwethluk	Elbow Backwater	2007-08-24 13:20:00	2° channel	150	1	Slimy sculpin	53	2
Kwethluk	Elbow Backwater	2007-08-24 13:20:00	2° channel	150	1	Slimy sculpin	17	0.1
Kwethluk	Elbow Backwater	2007-08-24 13:20:00	2° channel	150	1	Slimy sculpin	17	0.1
Kwethluk	Elbow Backwater	2007-08-24 13:20:00	2° channel	150	1	Slimy sculpin	17	0.1
Kwethluk	Elbow Backwater	2007-08-24 13:20:00	2° channel	150	1	Slimy sculpin	17	0.1
Kwethluk	Elbow Backwater	2007-08-24 13:20:00	2° channel	150	1	Slimy sculpin	17	0.1
Kwethluk	Elbow Backwater	2007-08-24 13:20:00	2° channel	150	1	Slimy sculpin	17	0.1
Kwethluk	Elbow Backwater	2007-08-24 13:20:00	2° channel	150	1	Slimy sculpin	17	0.1
Kwethluk	Elbow Backwater	2007-08-24 13:20:00	2° channel	150	1	Slimy sculpin	17	0.1
Kwethluk	Elbow Backwater	2007-08-24 13:20:00	2° channel	150	1	Slimy sculpin	17	0.1
Kwethluk	Elbow Backwater	2007-08-24 13:20:00	2° channel	150	1	Slimy sculpin	17	0.1
Kwethluk	Elbow Backwater	2007-08-24 13:20:00	2° channel	150	1	Slimy sculpin	40	0.6
Kwethluk	Elbow Backwater	2007-08-24 13:20:00	2° channel	150	1	Slimy sculpin	59	2.1
Kwethluk	Elbow Backwater	2007-08-24 13:20:00	2° channel	150	1	Slimy sculpin	62	5.1
Kwethluk	Elbow Backwater	2007-08-24 13:20:00	2° channel	150	1	Slimy sculpin	37	0.4
Kwethluk	Elbow Backwater	2007-08-24 13:20:00	2° channel	150	1	Slimy sculpin	17	0.1
Kwethluk	Elbow Backwater	2007-08-24 13:20:00	2° channel	150	1	Slimy sculpin	17	0.1
Kwethluk	Elbow Backwater	2007-08-24 13:20:00	2° channel	150	1	Slimy sculpin	17	0.1
Kwethluk	Elbow Backwater	2007-08-24 13:20:00	2° channel	150	1	Slimy sculpin	17	0.1
Kwethluk	Elbow Backwater	2007-08-24 13:20:00	2° channel	150	1	Slimy sculpin	17	0.1
Kwethluk	Elbow Backwater	2007-08-24 13:20:00	2° channel	150	1	Slimy sculpin	17	0.1
Kwethluk	Elbow Backwater	2007-08-24 13:20:00	2° channel	150	1	Slimy sculpin	17	0.1
Kwethluk	Elbow Backwater	2007-08-24 13:20:00	2° channel	150	1	Slimy sculpin	17	0.1
Kwethluk	Elbow Backwater	2007-08-24 13:20:00	2° channel	150	1	Slimy sculpin	17	0.1
Kwethluk	Elbow Backwater	2007-08-24 13:20:00	2° channel	150	1	Slimy sculpin	45	0.9
Kwethluk	Elbow Backwater	2007-08-24 13:20:00	2° channel	150	1	Slimy sculpin	45	0.9
Kwethluk	Elbow Backwater	2007-08-24 13:20:00	2° channel	150	1	Slimy sculpin	58	2.1
Kwethluk	Elbow Backwater	2007-08-24 13:20:00	2° channel	150	1	Slimy sculpin	37	0.4
Kwethluk	Elbow Backwater	2007-08-24 13:20:00	2° channel	150	1	Slimy sculpin	17	0.1
Kwethluk	Elbow Backwater	2007-08-24 13:20:00	2° channel	150	1	Slimy sculpin	17	0.1
Kwethluk	Elbow Backwater	2007-08-24 13:20:00	2° channel	150	1	Slimy sculpin	17	0.1
Kwethluk	Elbow Backwater	2007-08-24 13:20:00	2° channel	150	1	Slimy sculpin	17	0.1
Kwethluk	Elbow Backwater	2007-08-24 13:20:00	2° channel	150	1	Slimy sculpin	17	0.1
Kwethluk	Elbow Backwater	2007-08-24 13:20:00	2° channel	150	1	Slimy sculpin	17	0.1
Kwethluk	Elbow Backwater	2007-08-24 13:20:00	2° channel	150	1	Slimy sculpin	17	0.1
Kwethluk	Elbow Backwater	2007-08-24 13:20:00	2° channel	150	1	Slimy sculpin	17	0.1
Kwethluk	Elbow Backwater	2007-08-24 13:20:00	2° channel	150	2	Chinook salmon	57	1.8
Kwethluk	Elbow Backwater	2007-08-24 13:20:00	2° channel	150	2	Chinook salmon	62	2.4
Kwethluk	Elbow Backwater	2007-08-24 13:20:00	2° channel	150	2	Chinook salmon	59	2.3
Kwethluk	Elbow Backwater	2007-08-24 13:20:00	2° channel	150	2	Slimy sculpin	35	0.6
Kwethluk	Elbow Backwater	2007-08-24 13:20:00	2° channel	150	2	Slimy sculpin	72	4.6
Kwethluk	Elbow Backwater	2007-08-24 13:20:00	2° channel	150	2	Slimy sculpin	72	4.2
Kwethluk	Elbow Backwater	2007-08-24 13:20:00	2° channel	150	2	Slimy sculpin	40	0.7
Kwethluk	Elbow Backwater	2007-08-24 13:20:00	2° channel	150	2	Slimy sculpin	42	0.7
Kwethluk	Elbow Backwater	2007-08-24 13:20:00	2° channel	150	2	Slimy sculpin	60	2.1
Kwethluk	Elbow Backwater	2007-08-24 13:20:00	2° channel	150	2	Slimy sculpin	32	0.4
Kwethluk	Elbow Backwater	2007-08-24 13:20:00	2° channel	150	2	Slimy sculpin	17	0.1
Kwethluk	Elbow Backwater	2007-08-24 13:20:00	2° channel	150	2	Slimy sculpin	17	0.1
Kwethluk	Elbow Backwater	2007-08-24 13:20:00	2° channel	150	2	Slimy sculpin	17	0.1
Kwethluk	Elbow Backwater	2007-08-24 13:20:00	2° channel	150	2	Slimy sculpin	17	0.1
Kwethluk	Elbow Backwater	2007-08-24 13:20:00	2° channel	150	2	Slimy sculpin	17	0.1
Kwethluk	Elbow Backwater	2007-08-24 13:20:00	2° channel	150	2	Slimy sculpin	17	0.1
Kwethluk	Elbow Backwater	2007-08-24 13:20:00	2° channel	150	2	Slimy sculpin	17	0.1
Kwethluk	Elbow Backwater	2007-08-24 13:20:00	2° channel	150	2	Slimy sculpin	17	0.1
Kwethluk	Elbow Backwater	2007-08-24 13:20:00	2° channel	150	2	Slimy sculpin	17	0.1
Kwethluk	Elbow Backwater	2007-08-24 13:20:00	2° channel	150	2	Slimy sculpin	17	0.1
Kwethluk	Elbow Backwater	2007-08-24 13:20:00	2° channel	150	2	Slimy sculpin	17	0.1
Kwethluk	Elbow Backwater	2007-08-24 13:20:00	2° channel	150	2	Slimy sculpin	17	0.1
Kwethluk	Elbow Backwater	2007-08-24 13:20:00	2° channel	150	2	Slimy sculpin	17	0.1
Kwethluk	Elbow Backwater	2007-08-24 13:20:00	2° channel	150	2	Slimy sculpin	17	0.1
Kwethluk	Elbow Backwater	2007-08-24 13:20:00	2° channel	150	2	Slimy sculpin	17	0.1
Kwethluk	Elbow Backwater	2007-08-24 13:20:00	2° channel	150	2	Slimy sculpin	17	0.1
Kwethluk	Elbow Backwater	2007-08-24 13:20:00	2° channel	150	2	Slimy sculpin	17	0.1
Kwethluk	Elbow Backwater	2007-08-24 13:20:00	2° channel	150	2	Slimy sculpin	17	0.1
Kwethluk	Elbow Backwater	2007-08-24 13:20:00	2° channel	150	2	Slimy sculpin	17	0.1
Kwethluk	Elbow Backwater	2007-08-24 13:20:00	2° channel	150	2	Slimy sculpin	17	0.1
Kwethluk	Elbow Backwater	2007-08-24 13:20:00	2° channel	150	2	Slimy sculpin	17	0.1
Kwethluk	Elbow Backwater	2007-08-24 13:20:00	2° channel	150	2	Slimy sculpin	17	0.1
Kwethluk	Elbow Backwater	2007-08-24 13:20:00	2° channel	150	2	Slimy sculpin	17	0.1
Kwethluk	Elbow Backwater	2007-08-24 13:20:00	2° channel	150	2	Slimy sculpin	17	0.1
Kwethluk	Elbow Backwater	2007-08-24 13:20:00	2° channel	150	2	Slimy sculpin	17	0.1
Kwethluk	Elbow Backwater	2007-08-24 13:20:00	2° channel	150	2	Slimy sculpin	17	0.1
Kwethluk	Elbow Backwater	2007-08-24 13:20:00	2° channel	150	2	Slimy sculpin	17	0.1
Kwethluk	Elbow Backwater	2007-08-24 13:20:00	2° channel	150	2	Slimy sculpin	17	0.1
Kwethluk	Elbow Backwater	2007-08-24 13:20:00	2° channel	150	2	Slimy sculpin	17	0.1
Kwethluk	Elbow Backwater	2007-08-24 13:20:00	2° channel	150	2	Slimy sculpin	17	0.1
Kwethluk	Elbow Backwater	2007-08-24 13:20:00	2° channel	150	2	Slimy sculpin	17	0.1
Kwethluk	Elbow Backwater	2007-08-24 13:20:00	2° channel	150	2	Slimy sculpin	17	0.1
Kwethluk	Elbow Backwater	2007-08-24 13:20:00	2° channel	150	2	Slimy sculpin	17	0.1
Kwethluk	Elbow Backwater	2007-08-24 13:20:00	2° channel	150	2	Slimy sculpin	17	0.1
Kwethluk	Elbow Backwater	2007-08-24 13:20:00	2° channel	150	2	Slimy sculpin	17	0.1
Kwethluk	Elbow Backwater	2007-08-24 13:20:00	2° channel	150	2	Slimy sculpin	17	0.1
Kwethluk	Elbow Backwater	2007-08-24 13:20:00	2° channel	150	2	Slimy sculpin	17	0.1
Kwethluk	Elbow Backwater	2007-08-24 13:20:00	2° channel	150	2	Slimy sculpin	17	0.1
Kwethluk	Elbow Backwater	2007-08-24 13:20:00	2° channel	150	2	Slimy sculpin	17	0.1
Kwethluk	Elbow Backwater	2007-08-24 13:20:00	2° channel	150	2	Slimy sculpin	17	0.1
Kwethluk	Elbow Backwater	2007-08-24 13:20:00	2° channel	150	2	Slimy sculpin	17	0.1
Kwethluk	Elbow Backwater	2007-08-24 13:20:00	2° channel	150	2	Slimy sculpin	17	0.1
Kwethluk	Elbow Backwater	2007-08-24 13:20:00	2° channel	150	2	Slimy sculpin	17	0.1
Kwethluk	Elbow Backwater	2007-08-24 13:20:00	2° channel	150	2	Slimy sculpin	17	0.1
Kwethluk	Elbow Backwater	2007-08-24 13:20:00	2° channel	150	2	Slimy sculpin	17	0.1
Kwethluk	Elbow Backwater	2007-08-24 13:20:00	2° channel	150	2	Slimy sculpin	17	0.1
Kwethluk	Elbow Backwater	2007-08-24 13:20:00	2° channel	150	2	Slimy sculpin	17	0.1
Kwethluk	Elbow Backwater	2007-08-24 13:20:00	2° channel	150	2	Slimy sculpin	17	0.1
Kwethluk	Elbow Backwater	2007-08-24 13:20:00	2° channel	150	2	Slimy sculpin	17	0.1
Kwethluk	Elbow Backwater	2007-08-24 13:20:00	2° channel	150	2	Slimy sculpin	17	0.1
Kwethluk	Elbow Backwater	2007-08-24 13:20:00	2° channel	150	2	Slimy sculpin	17	0.1
Kwethluk	Elbow Backwater	2007-08-24 13:20:00	2° channel	150	2	Slimy sculpin	17	0.1
Kwethluk	Elbow Backwater	2007-08-24 13:20:00	2° channel	150	2	Slimy sculpin	17	0.1
Kwethluk	Elbow Backwater	2007-08-24 13:20:00	2° channel	150	2	Slimy sculpin	17	0.1
Kwethluk	Elbow Backwater	2007-08-24 13:20:00	2° channel	150	2	Slimy sculpin	17	0.1
Kwethluk	Elbow Backwater	2007-08-24 13:20:00	2° channel	150	2	Slimy sculpin	17	0.1
Kwethluk	Elbow Backwater	2007-08-24 13:20:00	2° channel	150	2	Slimy sculpin	17	0.1
Kwethluk	Elbow Backwater	2007-08-24 13:20:00	2° channel	150	2	Slimy sculpin	17	0.1
Kwethluk	Elbow Backwater	2007-08-24 13:20:00	2° channel	150	2	Slimy sculpin	17	0.1
Kwethluk	Elbow Backwater	2007-08-24 13:20:00	2° channel	150	2	Slimy sculpin	17	0.1
Kwethluk	Elbow Backwater	2007-08-24 13:20:00	2° channel	150	2	Slimy sculpin	17	0.1
Kwethluk	Elbow Backwater	2007-08-24 13:20:00	2° channel	150	3	Alaska blackfish	61	2.1
Kwethluk	Elbow Backwater	2007-08-24 13:20:00	2° channel	150	3	Chinook salmon	63	2.5
Kwethluk	Elbow Backwater	2007-08-24 13:20:00	2° channel	150	3	Slimy sculpin	17	0.1
Kwethluk	Elbow Backwater	2007-08-24 13:20:00	2° channel	150	3	Slimy sculpin	17	0.1
Kwethluk	Elbow Backwater	2007-08-24 13:20:00	2° channel	150	3	Slimy sculpin	17	0.1
Kwethluk	Elbow Backwater	2007-08-24 13:20:00	2° channel	150	3	Slimy sculpin	17	0.1
Kwethluk	Elbow Backwater	2007-08-24 13:20:00	2° channel	150	3	Slimy sculpin	17	0.1
Kwethluk	Elbow Backwater	2007-08-24 13:20:00	2° channel	150	3	Slimy sculpin	17	0.1
Kwethluk	Elbow Backwater	2007-08-24 13:20:00	2° channel	150	3	Slimy sculpin	17	0.1
Kwethluk	Elbow Backwater	2007-08-24 13:20:00	2° channel	150	3	Slimy sculpin	17	0.1
Kwethluk	Elbow Backwater	2007-08-24 13:20:00	2° channel	150	3	Slimy sculpin	17	0.1
Kwethluk	Elbow Backwater	2007-08-24 13:20:00	2° channel	150	3	Slimy sculpin	17	0.1
Kwethluk	Elbow Backwater	2007-08-24 13:20:00	2° channel	150	3	Slimy sculpin	17	0.1
Kwethluk	Elbow Backwater	2007-08-24 13:20:00	2° channel	150	3	Slimy sculpin	17	0.1
Kwethluk	Elbow Backwater	2007-08-24 13:20:00	2° channel	150	3	Slimy sculpin	17	0.1
Kwethluk	Elbow Backwater	2007-08-24 13:20:00	2° channel	150	3	Slimy sculpin	17	0.1
Kwethluk	Elbow Backwater	2007-08-24 13:20:00	2° channel	150	3	Slimy sculpin	17	0.1
Kwethluk	Elbow Backwater	2007-08-24 13:20:00	2° channel	150	3	Slimy sculpin	17	0.1
Kwethluk	Elbow Backwater	2007-08-24 13:20:00	2° channel	150	3	Slimy sculpin	17	0.1
Kwethluk	Elbow Backwater	2007-08-24 13:20:00	2° channel	150	3	Slimy sculpin	17	0.1
Kwethluk	Elbow Backwater	2007-08-24 13:20:00	2° channel	150	3	Slimy sculpin	17	0.1
Kwethluk	Elbow Backwater	2007-08-24 13:20:00	2° channel	150	3	Slimy sculpin	17	0.1
Kwethluk	Elbow Backwater	2007-08-24 13:20:00	2° channel	150	3	Slimy sculpin	17	0.1
Kwethluk	Elbow Backwater	2007-08-24 13:20:00	2° channel	150	3	Slimy sculpin	17	0.1
Kwethluk	Elbow Backwater	2007-08-24 13:20:00	2° channel	150	3	Slimy sculpin	17	0.1
Kwethluk	Elbow Backwater	2007-08-24 13:20:00	2° channel	150	3	Slimy sculpin	17	0.1
Kwethluk	Elbow Backwater	2007-08-24 13:20:00	2° channel	150	3	Slimy sculpin	17	0.1
Kwethluk	Elbow Backwater	2007-08-24 13:20:00	2° channel	150	3	Slimy sculpin	17	0.1
Kwethluk	Elbow Backwater	2007-08-24 13:20:00	2° channel	150	3	Slimy sculpin	17	0.1
Kwethluk	Elbow Backwater	2007-08-24 13:20:00	2° channel	150	3	Slimy sculpin	17	0.1
Kwethluk	Elbow Backwater	2007-08-24 13:20:00	2° channel	150	3	Slimy sculpin	17	0.1
Kwethluk	Elbow Backwater	2007-08-24 13:20:00	2° channel	150	3	Slimy sculpin	17	0.1
Kwethluk	Elbow Backwater	2007-08-24 13:20:00	2° channel	150	3	Slimy sculpin	17	0.1
Kwethluk	Elbow Backwater	2007-08-24 13:20:00	2° channel	150	3	Slimy sculpin	17	0.1
Kwethluk	Elbow Backwater	2007-08-24 13:20:00	2° channel	150	3	Slimy sculpin	17	0.1
Kwethluk	Elbow Backwater	2007-08-24 13:20:00	2° channel	150	3	Slimy sculpin	17	0.1
Kwethluk	Elbow Backwater	2007-08-24 13:20:00	2° channel	150	3	Slimy sculpin	17	0.1
Kwethluk	Elbow Backwater	2007-08-24 13:20:00	2° channel	150	3	Slimy sculpin	17	0.1
Kwethluk	Elbow Backwater	2007-08-24 13:20:00	2° channel	150	3	Slimy sculpin	17	0.1
Kwethluk	Elbow Backwater	2007-08-24 13:20:00	2° channel	150	3	Slimy sculpin	17	0.1
Kwethluk	Elbow Backwater	2007-08-24 13:20:00	2° channel	150	3	Slimy sculpin	17	0.1
Kwethluk	Elbow Backwater	2007-08-24 13:20:00	2° channel	150	3	Slimy sculpin	17	0.1
Kwethluk	Elbow Backwater	2007-08-24 13:20:00	2° channel	150	3	Slimy sculpin	17	0.1
Kwethluk	Elbow Backwater	2007-08-24 13:20:00	2° channel	150	3	Slimy sculpin	17	0.1
Kwethluk	Elbow Backwater	2007-08-24 13:20:00	2° channel	150	3	Slimy sculpin	17	0.1
Kwethluk	Elbow Backwater	2007-08-24 13:20:00	2° channel	150	3	Slimy sculpin	41	0.7
Kwethluk	Elbow Backwater	2007-08-24 13:20:00	2° channel	150	3	Slimy sculpin	40	0.6
Kwethluk	Elbow Backwater	2007-08-24 13:20:00	2° channel	150	3	Slimy sculpin	59	2
Kwethluk	Elbow Backwater	2007-08-24 13:20:00	2° channel	150	3	Slimy sculpin	64	2.5
Kwethluk	Elbow Backwater	2007-08-24 13:20:00	2° channel	150	3	Slimy sculpin	38	0.5
Kwethluk	Elbow Backwater	2007-08-24 13:20:00	2° channel	150	3	Slimy sculpin	40	0.8
Kwethluk	Elbow Backwater	2007-08-24 13:20:00	2° channel	150	3	Slimy sculpin	36	0.5
Kwethluk	Elbow Backwater	2007-08-24 13:20:00	2° channel	150	3	Slimy sculpin	43	0.7
Kwethluk	Elbow Backwater	2007-08-24 13:20:00	2° channel	150	3	Slimy sculpin	41	0.7
Kwethluk	Elbow Backwater	2007-10-17 10:35:00	Main channel	150	1	Chinook salmon	79	5.5
Kwethluk	Elbow Backwater	2007-10-17 10:35:00	Main channel	150	1	Chinook salmon	56	1.8
Kwethluk	Elbow Backwater	2007-10-17 10:35:00	Main channel	150	1	Chinook salmon	78	5
Kwethluk	Elbow Backwater	2007-10-17 10:35:00	Main channel	150	1	Chinook salmon	72	4
Kwethluk	Elbow Backwater	2007-10-17 10:35:00	Main channel	150	1	Chinook salmon	65	2.6
Kwethluk	Elbow Backwater	2007-10-17 10:35:00	Main channel	150	1	Chinook salmon	74	4.6
Kwethluk	Elbow Backwater	2007-10-17 10:35:00	Main channel	150	1	Chinook salmon	74	4
Kwethluk	Elbow Backwater	2007-10-17 10:35:00	Main channel	150	1	Chinook salmon	55	2
Kwethluk	Elbow Backwater	2007-10-17 10:35:00	Main channel	150	1	Chinook salmon	62	2.7
Kwethluk	Elbow Backwater	2007-10-17 10:35:00	Main channel	150	1	Chinook salmon	54	1.4
Kwethluk	Elbow Backwater	2007-10-17 10:35:00	Main channel	150	1	Steelhead-rainbow	52	1.4
Kwethluk	Elbow Backwater	2007-10-17 10:35:00	Main channel	150	1	Steelhead-rainbow	54	1.5
Kwethluk	Elbow Main Channel	2007-07-18 11:00:00	Main channel	150	1	Chinook salmon	58	2.1
Kwethluk	Elbow Main Channel	2007-07-18 11:00:00	Main channel	150	1	Chinook salmon	47	1.2
Kwethluk	Elbow Main Channel	2007-07-18 11:00:00	Main channel	150	1	Chinook salmon	58	2.2
Kwethluk	Elbow Main Channel	2007-07-18 11:00:00	Main channel	150	1	Chinook salmon	55	1.7
Kwethluk	Elbow Main Channel	2007-07-18 11:00:00	Main channel	150	1	Chinook salmon	46	0.9
Kwethluk	Elbow Main Channel	2007-07-18 11:00:00	Main channel	150	1	Chinook salmon	51	1.4
Kwethluk	Elbow Main Channel	2007-07-18 11:00:00	Main channel	150	1	Chinook salmon	46	1
Kwethluk	Elbow Main Channel	2007-07-18 11:00:00	Main channel	150	1	Chinook salmon	47	1.1
Kwethluk	Elbow Main Channel	2007-07-18 11:00:00	Main channel	150	1	Chinook salmon	47	1
Kwethluk	Elbow Main Channel	2007-07-18 11:00:00	Main channel	150	1	Chinook salmon	49	1.1
Kwethluk	Elbow Main Channel	2007-07-18 11:00:00	Main channel	150	1	Chinook salmon	48	1
Kwethluk	Elbow Main Channel	2007-07-18 11:00:00	Main channel	150	1	Chinook salmon	47	1.1
Kwethluk	Elbow Main Channel	2007-07-18 11:00:00	Main channel	150	1	Chinook salmon	49	1.3
Kwethluk	Elbow Main Channel	2007-07-18 11:00:00	Main channel	150	1	Chinook salmon	48	1.1
Kwethluk	Elbow Main Channel	2007-07-18 11:00:00	Main channel	150	1	Chinook salmon	47	1.1
Kwethluk	Elbow Main Channel	2007-07-18 11:00:00	Main channel	150	1	Chinook salmon	44	0.6
Kwethluk	Elbow Main Channel	2007-07-18 11:00:00	Main channel	150	1	Chinook salmon	43	0.7
Kwethluk	Elbow Main Channel	2007-07-18 11:00:00	Main channel	150	1	Chinook salmon	49	1.2
Kwethluk	Elbow Main Channel	2007-07-18 11:00:00	Main channel	150	1	Chinook salmon	53	2.8
Kwethluk	Elbow Main Channel	2007-07-18 11:00:00	Main channel	150	1	Chinook salmon	59	2.3
Kwethluk	Elbow Main Channel	2007-07-18 11:00:00	Main channel	150	1	Chinook salmon	58	2
Kwethluk	Elbow Main Channel	2007-07-18 11:00:00	Main channel	150	1	Chinook salmon	56	1.7
Kwethluk	Elbow Main Channel	2007-07-18 11:00:00	Main channel	150	1	Chinook salmon	0	1.1
Kwethluk	Elbow Main Channel	2007-07-18 11:00:00	Main channel	150	1	Chinook salmon	63	2.6
Kwethluk	Elbow Main Channel	2007-07-18 11:00:00	Main channel	150	1	Coho Salmon	37	0.5
Kwethluk	Elbow Main Channel	2007-07-18 11:00:00	Main channel	150	1	Coho Salmon	74	4.2
Kwethluk	Elbow Main Channel	2007-07-18 11:00:00	Main channel	150	1	Coho Salmon	37	0.4
Kwethluk	Elbow Main Channel	2007-07-18 11:00:00	Main channel	150	1	Coho Salmon	49	1.1
Kwethluk	Elbow Main Channel	2007-07-18 11:00:00	Main channel	150	1	Coho Salmon	43	0.8
Kwethluk	Elbow Main Channel	2007-07-18 11:00:00	Main channel	150	1	Coho Salmon	60	2.5
Kwethluk	Elbow Main Channel	2007-07-18 11:00:00	Main channel	150	1	Coho Salmon	74	2
Kwethluk	Elbow Main Channel	2007-07-18 11:00:00	Main channel	150	1	Coho Salmon	92	9.2
Kwethluk	Elbow Main Channel	2007-07-18 11:00:00	Main channel	150	1	Coho Salmon	36	0.5
Kwethluk	Elbow Main Channel	2007-07-18 11:00:00	Main channel	150	1	Coho Salmon	37	0.5
Kwethluk	Elbow Main Channel	2007-07-18 11:00:00	Main channel	150	1	Coho Salmon	43	0.5
Kwethluk	Elbow Main Channel	2007-07-18 11:00:00	Main channel	150	1	Coho Salmon	29	0.1
Kwethluk	Elbow Main Channel	2007-07-18 11:00:00	Main channel	150	1	Coho Salmon	29	0.1
Kwethluk	Elbow Main Channel	2007-07-18 11:00:00	Main channel	150	1	Coho Salmon	28	0.1
Kwethluk	Elbow Main Channel	2007-07-18 11:00:00	Main channel	150	1	Coho Salmon	28	0.1
Kwethluk	Elbow Main Channel	2007-07-18 11:00:00	Main channel	150	1	Coho Salmon	29	0.1
Kwethluk	Elbow Main Channel	2007-07-18 11:00:00	Main channel	150	1	Coho Salmon	28	0.1
Kwethluk	Elbow Main Channel	2007-07-18 11:00:00	Main channel	150	1	Coho Salmon	30	0.1
Kwethluk	Elbow Main Channel	2007-07-18 11:00:00	Main channel	150	1	Lamprey, unspeciated	178	0
Kwethluk	Elbow Main Channel	2007-07-18 11:00:00	Main channel	150	1	Slimy sculpin	76	0
Kwethluk	Elbow Main Channel	2007-07-18 11:00:00	Main channel	150	1	Slimy sculpin	32	0
Kwethluk	Elbow Main Channel	2007-07-18 11:00:00	Main channel	150	1	Slimy sculpin	71	0
Kwethluk	Elbow Main Channel	2007-07-18 11:00:00	Main channel	150	1	Slimy sculpin	58	2.4
Kwethluk	Elbow Main Channel	2007-07-18 11:00:00	Main channel	150	1	Slimy sculpin	72	3.8
Kwethluk	Elbow Main Channel	2007-07-18 11:00:00	Main channel	150	1	Slimy sculpin	31	0.2
Kwethluk	Elbow Main Channel	2007-07-18 11:00:00	Main channel	150	1	Slimy sculpin	36	0.4
Kwethluk	Elbow Main Channel	2007-07-18 11:00:00	Main channel	150	1	Slimy sculpin	34	0.4
Kwethluk	Elbow Main Channel	2007-07-18 11:00:00	Main channel	150	1	Slimy sculpin	57	2.9
Kwethluk	Elbow Main Channel	2007-07-18 11:00:00	Main channel	150	1	Slimy sculpin	56	1.8
Kwethluk	Elbow Main Channel	2007-07-18 11:00:00	Main channel	150	1	Slimy sculpin	62	2.7
Kwethluk	Elbow Main Channel	2007-07-18 11:00:00	Main channel	150	1	Slimy sculpin	54	0
Kwethluk	Elbow Main Channel	2007-07-18 11:00:00	Main channel	150	1	Slimy sculpin	37	0.8
Kwethluk	Elbow Main Channel	2007-07-18 11:00:00	Main channel	150	1	Slimy sculpin	64	2.9
Kwethluk	Elbow Main Channel	2007-07-18 11:00:00	Main channel	150	1	Slimy sculpin	58	2.2
Kwethluk	Elbow Main Channel	2007-07-18 11:00:00	Main channel	150	1	Slimy sculpin	83	5.2
Kwethluk	Elbow Main Channel	2007-07-18 11:00:00	Main channel	150	1	Slimy sculpin	52	1.7
Kwethluk	Elbow Main Channel	2007-07-18 11:00:00	Main channel	150	1	Slimy sculpin	41	0.8
Kwethluk	Elbow Main Channel	2007-07-18 11:00:00	Main channel	150	1	Slimy sculpin	49	0.9
Kwethluk	Elbow Main Channel	2007-07-18 11:00:00	Main channel	150	1	Slimy sculpin	59	2.2
Kwethluk	Elbow Main Channel	2007-07-18 11:00:00	Main channel	150	1	Slimy sculpin	28	0.2
Kwethluk	Elbow Main Channel	2007-07-18 11:00:00	Main channel	150	1	Slimy sculpin	30	0.5
Kwethluk	Elbow Main Channel	2007-07-18 11:00:00	Main channel	150	1	Slimy sculpin	57	3.6
Kwethluk	Elbow Main Channel	2007-07-18 11:00:00	Main channel	150	1	Slimy sculpin	58	2.1
Kwethluk	Elbow Main Channel	2007-07-18 11:00:00	Main channel	150	1	Slimy sculpin	38	0.6
Kwethluk	Elbow Main Channel	2007-07-18 11:00:00	Main channel	150	1	Slimy sculpin	39	0.7
Kwethluk	Elbow Main Channel	2007-07-18 11:00:00	Main channel	150	1	Slimy sculpin	33	0.8
Kwethluk	Elbow Main Channel	2007-07-18 11:00:00	Main channel	150	1	Slimy sculpin	31	0.4
Kwethluk	Elbow Main Channel	2007-07-18 11:00:00	Main channel	150	1	Slimy sculpin	37	0.6
Kwethluk	Elbow Main Channel	2007-07-18 11:00:00	Main channel	150	1	Slimy sculpin	38	0.9
Kwethluk	Elbow Main Channel	2007-07-18 11:00:00	Main channel	150	1	Slimy sculpin	52	1.6
Kwethluk	Elbow Main Channel	2007-07-18 11:00:00	Main channel	150	1	Slimy sculpin	31	0.4
Kwethluk	Elbow Main Channel	2007-07-18 11:00:00	Main channel	150	1	Slimy sculpin	79	5
Kwethluk	Elbow Main Channel	2007-07-18 11:00:00	Main channel	150	1	Slimy sculpin	80	4.9
Kwethluk	Elbow Main Channel	2007-07-18 11:00:00	Main channel	150	1	Slimy sculpin	78	3.4
Kwethluk	Elbow Main Channel	2007-07-18 11:00:00	Main channel	150	1	Slimy sculpin	72	4.3
Kwethluk	Elbow Main Channel	2007-07-18 11:00:00	Main channel	150	1	Slimy sculpin	28	0
Kwethluk	Elbow Main Channel	2007-07-18 11:00:00	Main channel	150	1	Slimy sculpin	80	4.6
Kwethluk	Elbow Main Channel	2007-07-18 11:00:00	Main channel	150	1	Slimy sculpin	80	4.6
Kwethluk	Elbow Main Channel	2007-07-18 11:00:00	Main channel	150	1	Slimy sculpin	76	4.8
Kwethluk	Elbow Main Channel	2007-07-18 11:00:00	Main channel	150	1	Slimy sculpin	68	3.2
Kwethluk	Elbow Main Channel	2007-07-18 11:00:00	Main channel	150	1	Slimy sculpin	70	3.9
Kwethluk	Elbow Main Channel	2007-07-18 11:00:00	Main channel	150	1	Slimy sculpin	63	3.4
Kwethluk	Elbow Main Channel	2007-07-18 11:00:00	Main channel	150	1	Slimy sculpin	29	0
Kwethluk	Elbow Main Channel	2007-07-18 11:00:00	Main channel	150	1	Slimy sculpin	28	0.2
Kwethluk	Elbow Main Channel	2007-07-18 11:00:00	Main channel	150	2	Chinook salmon	48	0
Kwethluk	Elbow Main Channel	2007-07-18 11:00:00	Main channel	150	2	Chinook salmon	45	1
Kwethluk	Elbow Main Channel	2007-07-18 11:00:00	Main channel	150	2	Chinook salmon	45	1.2
Kwethluk	Elbow Main Channel	2007-07-18 11:00:00	Main channel	150	2	Chinook salmon	53	1.7
Kwethluk	Elbow Main Channel	2007-07-18 11:00:00	Main channel	150	2	Chinook salmon	46	0.1
Kwethluk	Elbow Main Channel	2007-07-18 11:00:00	Main channel	150	2	Coho Salmon	27	0.1
Kwethluk	Elbow Main Channel	2007-07-18 11:00:00	Main channel	150	2	Coho Salmon	28	0.1
Kwethluk	Elbow Main Channel	2007-07-18 11:00:00	Main channel	150	2	Coho Salmon	39	0
Kwethluk	Elbow Main Channel	2007-07-18 11:00:00	Main channel	150	2	Slimy sculpin	91	8.7
Kwethluk	Elbow Main Channel	2007-07-18 11:00:00	Main channel	150	2	Slimy sculpin	29	0
Kwethluk	Elbow Main Channel	2007-07-18 11:00:00	Main channel	150	2	Slimy sculpin	65	0
Kwethluk	Elbow Main Channel	2007-07-18 11:00:00	Main channel	150	2	Slimy sculpin	61	4.1
Kwethluk	Elbow Main Channel	2007-07-18 11:00:00	Main channel	150	2	Slimy sculpin	69	3.7
Kwethluk	Elbow Main Channel	2007-07-18 11:00:00	Main channel	150	2	Slimy sculpin	53	1.3
Kwethluk	Elbow Main Channel	2007-07-18 11:00:00	Main channel	150	2	Slimy sculpin	64	2.2
Kwethluk	Elbow Main Channel	2007-07-18 11:00:00	Main channel	150	2	Slimy sculpin	55	2
Kwethluk	Green Acres	2007-07-14 17:00:00	parafluvial springbrook	211.75	1	Alaska blackfish	0	0
Kwethluk	Green Acres	2007-07-14 17:00:00	parafluvial springbrook	211.75	1	Alaska blackfish	0	0
Kwethluk	Green Acres	2007-07-14 17:00:00	parafluvial springbrook	211.75	1	Alaska blackfish	0	0
Kwethluk	Green Acres	2007-07-14 17:00:00	parafluvial springbrook	211.75	1	Chinook salmon	0	0
Kwethluk	Green Acres	2007-07-14 17:00:00	parafluvial springbrook	211.75	1	Chinook salmon	0	0
Kwethluk	Green Acres	2007-07-14 17:00:00	parafluvial springbrook	211.75	1	Chinook salmon	0	0
Kwethluk	Green Acres	2007-07-14 17:00:00	parafluvial springbrook	211.75	1	Chinook salmon	0	0
Kwethluk	Green Acres	2007-07-14 17:00:00	parafluvial springbrook	211.75	1	Chinook salmon	0	0
Kwethluk	Green Acres	2007-07-14 17:00:00	parafluvial springbrook	211.75	1	Chinook salmon	0	0
Kwethluk	Green Acres	2007-07-14 17:00:00	parafluvial springbrook	211.75	1	Chinook salmon	0	0
Kwethluk	Green Acres	2007-07-14 17:00:00	parafluvial springbrook	211.75	1	Chinook salmon	0	0
Kwethluk	Green Acres	2007-07-14 17:00:00	parafluvial springbrook	211.75	1	Chinook salmon	0	0
Kwethluk	Green Acres	2007-07-14 17:00:00	parafluvial springbrook	211.75	1	Chinook salmon	0	0
Kwethluk	Green Acres	2007-07-14 17:00:00	parafluvial springbrook	211.75	1	Chinook salmon	0	0
Kwethluk	Green Acres	2007-07-14 17:00:00	parafluvial springbrook	211.75	1	Chinook salmon	0	0
Kwethluk	Green Acres	2007-07-14 17:00:00	parafluvial springbrook	211.75	1	Chinook salmon	0	0
Kwethluk	Green Acres	2007-07-14 17:00:00	parafluvial springbrook	211.75	1	Chinook salmon	0	0
Kwethluk	Green Acres	2007-07-14 17:00:00	parafluvial springbrook	211.75	1	Chinook salmon	0	0
Kwethluk	Green Acres	2007-07-14 17:00:00	parafluvial springbrook	211.75	1	Chinook salmon	0	0
Kwethluk	Green Acres	2007-07-14 17:00:00	parafluvial springbrook	211.75	1	Chinook salmon	0	0
Kwethluk	Green Acres	2007-07-14 17:00:00	parafluvial springbrook	211.75	1	Chinook salmon	0	0
Kwethluk	Green Acres	2007-07-14 17:00:00	parafluvial springbrook	211.75	1	Chinook salmon	0	0
Kwethluk	Green Acres	2007-07-14 17:00:00	parafluvial springbrook	211.75	1	Chinook salmon	0	0
Kwethluk	Green Acres	2007-07-14 17:00:00	parafluvial springbrook	211.75	1	Chinook salmon	0	0
Kwethluk	Green Acres	2007-07-14 17:00:00	parafluvial springbrook	211.75	1	Chum Salmon	0	0
Kwethluk	Green Acres	2007-07-14 17:00:00	parafluvial springbrook	211.75	1	Chum Salmon	0	0
Kwethluk	Green Acres	2007-07-14 17:00:00	parafluvial springbrook	211.75	1	Coho Salmon	0	0
Kwethluk	Green Acres	2007-07-14 17:00:00	parafluvial springbrook	211.75	1	Coho Salmon	0	0
Kwethluk	Green Acres	2007-07-14 17:00:00	parafluvial springbrook	211.75	1	Coho Salmon	0	0
Kwethluk	Green Acres	2007-07-14 17:00:00	parafluvial springbrook	211.75	1	Coho Salmon	0	0
Kwethluk	Green Acres	2007-07-14 17:00:00	parafluvial springbrook	211.75	1	Coho Salmon	0	0
Kwethluk	Green Acres	2007-07-14 17:00:00	parafluvial springbrook	211.75	1	Coho Salmon	0	0
Kwethluk	Green Acres	2007-07-14 17:00:00	parafluvial springbrook	211.75	1	Coho Salmon	0	0
Kwethluk	Green Acres	2007-07-14 17:00:00	parafluvial springbrook	211.75	1	Coho Salmon	0	0
Kwethluk	Green Acres	2007-07-14 17:00:00	parafluvial springbrook	211.75	1	Coho Salmon	0	0
Kwethluk	Green Acres	2007-07-14 17:00:00	parafluvial springbrook	211.75	1	Coho Salmon	0	0
Kwethluk	Green Acres	2007-07-14 17:00:00	parafluvial springbrook	211.75	1	Coho Salmon	0	0
Kwethluk	Green Acres	2007-07-14 17:00:00	parafluvial springbrook	211.75	1	Coho Salmon	0	0
Kwethluk	Green Acres	2007-07-14 17:00:00	parafluvial springbrook	211.75	1	Coho Salmon	0	0
Kwethluk	Green Acres	2007-07-14 17:00:00	parafluvial springbrook	211.75	1	Coho Salmon	0	0
Kwethluk	Green Acres	2007-07-14 17:00:00	parafluvial springbrook	211.75	1	Coho Salmon	0	0
Kwethluk	Green Acres	2007-07-14 17:00:00	parafluvial springbrook	211.75	1	Coho Salmon	0	0
Kwethluk	Green Acres	2007-07-14 17:00:00	parafluvial springbrook	211.75	1	Coho Salmon	0	0
Kwethluk	Green Acres	2007-07-14 17:00:00	parafluvial springbrook	211.75	1	Coho Salmon	0	0
Kwethluk	Green Acres	2007-07-14 17:00:00	parafluvial springbrook	211.75	1	Coho Salmon	0	0
Kwethluk	Green Acres	2007-07-14 17:00:00	parafluvial springbrook	211.75	1	Coho Salmon	0	0
Kwethluk	Green Acres	2007-07-14 17:00:00	parafluvial springbrook	211.75	1	Coho Salmon	0	0
Kwethluk	Green Acres	2007-07-14 17:00:00	parafluvial springbrook	211.75	1	Coho Salmon	70	0
Kwethluk	Green Acres	2007-07-14 17:00:00	parafluvial springbrook	211.75	1	Coho Salmon	67	0
Kwethluk	Green Acres	2007-07-14 17:00:00	parafluvial springbrook	211.75	1	Coho Salmon	66	0
Kwethluk	Green Acres	2007-07-14 17:00:00	parafluvial springbrook	211.75	1	Coho Salmon	77	0
Kwethluk	Green Acres	2007-07-14 17:00:00	parafluvial springbrook	211.75	1	Coho Salmon	0	0
Kwethluk	Green Acres	2007-07-14 17:00:00	parafluvial springbrook	211.75	1	Coho Salmon	75	0
Kwethluk	Green Acres	2007-07-14 17:00:00	parafluvial springbrook	211.75	1	Coho Salmon	44	0
Kwethluk	Green Acres	2007-07-14 17:00:00	parafluvial springbrook	211.75	1	Coho Salmon	49	0
Kwethluk	Green Acres	2007-07-14 17:00:00	parafluvial springbrook	211.75	1	Coho Salmon	44	0
Kwethluk	Green Acres	2007-07-14 17:00:00	parafluvial springbrook	211.75	1	Coho Salmon	0	0
Kwethluk	Green Acres	2007-07-14 17:00:00	parafluvial springbrook	211.75	1	Coho Salmon	0	0
Kwethluk	Green Acres	2007-07-14 17:00:00	parafluvial springbrook	211.75	1	Coho Salmon	0	0
Kwethluk	Green Acres	2007-07-14 17:00:00	parafluvial springbrook	211.75	1	Coho Salmon	0	0
Kwethluk	Green Acres	2007-07-14 17:00:00	parafluvial springbrook	211.75	1	Coho Salmon	0	0
Kwethluk	Green Acres	2007-07-14 17:00:00	parafluvial springbrook	211.75	1	Coho Salmon	0	0
Kwethluk	Green Acres	2007-07-14 17:00:00	parafluvial springbrook	211.75	1	Coho Salmon	0	0
Kwethluk	Green Acres	2007-07-14 17:00:00	parafluvial springbrook	211.75	1	Coho Salmon	0	0
Kwethluk	Green Acres	2007-07-14 17:00:00	parafluvial springbrook	211.75	1	Coho Salmon	0	0
Kwethluk	Green Acres	2007-07-14 17:00:00	parafluvial springbrook	211.75	1	Coho Salmon	0	0
Kwethluk	Green Acres	2007-07-14 17:00:00	parafluvial springbrook	211.75	1	Coho Salmon	0	0
Kwethluk	Green Acres	2007-07-14 17:00:00	parafluvial springbrook	211.75	1	Coho Salmon	0	0
Kwethluk	Green Acres	2007-07-14 17:00:00	parafluvial springbrook	211.75	1	Coho Salmon	0	0
Kwethluk	Green Acres	2007-07-14 17:00:00	parafluvial springbrook	211.75	1	Coho Salmon	0	0
Kwethluk	Green Acres	2007-07-14 17:00:00	parafluvial springbrook	211.75	1	Coho Salmon	0	0
Kwethluk	Green Acres	2007-07-14 17:00:00	parafluvial springbrook	211.75	1	Coho Salmon	0	0
Kwethluk	Green Acres	2007-07-14 17:00:00	parafluvial springbrook	211.75	1	Coho Salmon	64	0
Kwethluk	Green Acres	2007-07-14 17:00:00	parafluvial springbrook	211.75	1	Coho Salmon	47	0
Kwethluk	Green Acres	2007-07-14 17:00:00	parafluvial springbrook	211.75	1	Coho Salmon	48	0
Kwethluk	Green Acres	2007-07-14 17:00:00	parafluvial springbrook	211.75	1	Coho Salmon	0	0
Kwethluk	Green Acres	2007-07-14 17:00:00	parafluvial springbrook	211.75	1	Coho Salmon	0	0
Kwethluk	Green Acres	2007-07-14 17:00:00	parafluvial springbrook	211.75	1	Coho Salmon	0	0
Kwethluk	Green Acres	2007-07-14 17:00:00	parafluvial springbrook	211.75	1	Coho Salmon	0	0
Kwethluk	Green Acres	2007-07-14 17:00:00	parafluvial springbrook	211.75	1	Coho Salmon	0	0
Kwethluk	Green Acres	2007-07-14 17:00:00	parafluvial springbrook	211.75	1	Coho Salmon	0	0
Kwethluk	Green Acres	2007-07-14 17:00:00	parafluvial springbrook	211.75	1	Coho Salmon	0	0
Kwethluk	Green Acres	2007-07-14 17:00:00	parafluvial springbrook	211.75	1	Coho Salmon	0	0
Kwethluk	Green Acres	2007-07-14 17:00:00	parafluvial springbrook	211.75	1	Coho Salmon	0	0
Kwethluk	Green Acres	2007-07-14 17:00:00	parafluvial springbrook	211.75	1	Coho Salmon	0	0
Kwethluk	Green Acres	2007-07-14 17:00:00	parafluvial springbrook	211.75	1	Coho Salmon	0	0
Kwethluk	Green Acres	2007-07-14 17:00:00	parafluvial springbrook	211.75	1	Coho Salmon	0	0
Kwethluk	Green Acres	2007-07-14 17:00:00	parafluvial springbrook	211.75	1	Coho Salmon	0	0
Kwethluk	Green Acres	2007-07-14 17:00:00	parafluvial springbrook	211.75	1	Coho Salmon	0	0
Kwethluk	Green Acres	2007-07-14 17:00:00	parafluvial springbrook	211.75	1	Coho Salmon	0	0
Kwethluk	Green Acres	2007-07-14 17:00:00	parafluvial springbrook	211.75	1	Coho Salmon	0	0
Kwethluk	Green Acres	2007-07-14 17:00:00	parafluvial springbrook	211.75	1	Coho Salmon	0	0
Kwethluk	Green Acres	2007-07-14 17:00:00	parafluvial springbrook	211.75	1	Coho Salmon	0	0
Kwethluk	Green Acres	2007-07-14 17:00:00	parafluvial springbrook	211.75	1	Coho Salmon	0	0
Kwethluk	Green Acres	2007-07-14 17:00:00	parafluvial springbrook	211.75	1	Coho Salmon	0	0
Kwethluk	Green Acres	2007-07-14 17:00:00	parafluvial springbrook	211.75	1	Coho Salmon	0	0
Kwethluk	Green Acres	2007-07-14 17:00:00	parafluvial springbrook	211.75	1	Coho Salmon	0	0
Kwethluk	Green Acres	2007-07-14 17:00:00	parafluvial springbrook	211.75	1	Coho Salmon	0	0
Kwethluk	Green Acres	2007-07-14 17:00:00	parafluvial springbrook	211.75	1	Coho Salmon	0	0
Kwethluk	Green Acres	2007-07-14 17:00:00	parafluvial springbrook	211.75	1	Coho Salmon	0	0
Kwethluk	Green Acres	2007-07-14 17:00:00	parafluvial springbrook	211.75	1	Coho Salmon	0	0
Kwethluk	Green Acres	2007-07-14 17:00:00	parafluvial springbrook	211.75	1	Coho Salmon	0	0
Kwethluk	Green Acres	2007-07-14 17:00:00	parafluvial springbrook	211.75	1	Coho Salmon	0	0
Kwethluk	Green Acres	2007-07-14 17:00:00	parafluvial springbrook	211.75	1	Coho Salmon	0	0
Kwethluk	Green Acres	2007-07-14 17:00:00	parafluvial springbrook	211.75	1	Coho Salmon	0	0
Kwethluk	Green Acres	2007-07-14 17:00:00	parafluvial springbrook	211.75	1	Coho Salmon	0	0
Kwethluk	Green Acres	2007-07-14 17:00:00	parafluvial springbrook	211.75	1	Coho Salmon	0	0
Kwethluk	Green Acres	2007-07-14 17:00:00	parafluvial springbrook	211.75	1	Coho Salmon	0	0
Kwethluk	Green Acres	2007-07-14 17:00:00	parafluvial springbrook	211.75	1	Coho Salmon	0	0
Kwethluk	Green Acres	2007-07-14 17:00:00	parafluvial springbrook	211.75	1	Coho Salmon	0	0
Kwethluk	Green Acres	2007-07-14 17:00:00	parafluvial springbrook	211.75	1	Coho Salmon	0	0
Kwethluk	Green Acres	2007-07-14 17:00:00	parafluvial springbrook	211.75	1	Coho Salmon	0	0
Kwethluk	Green Acres	2007-07-14 17:00:00	parafluvial springbrook	211.75	1	Coho Salmon	0	0
Kwethluk	Green Acres	2007-07-14 17:00:00	parafluvial springbrook	211.75	1	Coho Salmon	0	0
Kwethluk	Green Acres	2007-07-14 17:00:00	parafluvial springbrook	211.75	1	Coho Salmon	0	0
Kwethluk	Green Acres	2007-07-14 17:00:00	parafluvial springbrook	211.75	1	Coho Salmon	0	0
Kwethluk	Green Acres	2007-07-14 17:00:00	parafluvial springbrook	211.75	1	Coho Salmon	0	0
Kwethluk	Green Acres	2007-07-14 17:00:00	parafluvial springbrook	211.75	1	Coho Salmon	0	0
Kwethluk	Green Acres	2007-07-14 17:00:00	parafluvial springbrook	211.75	1	Coho Salmon	0	0
Kwethluk	Green Acres	2007-07-14 17:00:00	parafluvial springbrook	211.75	1	Coho Salmon	0	0
Kwethluk	Green Acres	2007-07-14 17:00:00	parafluvial springbrook	211.75	1	Coho Salmon	0	0
Kwethluk	Green Acres	2007-07-14 17:00:00	parafluvial springbrook	211.75	1	Coho Salmon	0	0
Kwethluk	Green Acres	2007-07-14 17:00:00	parafluvial springbrook	211.75	1	Coho Salmon	0	0
Kwethluk	Green Acres	2007-07-14 17:00:00	parafluvial springbrook	211.75	1	Coho Salmon	0	0
Kwethluk	Green Acres	2007-07-14 17:00:00	parafluvial springbrook	211.75	1	Coho Salmon	0	0
Kwethluk	Green Acres	2007-07-14 17:00:00	parafluvial springbrook	211.75	1	Coho Salmon	0	0
Kwethluk	Green Acres	2007-07-14 17:00:00	parafluvial springbrook	211.75	1	Coho Salmon	0	0
Kwethluk	Green Acres	2007-07-14 17:00:00	parafluvial springbrook	211.75	1	Coho Salmon	0	0
Kwethluk	Green Acres	2007-07-14 17:00:00	parafluvial springbrook	211.75	1	Coho Salmon	0	0
Kwethluk	Green Acres	2007-07-14 17:00:00	parafluvial springbrook	211.75	1	Coho Salmon	0	0
Kwethluk	Green Acres	2007-07-14 17:00:00	parafluvial springbrook	211.75	1	Coho Salmon	0	0
Kwethluk	Green Acres	2007-07-14 17:00:00	parafluvial springbrook	211.75	1	Coho Salmon	0	0
Kwethluk	Green Acres	2007-07-14 17:00:00	parafluvial springbrook	211.75	1	Coho Salmon	0	0
Kwethluk	Green Acres	2007-07-14 17:00:00	parafluvial springbrook	211.75	1	Coho Salmon	0	0
Kwethluk	Green Acres	2007-07-14 17:00:00	parafluvial springbrook	211.75	1	Coho Salmon	0	0
Kwethluk	Green Acres	2007-07-14 17:00:00	parafluvial springbrook	211.75	1	Coho Salmon	0	0
Kwethluk	Green Acres	2007-07-14 17:00:00	parafluvial springbrook	211.75	1	Coho Salmon	0	0
Kwethluk	Green Acres	2007-07-14 17:00:00	parafluvial springbrook	211.75	1	Coho Salmon	0	0
Kwethluk	Green Acres	2007-07-14 17:00:00	parafluvial springbrook	211.75	1	Coho Salmon	0	0
Kwethluk	Green Acres	2007-07-14 17:00:00	parafluvial springbrook	211.75	1	Coho Salmon	0	0
Kwethluk	Green Acres	2007-07-14 17:00:00	parafluvial springbrook	211.75	1	Coho Salmon	0	0
Kwethluk	Green Acres	2007-07-14 17:00:00	parafluvial springbrook	211.75	1	Coho Salmon	0	0
Kwethluk	Green Acres	2007-07-14 17:00:00	parafluvial springbrook	211.75	1	Coho Salmon	0	0
Kwethluk	Green Acres	2007-07-14 17:00:00	parafluvial springbrook	211.75	1	Coho Salmon	0	0
Kwethluk	Green Acres	2007-07-14 17:00:00	parafluvial springbrook	211.75	1	Coho Salmon	0	0
Kwethluk	Green Acres	2007-07-14 17:00:00	parafluvial springbrook	211.75	1	Coho Salmon	0	0
Kwethluk	Green Acres	2007-07-14 17:00:00	parafluvial springbrook	211.75	1	Coho Salmon	0	0
Kwethluk	Green Acres	2007-07-14 17:00:00	parafluvial springbrook	211.75	1	Coho Salmon	0	0
Kwethluk	Green Acres	2007-07-14 17:00:00	parafluvial springbrook	211.75	1	Coho Salmon	0	0
Kwethluk	Green Acres	2007-07-14 17:00:00	parafluvial springbrook	211.75	1	Coho Salmon	0	0
Kwethluk	Green Acres	2007-07-14 17:00:00	parafluvial springbrook	211.75	1	Coho Salmon	0	0
Kwethluk	Green Acres	2007-07-14 17:00:00	parafluvial springbrook	211.75	1	Coho Salmon	0	0
Kwethluk	Green Acres	2007-07-14 17:00:00	parafluvial springbrook	211.75	1	Coho Salmon	0	0
Kwethluk	Green Acres	2007-07-14 17:00:00	parafluvial springbrook	211.75	1	Coho Salmon	0	0
Kwethluk	Green Acres	2007-07-14 17:00:00	parafluvial springbrook	211.75	1	Coho Salmon	0	0
Kwethluk	Green Acres	2007-07-14 17:00:00	parafluvial springbrook	211.75	1	Coho Salmon	0	0
Kwethluk	Green Acres	2007-07-14 17:00:00	parafluvial springbrook	211.75	1	Coho Salmon	0	0
Kwethluk	Green Acres	2007-07-14 17:00:00	parafluvial springbrook	211.75	1	Coho Salmon	0	0
Kwethluk	Green Acres	2007-07-14 17:00:00	parafluvial springbrook	211.75	1	Coho Salmon	0	0
Kwethluk	Green Acres	2007-07-14 17:00:00	parafluvial springbrook	211.75	1	Coho Salmon	0	0
Kwethluk	Green Acres	2007-07-14 17:00:00	parafluvial springbrook	211.75	1	Coho Salmon	0	0
Kwethluk	Green Acres	2007-07-14 17:00:00	parafluvial springbrook	211.75	1	Coho Salmon	0	0
Kwethluk	Green Acres	2007-07-14 17:00:00	parafluvial springbrook	211.75	1	Coho Salmon	0	0
Kwethluk	Green Acres	2007-07-14 17:00:00	parafluvial springbrook	211.75	1	Coho Salmon	0	0
Kwethluk	Green Acres	2007-07-14 17:00:00	parafluvial springbrook	211.75	1	Coho Salmon	0	0
Kwethluk	Green Acres	2007-07-14 17:00:00	parafluvial springbrook	211.75	1	Coho Salmon	0	0
Kwethluk	Green Acres	2007-07-14 17:00:00	parafluvial springbrook	211.75	1	Coho Salmon	0	0
Kwethluk	Green Acres	2007-07-14 17:00:00	parafluvial springbrook	211.75	1	Coho Salmon	0	0
Kwethluk	Green Acres	2007-07-14 17:00:00	parafluvial springbrook	211.75	1	Coho Salmon	0	0
Kwethluk	Green Acres	2007-07-14 17:00:00	parafluvial springbrook	211.75	1	Coho Salmon	0	0
Kwethluk	Green Acres	2007-07-14 17:00:00	parafluvial springbrook	211.75	1	Coho Salmon	0	0
Kwethluk	Green Acres	2007-07-14 17:00:00	parafluvial springbrook	211.75	1	Coho Salmon	0	0
Kwethluk	Green Acres	2007-07-14 17:00:00	parafluvial springbrook	211.75	1	Coho Salmon	0	0
Kwethluk	Green Acres	2007-07-14 17:00:00	parafluvial springbrook	211.75	1	Coho Salmon	0	0
Kwethluk	Green Acres	2007-07-14 17:00:00	parafluvial springbrook	211.75	1	Coho Salmon	0	0
Kwethluk	Green Acres	2007-07-14 17:00:00	parafluvial springbrook	211.75	1	Coho Salmon	0	0
Kwethluk	Green Acres	2007-07-14 17:00:00	parafluvial springbrook	211.75	1	Coho Salmon	0	0
Kwethluk	Green Acres	2007-07-14 17:00:00	parafluvial springbrook	211.75	1	Coho Salmon	0	0
Kwethluk	Green Acres	2007-07-14 17:00:00	parafluvial springbrook	211.75	1	Coho Salmon	0	0
Kwethluk	Green Acres	2007-07-14 17:00:00	parafluvial springbrook	211.75	1	Coho Salmon	0	0
Kwethluk	Green Acres	2007-07-14 17:00:00	parafluvial springbrook	211.75	1	Coho Salmon	0	0
Kwethluk	Green Acres	2007-07-14 17:00:00	parafluvial springbrook	211.75	1	Coho Salmon	0	0
Kwethluk	Green Acres	2007-07-14 17:00:00	parafluvial springbrook	211.75	1	Coho Salmon	0	0
Kwethluk	Green Acres	2007-07-14 17:00:00	parafluvial springbrook	211.75	1	Coho Salmon	0	0
Kwethluk	Green Acres	2007-07-14 17:00:00	parafluvial springbrook	211.75	1	Coho Salmon	0	0
Kwethluk	Green Acres	2007-07-14 17:00:00	parafluvial springbrook	211.75	1	Coho Salmon	0	0
Kwethluk	Green Acres	2007-07-14 17:00:00	parafluvial springbrook	211.75	1	Coho Salmon	0	0
Kwethluk	Green Acres	2007-07-14 17:00:00	parafluvial springbrook	211.75	1	Coho Salmon	0	0
Kwethluk	Green Acres	2007-07-14 17:00:00	parafluvial springbrook	211.75	1	Coho Salmon	0	0
Kwethluk	Green Acres	2007-07-14 17:00:00	parafluvial springbrook	211.75	1	Coho Salmon	0	0
Kwethluk	Green Acres	2007-07-14 17:00:00	parafluvial springbrook	211.75	1	Coho Salmon	0	0
Kwethluk	Green Acres	2007-07-14 17:00:00	parafluvial springbrook	211.75	1	Coho Salmon	0	0
Kwethluk	Green Acres	2007-07-14 17:00:00	parafluvial springbrook	211.75	1	Coho Salmon	0	0
Kwethluk	Green Acres	2007-07-14 17:00:00	parafluvial springbrook	211.75	1	Coho Salmon	0	0
Kwethluk	Green Acres	2007-07-14 17:00:00	parafluvial springbrook	211.75	1	Coho Salmon	0	0
Kwethluk	Green Acres	2007-07-14 17:00:00	parafluvial springbrook	211.75	1	Coho Salmon	0	0
Kwethluk	Green Acres	2007-07-14 17:00:00	parafluvial springbrook	211.75	1	Coho Salmon	0	0
Kwethluk	Green Acres	2007-07-14 17:00:00	parafluvial springbrook	211.75	1	Coho Salmon	0	0
Kwethluk	Green Acres	2007-07-14 17:00:00	parafluvial springbrook	211.75	1	Coho Salmon	0	0
Kwethluk	Green Acres	2007-07-14 17:00:00	parafluvial springbrook	211.75	1	Coho Salmon	0	0
Kwethluk	Green Acres	2007-07-14 17:00:00	parafluvial springbrook	211.75	1	Coho Salmon	0	0
Kwethluk	Green Acres	2007-07-14 17:00:00	parafluvial springbrook	211.75	1	Coho Salmon	0	0
Kwethluk	Green Acres	2007-07-14 17:00:00	parafluvial springbrook	211.75	1	Coho Salmon	0	0
Kwethluk	Green Acres	2007-07-14 17:00:00	parafluvial springbrook	211.75	1	Coho Salmon	0	0
Kwethluk	Green Acres	2007-07-14 17:00:00	parafluvial springbrook	211.75	1	Coho Salmon	0	0
Kwethluk	Green Acres	2007-07-14 17:00:00	parafluvial springbrook	211.75	1	Coho Salmon	0	0
Kwethluk	Green Acres	2007-07-14 17:00:00	parafluvial springbrook	211.75	1	Coho Salmon	0	0
Kwethluk	Green Acres	2007-07-14 17:00:00	parafluvial springbrook	211.75	1	Coho Salmon	0	0
Kwethluk	Green Acres	2007-07-14 17:00:00	parafluvial springbrook	211.75	1	Coho Salmon	0	0
Kwethluk	Green Acres	2007-07-14 17:00:00	parafluvial springbrook	211.75	1	Coho Salmon	0	0
Kwethluk	Green Acres	2007-07-14 17:00:00	parafluvial springbrook	211.75	1	Coho Salmon	0	0
Kwethluk	Green Acres	2007-07-14 17:00:00	parafluvial springbrook	211.75	1	Coho Salmon	0	0
Kwethluk	Green Acres	2007-07-14 17:00:00	parafluvial springbrook	211.75	1	Coho Salmon	0	0
Kwethluk	Green Acres	2007-07-14 17:00:00	parafluvial springbrook	211.75	1	Coho Salmon	0	0
Kwethluk	Green Acres	2007-07-14 17:00:00	parafluvial springbrook	211.75	1	Coho Salmon	0	0
Kwethluk	Green Acres	2007-07-14 17:00:00	parafluvial springbrook	211.75	1	Coho Salmon	0	0
Kwethluk	Green Acres	2007-07-14 17:00:00	parafluvial springbrook	211.75	1	Coho Salmon	0	0
Kwethluk	Green Acres	2007-07-14 17:00:00	parafluvial springbrook	211.75	1	Coho Salmon	0	0
Kwethluk	Green Acres	2007-07-14 17:00:00	parafluvial springbrook	211.75	1	Coho Salmon	0	0
Kwethluk	Green Acres	2007-07-14 17:00:00	parafluvial springbrook	211.75	1	Coho Salmon	0	0
Kwethluk	Green Acres	2007-07-14 17:00:00	parafluvial springbrook	211.75	1	Coho Salmon	0	0
Kwethluk	Green Acres	2007-07-14 17:00:00	parafluvial springbrook	211.75	1	Coho Salmon	0	0
Kwethluk	Green Acres	2007-07-14 17:00:00	parafluvial springbrook	211.75	1	Coho Salmon	0	0
Kwethluk	Green Acres	2007-07-14 17:00:00	parafluvial springbrook	211.75	1	Coho Salmon	0	0
Kwethluk	Green Acres	2007-07-14 17:00:00	parafluvial springbrook	211.75	1	Coho Salmon	0	0
Kwethluk	Green Acres	2007-07-14 17:00:00	parafluvial springbrook	211.75	1	Coho Salmon	0	0
Kwethluk	Green Acres	2007-07-14 17:00:00	parafluvial springbrook	211.75	1	Coho Salmon	0	0
Kwethluk	Green Acres	2007-07-14 17:00:00	parafluvial springbrook	211.75	1	Coho Salmon	0	0
Kwethluk	Green Acres	2007-07-14 17:00:00	parafluvial springbrook	211.75	1	Coho Salmon	0	0
Kwethluk	Green Acres	2007-07-14 17:00:00	parafluvial springbrook	211.75	1	Coho Salmon	0	0
Kwethluk	Green Acres	2007-07-14 17:00:00	parafluvial springbrook	211.75	1	Coho Salmon	0	0
Kwethluk	Green Acres	2007-07-14 17:00:00	parafluvial springbrook	211.75	1	Coho Salmon	0	0
Kwethluk	Green Acres	2007-07-14 17:00:00	parafluvial springbrook	211.75	1	Coho Salmon	0	0
Kwethluk	Green Acres	2007-07-14 17:00:00	parafluvial springbrook	211.75	1	Coho Salmon	0	0
Kwethluk	Green Acres	2007-07-14 17:00:00	parafluvial springbrook	211.75	1	Slimy sculpin	2	0
Kwethluk	Green Acres	2007-07-14 17:00:00	parafluvial springbrook	211.75	1	Slimy sculpin	0	0
Kwethluk	Green Acres	2007-07-14 17:00:00	parafluvial springbrook	211.75	1	Slimy sculpin	0	0
Kwethluk	Green Acres	2007-07-14 17:00:00	parafluvial springbrook	211.75	1	Slimy sculpin	0	0
Kwethluk	Green Acres	2007-07-14 17:00:00	parafluvial springbrook	211.75	1	Slimy sculpin	0	0
Kwethluk	Green Acres	2007-07-14 17:00:00	parafluvial springbrook	211.75	1	Slimy sculpin	0	0
Kwethluk	Green Acres	2007-07-14 17:00:00	parafluvial springbrook	211.75	1	Slimy sculpin	0	0
Kwethluk	Green Acres	2007-07-14 17:00:00	parafluvial springbrook	211.75	1	Slimy sculpin	0	0
Kwethluk	Green Acres	2007-07-14 17:00:00	parafluvial springbrook	211.75	1	Slimy sculpin	0	0
Kwethluk	Green Acres	2007-07-14 17:00:00	parafluvial springbrook	211.75	1	Slimy sculpin	0	0
Kwethluk	Green Acres	2007-07-14 17:00:00	parafluvial springbrook	211.75	1	Slimy sculpin	0	0
Kwethluk	Green Acres	2007-07-14 17:00:00	parafluvial springbrook	211.75	1	Slimy sculpin	0	0
Kwethluk	Green Acres	2007-07-14 17:00:00	parafluvial springbrook	211.75	1	Slimy sculpin	0	0
Kwethluk	Green Acres	2007-07-14 17:00:00	parafluvial springbrook	211.75	1	Slimy sculpin	0	0
Kwethluk	Green Acres	2007-07-14 17:00:00	parafluvial springbrook	211.75	1	Slimy sculpin	0	0
Kwethluk	Green Acres	2007-07-14 17:00:00	parafluvial springbrook	211.75	1	Slimy sculpin	0	0
Kwethluk	Green Acres	2007-07-14 17:00:00	parafluvial springbrook	211.75	1	Slimy sculpin	0	0
Kwethluk	Green Acres	2007-07-14 17:00:00	parafluvial springbrook	211.75	1	Slimy sculpin	0	0
Kwethluk	Green Acres	2007-07-14 17:00:00	parafluvial springbrook	211.75	1	Slimy sculpin	0	0
Kwethluk	Green Acres	2007-07-14 17:00:00	parafluvial springbrook	211.75	1	Slimy sculpin	0	0
Kwethluk	Green Acres	2007-07-14 17:00:00	parafluvial springbrook	211.75	1	Slimy sculpin	0	0
Kwethluk	Green Acres	2007-07-14 17:00:00	parafluvial springbrook	211.75	1	Slimy sculpin	0	0
Kwethluk	Green Acres	2007-07-14 17:00:00	parafluvial springbrook	211.75	1	Slimy sculpin	0	0
Kwethluk	Green Acres	2007-07-14 17:00:00	parafluvial springbrook	211.75	1	Slimy sculpin	0	0
Kwethluk	Green Acres	2007-07-14 17:00:00	parafluvial springbrook	211.75	1	Slimy sculpin	0	0
Kwethluk	Green Acres	2007-07-14 17:00:00	parafluvial springbrook	211.75	1	Slimy sculpin	0	0
Kwethluk	Green Acres	2007-07-14 17:00:00	parafluvial springbrook	211.75	1	Slimy sculpin	0	0
Kwethluk	Green Acres	2007-07-14 17:00:00	parafluvial springbrook	211.75	1	Slimy sculpin	0	0
Kwethluk	Green Acres	2007-07-14 17:00:00	parafluvial springbrook	211.75	1	Slimy sculpin	0	0
Kwethluk	Green Acres	2007-07-14 17:00:00	parafluvial springbrook	211.75	1	Slimy sculpin	0	0
Kwethluk	Green Acres	2007-07-14 17:00:00	parafluvial springbrook	211.75	1	Slimy sculpin	0	0
Kwethluk	Green Acres	2007-07-14 17:00:00	parafluvial springbrook	211.75	1	Slimy sculpin	0	0
Kwethluk	Green Acres	2007-07-14 17:00:00	parafluvial springbrook	211.75	1	Slimy sculpin	0	0
Kwethluk	Green Acres	2007-07-14 17:00:00	parafluvial springbrook	211.75	1	Slimy sculpin	0	0
Kwethluk	Green Acres	2007-07-14 17:00:00	parafluvial springbrook	211.75	1	Slimy sculpin	0	0
Kwethluk	Green Acres	2007-07-14 17:00:00	parafluvial springbrook	211.75	1	Slimy sculpin	0	0
Kwethluk	Green Acres	2007-07-14 17:00:00	parafluvial springbrook	211.75	1	Slimy sculpin	0	0
Kwethluk	Green Acres	2007-07-14 17:00:00	parafluvial springbrook	211.75	1	Slimy sculpin	0	0
Kwethluk	Green Acres	2007-07-14 17:00:00	parafluvial springbrook	211.75	1	Slimy sculpin	0	0
Kwethluk	Green Acres	2007-07-14 17:00:00	parafluvial springbrook	211.75	1	Slimy sculpin	0	0
Kwethluk	Green Acres	2007-07-14 17:00:00	parafluvial springbrook	211.75	1	Slimy sculpin	0	0
Kwethluk	Green Acres	2007-07-14 17:00:00	parafluvial springbrook	211.75	1	Slimy sculpin	0	0
Kwethluk	Green Acres	2007-07-14 17:00:00	parafluvial springbrook	211.75	1	Slimy sculpin	0	0
Kwethluk	Green Acres	2007-07-14 17:00:00	parafluvial springbrook	211.75	1	Slimy sculpin	0	0
Kwethluk	Green Acres	2007-07-14 17:00:00	parafluvial springbrook	211.75	1	Slimy sculpin	0	0
Kwethluk	Green Acres	2007-07-14 17:00:00	parafluvial springbrook	211.75	1	Slimy sculpin	0	0
Kwethluk	Green Acres	2007-07-14 17:00:00	parafluvial springbrook	211.75	1	Slimy sculpin	0	0
Kwethluk	Green Acres	2007-07-14 17:00:00	parafluvial springbrook	211.75	1	Slimy sculpin	0	0
Kwethluk	Green Acres	2007-07-14 17:00:00	parafluvial springbrook	211.75	1	Slimy sculpin	0	0
Kwethluk	Green Acres	2007-07-14 17:00:00	parafluvial springbrook	211.75	1	Slimy sculpin	0	0
Kwethluk	Green Acres	2007-07-14 17:00:00	parafluvial springbrook	211.75	1	Slimy sculpin	0	0
Kwethluk	Green Acres	2007-07-14 17:00:00	parafluvial springbrook	211.75	1	Unknown	0	0
Kwethluk	Green Acres	2007-07-17 12:50:00	parafluvial springbrook	136.5	1	Chinook salmon	55	1.6
Kwethluk	Green Acres	2007-07-17 12:50:00	parafluvial springbrook	136.5	1	Chinook salmon	50	1.2
Kwethluk	Green Acres	2007-07-17 12:50:00	parafluvial springbrook	136.5	1	Chinook salmon	55	1.7
Kwethluk	Green Acres	2007-07-17 12:50:00	parafluvial springbrook	136.5	1	Chinook salmon	84	6.8
Kwethluk	Green Acres	2007-07-17 12:50:00	parafluvial springbrook	136.5	1	Chinook salmon	51	0.7
Kwethluk	Green Acres	2007-07-17 12:50:00	parafluvial springbrook	136.5	1	Chinook salmon	51	1.2
Kwethluk	Green Acres	2007-07-17 12:50:00	parafluvial springbrook	136.5	1	Chinook salmon	54	1.5
Kwethluk	Green Acres	2007-07-17 12:50:00	parafluvial springbrook	136.5	1	Chinook salmon	57	1.8
Kwethluk	Green Acres	2007-07-17 12:50:00	parafluvial springbrook	136.5	1	Chinook salmon	55	1.7
Kwethluk	Green Acres	2007-07-17 12:50:00	parafluvial springbrook	136.5	1	Chinook salmon	79	5.4
Kwethluk	Green Acres	2007-07-17 12:50:00	parafluvial springbrook	136.5	1	Chinook salmon	54	1.7
Kwethluk	Green Acres	2007-07-17 12:50:00	parafluvial springbrook	136.5	1	Chinook salmon	68	3.5
Kwethluk	Green Acres	2007-07-17 12:50:00	parafluvial springbrook	136.5	1	Chinook salmon	43	0.7
Kwethluk	Green Acres	2007-07-17 12:50:00	parafluvial springbrook	136.5	1	Chinook salmon	74	4.4
Kwethluk	Green Acres	2007-07-17 12:50:00	parafluvial springbrook	136.5	1	Coho Salmon	51	1.1
Kwethluk	Green Acres	2007-07-17 12:50:00	parafluvial springbrook	136.5	1	Coho Salmon	41	0.4
Kwethluk	Green Acres	2007-07-17 12:50:00	parafluvial springbrook	136.5	1	Coho Salmon	77	4.9
Kwethluk	Green Acres	2007-07-17 12:50:00	parafluvial springbrook	136.5	1	Coho Salmon	75	5.6
Kwethluk	Green Acres	2007-07-17 12:50:00	parafluvial springbrook	136.5	1	Coho Salmon	40	0.6
Kwethluk	Green Acres	2007-07-17 12:50:00	parafluvial springbrook	136.5	1	Coho Salmon	42	0.3
Kwethluk	Green Acres	2007-07-17 12:50:00	parafluvial springbrook	136.5	1	Coho Salmon	88	6.8
Kwethluk	Green Acres	2007-07-17 12:50:00	parafluvial springbrook	136.5	1	Coho Salmon	44	0.7
Kwethluk	Green Acres	2007-07-17 12:50:00	parafluvial springbrook	136.5	1	Coho Salmon	40	1.5
Kwethluk	Green Acres	2007-07-17 12:50:00	parafluvial springbrook	136.5	1	Coho Salmon	42	0.7
Kwethluk	Green Acres	2007-07-17 12:50:00	parafluvial springbrook	136.5	1	Coho Salmon	41	0.6
Kwethluk	Green Acres	2007-07-17 12:50:00	parafluvial springbrook	136.5	1	Coho Salmon	42	0.6
Kwethluk	Green Acres	2007-07-17 12:50:00	parafluvial springbrook	136.5	1	Coho Salmon	42	0.7
Kwethluk	Green Acres	2007-07-17 12:50:00	parafluvial springbrook	136.5	1	Coho Salmon	43	0.7
Kwethluk	Green Acres	2007-07-17 12:50:00	parafluvial springbrook	136.5	1	Coho Salmon	50	1.2
Kwethluk	Green Acres	2007-07-17 12:50:00	parafluvial springbrook	136.5	1	Coho Salmon	43	0.7
Kwethluk	Green Acres	2007-07-17 12:50:00	parafluvial springbrook	136.5	1	Coho Salmon	44	0.5
Kwethluk	Green Acres	2007-07-17 12:50:00	parafluvial springbrook	136.5	1	Coho Salmon	46	1.2
Kwethluk	Green Acres	2007-07-17 12:50:00	parafluvial springbrook	136.5	1	Coho Salmon	75	4.3
Kwethluk	Green Acres	2007-07-17 12:50:00	parafluvial springbrook	136.5	1	Coho Salmon	47	0.9
Kwethluk	Green Acres	2007-07-17 12:50:00	parafluvial springbrook	136.5	1	Coho Salmon	48	0.7
Kwethluk	Green Acres	2007-07-17 12:50:00	parafluvial springbrook	136.5	1	Coho Salmon	45	0.6
Kwethluk	Green Acres	2007-07-17 12:50:00	parafluvial springbrook	136.5	1	Coho Salmon	40	0.6
Kwethluk	Green Acres	2007-07-17 12:50:00	parafluvial springbrook	136.5	1	Coho Salmon	44	0.8
Kwethluk	Green Acres	2007-07-17 12:50:00	parafluvial springbrook	136.5	1	Coho Salmon	38	0.5
Kwethluk	Green Acres	2007-07-17 12:50:00	parafluvial springbrook	136.5	1	Coho Salmon	75	5.6
Kwethluk	Green Acres	2007-07-17 12:50:00	parafluvial springbrook	136.5	1	Coho Salmon	41	0.3
Kwethluk	Green Acres	2007-07-17 12:50:00	parafluvial springbrook	136.5	1	Coho Salmon	42	0.4
Kwethluk	Green Acres	2007-07-17 12:50:00	parafluvial springbrook	136.5	1	Coho Salmon	56	2
Kwethluk	Green Acres	2007-07-17 12:50:00	parafluvial springbrook	136.5	1	Coho Salmon	77	4.9
Kwethluk	Green Acres	2007-07-17 12:50:00	parafluvial springbrook	136.5	1	Coho Salmon	40	0.1
Kwethluk	Green Acres	2007-07-17 12:50:00	parafluvial springbrook	136.5	1	Coho Salmon	40	0.6
Kwethluk	Green Acres	2007-07-17 12:50:00	parafluvial springbrook	136.5	1	Coho Salmon	42	0.3
Kwethluk	Green Acres	2007-07-17 12:50:00	parafluvial springbrook	136.5	1	Coho Salmon	42	0.5
Kwethluk	Green Acres	2007-07-17 12:50:00	parafluvial springbrook	136.5	1	Coho Salmon	42	0.7
Kwethluk	Green Acres	2007-07-17 12:50:00	parafluvial springbrook	136.5	1	Coho Salmon	88	8.4
Kwethluk	Green Acres	2007-07-17 12:50:00	parafluvial springbrook	136.5	1	Coho Salmon	44	0.8
Kwethluk	Green Acres	2007-07-17 12:50:00	parafluvial springbrook	136.5	1	Sculpin, unspeciated	85	6.5
Kwethluk	Green Acres	2007-07-17 12:50:00	parafluvial springbrook	136.5	1	Sculpin, unspeciated	76	5
Kwethluk	Green Acres	2007-07-17 12:50:00	parafluvial springbrook	136.5	1	Sculpin, unspeciated	77	4.2
Kwethluk	Green Acres	2007-07-17 12:50:00	parafluvial springbrook	136.5	1	Slimy sculpin	40	0.7
Kwethluk	Green Acres	2007-07-17 12:50:00	parafluvial springbrook	136.5	1	Slimy sculpin	38	0.5
Kwethluk	Green Acres	2007-07-17 12:50:00	parafluvial springbrook	136.5	1	Slimy sculpin	37	0.2
Kwethluk	Green Acres	2007-07-17 12:50:00	parafluvial springbrook	136.5	1	Slimy sculpin	49	1.2
Kwethluk	Green Acres	2007-07-17 12:50:00	parafluvial springbrook	136.5	1	Slimy sculpin	44	0.8
Kwethluk	Green Acres	2007-07-17 12:50:00	parafluvial springbrook	136.5	1	Slimy sculpin	41	0.9
Kwethluk	Green Acres	2007-07-17 12:50:00	parafluvial springbrook	136.5	1	Slimy sculpin	40	0.9
Kwethluk	Green Acres	2007-07-17 12:50:00	parafluvial springbrook	136.5	1	Slimy sculpin	40	0.9
Kwethluk	Green Acres	2007-07-17 12:50:00	parafluvial springbrook	136.5	1	Slimy sculpin	40	0.5
Kwethluk	Green Acres	2007-07-17 12:50:00	parafluvial springbrook	136.5	1	Slimy sculpin	48	1.3
Kwethluk	Green Acres	2007-07-17 12:50:00	parafluvial springbrook	136.5	1	Slimy sculpin	50	1.3
Kwethluk	Green Acres	2007-07-17 12:50:00	parafluvial springbrook	136.5	1	Slimy sculpin	49	0
Kwethluk	Green Acres	2007-07-17 12:50:00	parafluvial springbrook	136.5	1	Slimy sculpin	42	0.6
Kwethluk	Green Acres	2007-07-17 12:50:00	parafluvial springbrook	136.5	1	Slimy sculpin	40	0
Kwethluk	Green Acres	2007-07-17 12:50:00	parafluvial springbrook	136.5	1	Slimy sculpin	45	0.8
Kwethluk	Green Acres	2007-07-17 12:50:00	parafluvial springbrook	136.5	1	Slimy sculpin	50	1.2
Kwethluk	Green Acres	2007-07-17 12:50:00	parafluvial springbrook	136.5	1	Slimy sculpin	55	1.9
Kwethluk	Green Acres	2007-07-17 12:50:00	parafluvial springbrook	136.5	1	Slimy sculpin	47	1.2
Kwethluk	Green Acres	2007-07-17 12:50:00	parafluvial springbrook	136.5	1	Slimy sculpin	90	8.4
Kwethluk	Green Acres	2007-07-17 12:50:00	parafluvial springbrook	136.5	1	Slimy sculpin	91	8.1
Kwethluk	Green Acres	2007-07-17 12:50:00	parafluvial springbrook	136.5	1	Slimy sculpin	59	1.6
Kwethluk	Green Acres	2007-07-17 12:50:00	parafluvial springbrook	136.5	1	Slimy sculpin	40	0.6
Kwethluk	Green Acres	2007-07-17 12:50:00	parafluvial springbrook	136.5	1	Slimy sculpin	50	0.9
Kwethluk	Green Acres	2007-07-17 12:50:00	parafluvial springbrook	136.5	1	Slimy sculpin	45	0.8
Kwethluk	Green Acres	2007-07-17 12:50:00	parafluvial springbrook	136.5	1	Sockeye salmon	39	0.5
Kwethluk	Green Acres	2007-07-17 12:50:00	parafluvial springbrook	136.5	2	Chinook salmon	51	1.5
Kwethluk	Green Acres	2007-07-17 12:50:00	parafluvial springbrook	136.5	2	Chinook salmon	60	2.2
Kwethluk	Green Acres	2007-07-17 12:50:00	parafluvial springbrook	136.5	2	Chinook salmon	53	1.6
Kwethluk	Green Acres	2007-07-17 12:50:00	parafluvial springbrook	136.5	2	Chinook salmon	56	2.1
Kwethluk	Green Acres	2007-07-17 12:50:00	parafluvial springbrook	136.5	2	Chinook salmon	79	5.4
Kwethluk	Green Acres	2007-07-17 12:50:00	parafluvial springbrook	136.5	2	Chinook salmon	59	2.4
Kwethluk	Green Acres	2007-07-17 12:50:00	parafluvial springbrook	136.5	2	Chinook salmon	57	2.1
Kwethluk	Green Acres	2007-07-17 12:50:00	parafluvial springbrook	136.5	2	Chinook salmon	55	1.8
Kwethluk	Green Acres	2007-07-17 12:50:00	parafluvial springbrook	136.5	2	Chinook salmon	53	1.6
Kwethluk	Green Acres	2007-07-17 12:50:00	parafluvial springbrook	136.5	2	Coho Salmon	44	0.7
Kwethluk	Green Acres	2007-07-17 12:50:00	parafluvial springbrook	136.5	2	Coho Salmon	44	1
Kwethluk	Green Acres	2007-07-17 12:50:00	parafluvial springbrook	136.5	2	Coho Salmon	44	0.9
Kwethluk	Green Acres	2007-07-17 12:50:00	parafluvial springbrook	136.5	2	Coho Salmon	52	1.4
Kwethluk	Green Acres	2007-07-17 12:50:00	parafluvial springbrook	136.5	2	Coho Salmon	75	5.5
Kwethluk	Green Acres	2007-07-17 12:50:00	parafluvial springbrook	136.5	2	Coho Salmon	39	0.7
Kwethluk	Green Acres	2007-07-17 12:50:00	parafluvial springbrook	136.5	2	Coho Salmon	66	5
Kwethluk	Green Acres	2007-07-17 12:50:00	parafluvial springbrook	136.5	2	Coho Salmon	43	1
Kwethluk	Green Acres	2007-07-17 12:50:00	parafluvial springbrook	136.5	2	Coho Salmon	47	1.3
Kwethluk	Green Acres	2007-07-17 12:50:00	parafluvial springbrook	136.5	2	Coho Salmon	74	4.7
Kwethluk	Green Acres	2007-07-17 12:50:00	parafluvial springbrook	136.5	2	Coho Salmon	41	1.2
Kwethluk	Green Acres	2007-07-17 12:50:00	parafluvial springbrook	136.5	2	Coho Salmon	43	0.8
Kwethluk	Green Acres	2007-07-17 12:50:00	parafluvial springbrook	136.5	2	Coho Salmon	43	0.9
Kwethluk	Green Acres	2007-07-17 12:50:00	parafluvial springbrook	136.5	2	Coho Salmon	44	1
Kwethluk	Green Acres	2007-07-17 12:50:00	parafluvial springbrook	136.5	2	Coho Salmon	0	2
Kwethluk	Green Acres	2007-07-17 12:50:00	parafluvial springbrook	136.5	2	Coho Salmon	43	0.8
Kwethluk	Green Acres	2007-07-17 12:50:00	parafluvial springbrook	136.5	2	Coho Salmon	42	0.6
Kwethluk	Green Acres	2007-07-17 12:50:00	parafluvial springbrook	136.5	2	Coho Salmon	45	0.9
Kwethluk	Green Acres	2007-07-17 12:50:00	parafluvial springbrook	136.5	2	Coho Salmon	46	1.3
Kwethluk	Green Acres	2007-07-17 12:50:00	parafluvial springbrook	136.5	2	Coho Salmon	48	1.2
Kwethluk	Green Acres	2007-07-17 12:50:00	parafluvial springbrook	136.5	2	Coho Salmon	75	4.5
Kwethluk	Green Acres	2007-07-17 12:50:00	parafluvial springbrook	136.5	2	Coho Salmon	48	1.3
Kwethluk	Green Acres	2007-07-17 12:50:00	parafluvial springbrook	136.5	2	Coho Salmon	76	5
Kwethluk	Green Acres	2007-07-17 12:50:00	parafluvial springbrook	136.5	2	Coho Salmon	48	1.1
Kwethluk	Green Acres	2007-07-17 12:50:00	parafluvial springbrook	136.5	2	Coho Salmon	51	1.6
Kwethluk	Green Acres	2007-07-17 12:50:00	parafluvial springbrook	136.5	2	Coho Salmon	45	1
Kwethluk	Green Acres	2007-07-17 12:50:00	parafluvial springbrook	136.5	2	Coho Salmon	45	0.9
Kwethluk	Green Acres	2007-07-17 12:50:00	parafluvial springbrook	136.5	2	Coho Salmon	38	0.7
Kwethluk	Green Acres	2007-07-17 12:50:00	parafluvial springbrook	136.5	2	Coho Salmon	43	0.8
Kwethluk	Green Acres	2007-07-17 12:50:00	parafluvial springbrook	136.5	2	Coho Salmon	40	0.6
Kwethluk	Green Acres	2007-07-17 12:50:00	parafluvial springbrook	136.5	2	Coho Salmon	44	0.6
Kwethluk	Green Acres	2007-07-17 12:50:00	parafluvial springbrook	136.5	2	Coho Salmon	44	1.6
Kwethluk	Green Acres	2007-07-17 12:50:00	parafluvial springbrook	136.5	2	Coho Salmon	46	0.9
Kwethluk	Green Acres	2007-07-17 12:50:00	parafluvial springbrook	136.5	2	Coho Salmon	46	0.9
Kwethluk	Green Acres	2007-07-17 12:50:00	parafluvial springbrook	136.5	2	Coho Salmon	47	1.2
Kwethluk	Green Acres	2007-07-17 12:50:00	parafluvial springbrook	136.5	2	Coho Salmon	47	1.3
Kwethluk	Green Acres	2007-07-17 12:50:00	parafluvial springbrook	136.5	2	Coho Salmon	85	6.9
Kwethluk	Green Acres	2007-07-17 12:50:00	parafluvial springbrook	136.5	2	Coho Salmon	47	1
Kwethluk	Green Acres	2007-07-17 12:50:00	parafluvial springbrook	136.5	2	Coho Salmon	43	0.7
Kwethluk	Green Acres	2007-07-17 12:50:00	parafluvial springbrook	136.5	2	Coho Salmon	39	0.6
Kwethluk	Green Acres	2007-07-17 12:50:00	parafluvial springbrook	136.5	2	Coho Salmon	49	1.3
Kwethluk	Green Acres	2007-07-17 12:50:00	parafluvial springbrook	136.5	2	Coho Salmon	86	7.5
Kwethluk	Green Acres	2007-07-17 12:50:00	parafluvial springbrook	136.5	2	Slimy sculpin	82	5.9
Kwethluk	Green Acres	2007-07-17 12:50:00	parafluvial springbrook	136.5	2	Slimy sculpin	95	12.1
Kwethluk	Green Acres	2007-07-17 12:50:00	parafluvial springbrook	136.5	2	Slimy sculpin	70	4.3
Kwethluk	Green Acres	2007-07-17 12:50:00	parafluvial springbrook	136.5	2	Slimy sculpin	65	3
Kwethluk	Green Acres	2007-07-17 12:50:00	parafluvial springbrook	136.5	2	Slimy sculpin	40	0.6
Kwethluk	Green Acres	2007-07-17 12:50:00	parafluvial springbrook	136.5	2	Slimy sculpin	40	0.7
Kwethluk	Green Acres	2007-07-17 12:50:00	parafluvial springbrook	136.5	2	Sockeye salmon	50	1
Kwethluk	Green Acres	2007-07-17 12:50:00	parafluvial springbrook	136.5	2	Sockeye salmon	40	0.6
Kwethluk	Green Acres	2007-07-17 12:50:00	parafluvial springbrook	136.5	2	Sockeye salmon	44	1.1
Kwethluk	Green Acres	2007-07-17 12:50:00	parafluvial springbrook	136.5	3	Chinook salmon	56	2
Kwethluk	Green Acres	2007-07-17 12:50:00	parafluvial springbrook	136.5	3	Chinook salmon	55	1.9
Kwethluk	Green Acres	2007-07-17 12:50:00	parafluvial springbrook	136.5	3	Coho Salmon	51	1.3
Kwethluk	Green Acres	2007-07-17 12:50:00	parafluvial springbrook	136.5	3	Coho Salmon	48	1.9
Kwethluk	Green Acres	2007-07-17 12:50:00	parafluvial springbrook	136.5	3	Coho Salmon	44	0
Kwethluk	Green Acres	2007-07-17 12:50:00	parafluvial springbrook	136.5	3	Coho Salmon	96	12.5
Kwethluk	Green Acres	2007-07-17 12:50:00	parafluvial springbrook	136.5	3	Coho Salmon	85	6.3
Kwethluk	Green Acres	2007-07-17 12:50:00	parafluvial springbrook	136.5	3	Coho Salmon	39	0.9
Kwethluk	Green Acres	2007-07-17 12:50:00	parafluvial springbrook	136.5	3	Coho Salmon	45	0.9
Kwethluk	Green Acres	2007-07-17 12:50:00	parafluvial springbrook	136.5	3	Coho Salmon	47	1
Kwethluk	Green Acres	2007-07-17 12:50:00	parafluvial springbrook	136.5	3	Coho Salmon	35	0.5
Kwethluk	Green Acres	2007-07-17 12:50:00	parafluvial springbrook	136.5	3	Coho Salmon	50	1.3
Kwethluk	Green Acres	2007-07-17 12:50:00	parafluvial springbrook	136.5	3	Coho Salmon	41	0.5
Kwethluk	Green Acres	2007-07-17 12:50:00	parafluvial springbrook	136.5	3	Coho Salmon	44	1.2
Kwethluk	Green Acres	2007-07-17 12:50:00	parafluvial springbrook	136.5	3	Coho Salmon	62	2.8
Kwethluk	Green Acres	2007-07-17 12:50:00	parafluvial springbrook	136.5	3	Coho Salmon	44	0.9
Kwethluk	Green Acres	2007-07-17 12:50:00	parafluvial springbrook	136.5	3	Coho Salmon	43	0.7
Kwethluk	Green Acres	2007-07-17 12:50:00	parafluvial springbrook	136.5	3	Coho Salmon	52	1.6
Kwethluk	Green Acres	2007-07-17 12:50:00	parafluvial springbrook	136.5	3	Coho Salmon	50	1.5
Kwethluk	Green Acres	2007-07-17 12:50:00	parafluvial springbrook	136.5	3	Slimy sculpin	81	6.6
Kwethluk	Green Acres	2007-07-17 12:50:00	parafluvial springbrook	136.5	3	Slimy sculpin	47	1.3
Kwethluk	Green Acres	2007-07-17 12:50:00	parafluvial springbrook	136.5	3	Slimy sculpin	46	1.3
Kwethluk	Green Acres	2007-07-17 12:50:00	parafluvial springbrook	136.5	3	Slimy sculpin	40	0.6
Kwethluk	Green Acres	2007-07-17 12:50:00	parafluvial springbrook	136.5	3	Slimy sculpin	0	1
Kwethluk	Green Acres	2007-07-17 12:50:00	parafluvial springbrook	136.5	3	Slimy sculpin	39	0.5
Kwethluk	Green Acres	2007-07-17 12:50:00	parafluvial springbrook	136.5	3	Slimy sculpin	45	1
Kwethluk	Green Acres	2007-07-17 12:50:00	parafluvial springbrook	136.5	3	Slimy sculpin	55	2
Kwethluk	Green Acres	2007-07-17 12:50:00	parafluvial springbrook	136.5	3	Slimy sculpin	35	0.4
Kwethluk	Green Acres	2007-07-17 12:50:00	parafluvial springbrook	136.5	3	Slimy sculpin	48	1.1
Kwethluk	Green Acres	2007-07-17 12:50:00	parafluvial springbrook	136.5	3	Slimy sculpin	75	4.4
Kwethluk	Green Acres	2007-07-17 12:50:00	parafluvial springbrook	136.5	3	Slimy sculpin	80	6.2
Kwethluk	Green Acres	2007-08-29 12:50:00	parafluvial springbrook	72.25	1	Alaska blackfish	64	3
Kwethluk	Green Acres	2007-08-29 12:50:00	parafluvial springbrook	72.25	1	Chinook salmon	60	2.3
Kwethluk	Green Acres	2007-08-29 12:50:00	parafluvial springbrook	72.25	1	Chinook salmon	61	2.2
Kwethluk	Green Acres	2007-08-29 12:50:00	parafluvial springbrook	72.25	1	Chinook salmon	62	2.6
Kwethluk	Green Acres	2007-08-29 12:50:00	parafluvial springbrook	72.25	1	Chinook salmon	62	2.3
Kwethluk	Green Acres	2007-08-29 12:50:00	parafluvial springbrook	72.25	1	Chinook salmon	59	2.2
Kwethluk	Green Acres	2007-08-29 12:50:00	parafluvial springbrook	72.25	1	Chinook salmon	62	2.3
Kwethluk	Green Acres	2007-08-29 12:50:00	parafluvial springbrook	72.25	1	Chinook salmon	58	1.8
Kwethluk	Green Acres	2007-08-29 12:50:00	parafluvial springbrook	72.25	1	Chinook salmon	60	2.1
Kwethluk	Green Acres	2007-08-29 12:50:00	parafluvial springbrook	72.25	1	Chinook salmon	56	2
Kwethluk	Green Acres	2007-08-29 12:50:00	parafluvial springbrook	72.25	1	Chinook salmon	56	1.4
Kwethluk	Green Acres	2007-08-29 12:50:00	parafluvial springbrook	72.25	1	Chinook salmon	68	3.3
Kwethluk	Green Acres	2007-08-29 12:50:00	parafluvial springbrook	72.25	1	Chinook salmon	67	3.1
Kwethluk	Green Acres	2007-08-29 12:50:00	parafluvial springbrook	72.25	1	Chinook salmon	61	2.1
Kwethluk	Green Acres	2007-08-29 12:50:00	parafluvial springbrook	72.25	1	Coho Salmon	75	4.3
Kwethluk	Green Acres	2007-08-29 12:50:00	parafluvial springbrook	72.25	1	Coho Salmon	90	7.4
Kwethluk	Green Acres	2007-08-29 12:50:00	parafluvial springbrook	72.25	1	Coho Salmon	69	3.7
Kwethluk	Green Acres	2007-08-29 12:50:00	parafluvial springbrook	72.25	1	Coho Salmon	96	9.5
Kwethluk	Green Acres	2007-08-29 12:50:00	parafluvial springbrook	72.25	1	Coho Salmon	54	1.6
Kwethluk	Green Acres	2007-08-29 12:50:00	parafluvial springbrook	72.25	1	Coho Salmon	61	2.3
Kwethluk	Green Acres	2007-08-29 12:50:00	parafluvial springbrook	72.25	1	Coho Salmon	63	2.4
Kwethluk	Green Acres	2007-08-29 12:50:00	parafluvial springbrook	72.25	1	Coho Salmon	60	2.4
Kwethluk	Green Acres	2007-08-29 12:50:00	parafluvial springbrook	72.25	1	Coho Salmon	57	1.9
Kwethluk	Green Acres	2007-08-29 12:50:00	parafluvial springbrook	72.25	1	Coho Salmon	61	2.7
Kwethluk	Green Acres	2007-08-29 12:50:00	parafluvial springbrook	72.25	1	Coho Salmon	55	1.8
Kwethluk	Green Acres	2007-08-29 12:50:00	parafluvial springbrook	72.25	1	Coho Salmon	56	1.9
Kwethluk	Green Acres	2007-08-29 12:50:00	parafluvial springbrook	72.25	1	Coho Salmon	55	1.8
Kwethluk	Green Acres	2007-08-29 12:50:00	parafluvial springbrook	72.25	1	Coho Salmon	55	1.8
Kwethluk	Green Acres	2007-08-29 12:50:00	parafluvial springbrook	72.25	1	Coho Salmon	88	8.7
Kwethluk	Green Acres	2007-08-29 12:50:00	parafluvial springbrook	72.25	1	Coho Salmon	94	8.2
Kwethluk	Green Acres	2007-08-29 12:50:00	parafluvial springbrook	72.25	1	Coho Salmon	59	2.1
Kwethluk	Green Acres	2007-08-29 12:50:00	parafluvial springbrook	72.25	1	Coho Salmon	55	1.7
Kwethluk	Green Acres	2007-08-29 12:50:00	parafluvial springbrook	72.25	1	Coho Salmon	76	5.4
Kwethluk	Green Acres	2007-08-29 12:50:00	parafluvial springbrook	72.25	1	Coho Salmon	56	1.3
Kwethluk	Green Acres	2007-08-29 12:50:00	parafluvial springbrook	72.25	1	Coho Salmon	62	2.6
Kwethluk	Green Acres	2007-08-29 12:50:00	parafluvial springbrook	72.25	1	Coho Salmon	100	11.7
Kwethluk	Green Acres	2007-08-29 12:50:00	parafluvial springbrook	72.25	1	Coho Salmon	75	4.8
Kwethluk	Green Acres	2007-08-29 12:50:00	parafluvial springbrook	72.25	1	Coho Salmon	63	3
Kwethluk	Green Acres	2007-08-29 12:50:00	parafluvial springbrook	72.25	1	Coho Salmon	55	1.7
Kwethluk	Green Acres	2007-08-29 12:50:00	parafluvial springbrook	72.25	1	Coho Salmon	53	1.8
Kwethluk	Green Acres	2007-08-29 12:50:00	parafluvial springbrook	72.25	1	Coho Salmon	59	2.1
Kwethluk	Green Acres	2007-08-29 12:50:00	parafluvial springbrook	72.25	1	Coho Salmon	55	2
Kwethluk	Green Acres	2007-08-29 12:50:00	parafluvial springbrook	72.25	1	Coho Salmon	65	3.1
Kwethluk	Green Acres	2007-08-29 12:50:00	parafluvial springbrook	72.25	1	Coho Salmon	76	4.6
Kwethluk	Green Acres	2007-08-29 12:50:00	parafluvial springbrook	72.25	1	Coho Salmon	60	2.9
Kwethluk	Green Acres	2007-08-29 12:50:00	parafluvial springbrook	72.25	1	Coho Salmon	54	2
Kwethluk	Green Acres	2007-08-29 12:50:00	parafluvial springbrook	72.25	1	Coho Salmon	60	2.1
Kwethluk	Green Acres	2007-08-29 12:50:00	parafluvial springbrook	72.25	1	Coho Salmon	50	1.3
Kwethluk	Green Acres	2007-08-29 12:50:00	parafluvial springbrook	72.25	1	Coho Salmon	55	1.8
Kwethluk	Green Acres	2007-08-29 12:50:00	parafluvial springbrook	72.25	1	Coho Salmon	53	1.8
Kwethluk	Green Acres	2007-08-29 12:50:00	parafluvial springbrook	72.25	1	Coho Salmon	60	2.8
Kwethluk	Green Acres	2007-08-29 12:50:00	parafluvial springbrook	72.25	1	Coho Salmon	60	2.4
Kwethluk	Green Acres	2007-08-29 12:50:00	parafluvial springbrook	72.25	1	Coho Salmon	60	2.6
Kwethluk	Green Acres	2007-08-29 12:50:00	parafluvial springbrook	72.25	1	Coho Salmon	53	2.2
Kwethluk	Green Acres	2007-08-29 12:50:00	parafluvial springbrook	72.25	1	Coho Salmon	62	2.5
Kwethluk	Green Acres	2007-08-29 12:50:00	parafluvial springbrook	72.25	1	Coho Salmon	53	1.7
Kwethluk	Green Acres	2007-08-29 12:50:00	parafluvial springbrook	72.25	1	Coho Salmon	52	1.5
Kwethluk	Green Acres	2007-08-29 12:50:00	parafluvial springbrook	72.25	1	Coho Salmon	56	2
Kwethluk	Green Acres	2007-08-29 12:50:00	parafluvial springbrook	72.25	1	Coho Salmon	54	1.6
Kwethluk	Green Acres	2007-08-29 12:50:00	parafluvial springbrook	72.25	1	Coho Salmon	57	1.7
Kwethluk	Green Acres	2007-08-29 12:50:00	parafluvial springbrook	72.25	1	Coho Salmon	55	1.7
Kwethluk	Green Acres	2007-08-29 12:50:00	parafluvial springbrook	72.25	1	Coho Salmon	51	1.4
Kwethluk	Green Acres	2007-08-29 12:50:00	parafluvial springbrook	72.25	1	Coho Salmon	52	1.3
Kwethluk	Green Acres	2007-08-29 12:50:00	parafluvial springbrook	72.25	1	Coho Salmon	63	2.9
Kwethluk	Green Acres	2007-08-29 12:50:00	parafluvial springbrook	72.25	1	Coho Salmon	50	1.6
Kwethluk	Green Acres	2007-08-29 12:50:00	parafluvial springbrook	72.25	1	Coho Salmon	84	6.5
Kwethluk	Green Acres	2007-08-29 12:50:00	parafluvial springbrook	72.25	1	Coho Salmon	58	2.3
Kwethluk	Green Acres	2007-08-29 12:50:00	parafluvial springbrook	72.25	1	Coho Salmon	59	2.3
Kwethluk	Green Acres	2007-08-29 12:50:00	parafluvial springbrook	72.25	1	Coho Salmon	64	2.3
Kwethluk	Green Acres	2007-08-29 12:50:00	parafluvial springbrook	72.25	1	Coho Salmon	62	3.5
Kwethluk	Green Acres	2007-08-29 12:50:00	parafluvial springbrook	72.25	1	Coho Salmon	85	5.3
Kwethluk	Green Acres	2007-08-29 12:50:00	parafluvial springbrook	72.25	1	Coho Salmon	67	4.5
Kwethluk	Green Acres	2007-08-29 12:50:00	parafluvial springbrook	72.25	1	Coho Salmon	80	5.7
Kwethluk	Green Acres	2007-08-29 12:50:00	parafluvial springbrook	72.25	1	Coho Salmon	78	5.3
Kwethluk	Green Acres	2007-08-29 12:50:00	parafluvial springbrook	72.25	1	Coho Salmon	64	3
Kwethluk	Green Acres	2007-08-29 12:50:00	parafluvial springbrook	72.25	1	Coho Salmon	51	1.4
Kwethluk	Green Acres	2007-08-29 12:50:00	parafluvial springbrook	72.25	1	Coho Salmon	60	2.5
Kwethluk	Green Acres	2007-08-29 12:50:00	parafluvial springbrook	72.25	1	Coho Salmon	82	5.7
Kwethluk	Green Acres	2007-08-29 12:50:00	parafluvial springbrook	72.25	1	Coho Salmon	95	9.1
Kwethluk	Green Acres	2007-08-29 12:50:00	parafluvial springbrook	72.25	1	Coho Salmon	75	4.4
Kwethluk	Green Acres	2007-08-29 12:50:00	parafluvial springbrook	72.25	1	Coho Salmon	89	6.7
Kwethluk	Green Acres	2007-08-29 12:50:00	parafluvial springbrook	72.25	1	Coho Salmon	84	6.7
Kwethluk	Green Acres	2007-08-29 12:50:00	parafluvial springbrook	72.25	1	Coho Salmon	57	2.1
Kwethluk	Green Acres	2007-08-29 12:50:00	parafluvial springbrook	72.25	1	Coho Salmon	65	2.3
Kwethluk	Green Acres	2007-08-29 12:50:00	parafluvial springbrook	72.25	1	Coho Salmon	54	1.4
Kwethluk	Green Acres	2007-08-29 12:50:00	parafluvial springbrook	72.25	1	Coho Salmon	57	1.8
Kwethluk	Green Acres	2007-08-29 12:50:00	parafluvial springbrook	72.25	1	Coho Salmon	57	2.1
Kwethluk	Green Acres	2007-08-29 12:50:00	parafluvial springbrook	72.25	1	Coho Salmon	55	2
Kwethluk	Green Acres	2007-08-29 12:50:00	parafluvial springbrook	72.25	1	Coho Salmon	56	2.1
Kwethluk	Green Acres	2007-08-29 12:50:00	parafluvial springbrook	72.25	1	Coho Salmon	50	1.5
Kwethluk	Green Acres	2007-08-29 12:50:00	parafluvial springbrook	72.25	1	Coho Salmon	60	2.7
Kwethluk	Green Acres	2007-08-29 12:50:00	parafluvial springbrook	72.25	1	Coho Salmon	57	1.8
Kwethluk	Green Acres	2007-08-29 12:50:00	parafluvial springbrook	72.25	1	Coho Salmon	57	1.6
Kwethluk	Green Acres	2007-08-29 12:50:00	parafluvial springbrook	72.25	1	Coho Salmon	54	1.7
Kwethluk	Green Acres	2007-08-29 12:50:00	parafluvial springbrook	72.25	1	Coho Salmon	86	6.8
Kwethluk	Green Acres	2007-08-29 12:50:00	parafluvial springbrook	72.25	1	Coho Salmon	85	6.6
Kwethluk	Green Acres	2007-08-29 12:50:00	parafluvial springbrook	72.25	1	Coho Salmon	63	2.8
Kwethluk	Green Acres	2007-08-29 12:50:00	parafluvial springbrook	72.25	1	Coho Salmon	73	4.2
Kwethluk	Green Acres	2007-08-29 12:50:00	parafluvial springbrook	72.25	1	Coho Salmon	60	2.6
Kwethluk	Green Acres	2007-08-29 12:50:00	parafluvial springbrook	72.25	1	Coho Salmon	54	1.7
Kwethluk	Green Acres	2007-08-29 12:50:00	parafluvial springbrook	72.25	1	Coho Salmon	55	1.9
Kwethluk	Green Acres	2007-08-29 12:50:00	parafluvial springbrook	72.25	1	Coho Salmon	57	1.8
Kwethluk	Green Acres	2007-08-29 12:50:00	parafluvial springbrook	72.25	1	Coho Salmon	51	1.5
Kwethluk	Green Acres	2007-08-29 12:50:00	parafluvial springbrook	72.25	1	Coho Salmon	56	2.1
Kwethluk	Green Acres	2007-08-29 12:50:00	parafluvial springbrook	72.25	1	Coho Salmon	56	1.7
Kwethluk	Green Acres	2007-08-29 12:50:00	parafluvial springbrook	72.25	1	Coho Salmon	60	2.4
Kwethluk	Green Acres	2007-08-29 12:50:00	parafluvial springbrook	72.25	1	Coho Salmon	59	2.2
Kwethluk	Green Acres	2007-08-29 12:50:00	parafluvial springbrook	72.25	1	Coho Salmon	58	1.9
[truncated: 5,408 more rows]
